# Supplementary material for: The estimated cost of dementia in Japan, the most aged society in the world
Source: PLoS One. 2018 Nov 12;13(11):e0206508. doi: 10.1371/journal.pone.0206508 (PMC6231619; doi:10.1371/journal.pone.0206508)
Supplement: S2 File — (XLSX) [file pone.0206508.s002.xlsx]

## Sheet: tableS1
		Table S1 The results of regreesion analysis (inpatient)*
					n=130,801**
		variables		coefficient	se
		constant		8.635	0.016
		sex
			male	reference
			female	-0.102	0.005
		age
			0-4	reference
			5-9	0.834	0.036
			10-14	0.765	0.038
			15-19	0.442	0.034
			20-24	-0.129	0.027
			25-29	-0.525	0.022
			30-34	-0.463	0.021
			35-39	-0.153	0.021
			40-44	0.314	0.022
			45-49	0.38	0.022
			50-54	0.358	0.021
			55-59	0.367	0.02
			60-64	0.384	0.018
			65-69	0.441	0.019
			70-74	0.479	0.018
			75-79	0.477	0.018
			80-84	0.449	0.018
			85-	0.415	0.017
		no. of days using healthcare service		0.059	0
		DEM		-0.157	0.007
		MI		0.215	0.013
		CHF		0.099	0.007
		PVD		0.122	0.01
		CVD		0.079	0.006
		CPD		0.109	0.014
		RD		0.162	0.014
		PUD		0.129	0.006
		MLD		0.048	0.007
		DwoCC		0.144	0.025
		DWCC		0.067	0.015
		HP		0.193	0.012
		RenD		0.121	0.01
		MAL		0.253	0.007
		MSLD		0.054	0.024
		MST		0.272	0.014
		AIDS		0.674	0.06
		AIC: 3,063,746
		Abbreviation MI: Myocardial infarction, CHF: Congestive heart failure, PVD: Peripheral vascular disease, CVD: Cerebrovascular disease, DEM: Dementia, CPD: Chronic pulmonary disease, RD: Rheumatic disease, PUD: Peptic ulcer disease, MLD: Mild liver disease, DwoC: Diabetes without chronic complication, DWCC: Diabetes with chronic complication, HP: Hemiplegia or paraplegia, RenD: Renal disease, MAL:…
		* logarthithmic transformation is conducted
		** analysis was conducted only with receipts for fee-for-service because receipts for DPC/PDPS don't include the healthcare cost data.

## Sheet: tableS2
		Table S2 The results of regreesion analysis (outpatient)
					n=755,247
		variables		coefficient	se
		constant		317	15
		sex
			male	reference
			female	-151	7
		age
			0-4	reference
			5-9	-79	23
			10-14	-42	25
			15-19	-79	28
			20-24	1	28
			25-29	35	25
			30-34	109	24
			35-39	198	22
			40-44	297	22
			45-49	361	23
			50-54	378	22
			55-59	473	21
			60-64	441	19
			65-69	420	19
			70-74	407	19
			75-79	442	19
			80-84	396	20
			85-	115	22
		no. of days using healthcare service		615	1
		DEM		1370	25
		MI		774	32
		CHF		809	15
		PVD		883	17
		CVD		569	13
		CPD		344	32
		RD		1645	24
		PUD		757	12
		MLD		210	11
		DwoCC		1143	54
		DWCC		1615	22
		HP		684	53
		RenD		9180	29
		MAL		1655	14
		MSLD		964	74
		MST		4337	38
		AIDS		10135	197
		AIC: 14,286,892
		Abbreviation MI: Myocardial infarction, CHF: Congestive heart failure, PVD: Peripheral vascular disease, CVD: Cerebrovascular disease, DEM: Dementia, CPD: Chronic pulmonary disease, RD: Rheumatic disease, PUD: Peptic ulcer disease, MLD: Mild liver disease, DwoC: Diabetes without chronic complication, DWCC: Diabetes with chronic complication, HP: Hemiplegia or paraplegia, RenD: Renal disease, MAL:…

## Sheet: tableS3
		Table S3. Basic characteristics of the samples
					n=2,245
		variable		mean/ n	sd/%
		age		82.4	8.6
		sex
			male	721	32.1
			female	1524	67.9
		dementia
			present	1442	64.2
			absent	803	35.8
		care needed level
			1	197	8.8
			2	293	13.1
			3	446	19.9
			4	444	19.8
			5	329	14.7
			6	313	13.9
			7	223	9.9
		Abbreviation: SD = standard deviation

## Sheet: tableS4
	Table S4. Results of regression analsysis sorted by LTC services
	[home-based services]			n=1,756
	variable (reference)	coefficient	se	p value
	constant	6.66	0.21	<0.001
	age	0.01	0	<0.001
	sex (female)	-0.03	0.04	0.48
	dementia	0.34	0.05	<0.001
	care needed level	0.32	0.01	<0.001
	adjusted R2=0.36 p<0.01
	[home-based support]			n=1,677
	variable (reference)	coefficient	se	p value
	constant	6.01	0.07	<0.001
	age	0	0	0.52
	sex (female)	0	0.02	0.85
	dementia	0.33	0.02	<0.001
	care needed level	0.2	0.01	<0.001
	adjusted R2=0.68 p<0.01
	[small-scale local services]			n=68
	variable (reference)	coefficient	se	p value
	constant	9.02	0.52	<0.001
	age	0	0.01	0.8
	sex (female)	0.09	0.1	0.37
	dementia	0.03	0.16	0.85
	care needed level	0.17	0.03	<0.001
	adjusted R2=0.26 p<0.01
	[instituional care]			n=335
	variable (reference)	coefficient	se	p value
	constant	9.92	0.28	<0.001
	age	0	0	0.99
	sex (female)	-0.02	0.05	0.72
	dementia	0.02	0.08	0.84
	care needed level	0.04	0.02	0.02
	adjusted R2=0.01 p=0.23
	Abbreviaiton: adjusted R2=adjusted coefficient of determination
	se = standard error

## Sheet: tableS5
	TableS5. Characteristics of the care recipients
					n	%		mean	sd
	sex
		male			433	29.2173
		female			1049	70.7827
	age							83.5169	7.79723
		-64			32	2.15924
		65-69			48	3.23887
		70-74			94	6.34278
		75-79			215	14.5074
		80-84			367	24.7638
		85-89			414	27.9352
		90-94			236	15.9244
		95-			76	5.12821
	care needed level
		support need level 1			56	3.77868
		support need level 2			66	4.45344
		nursing care level 1			393	26.5182
		nursing care level 2			335	22.6046
		nursing care level 3			297	20.0405
		nursing care level 4			188	12.6856
		nursing care level 5			147	9.91903
	family living together
		living with family			1288	86.9096
		living alone			194	13.0904
	BPSD
		delusion			527	35.5601
		hallucination			448	30.2294
		resitance to care			422	28.475
		abusive word			398	26.8556
		daynight reversed			258	17.4089
		loitering			244	16.4642
		carelessness of fire			220	14.8448
		violence			115	7.75978
		uncleanliness			114	7.69231
		allotriophagy			112	7.55735
		sexual problem behabiour			25	1.68691
		total number of symptoms						1.94598	1.80496
	comorbid diseases
		hypertension			665	44.8718
		stroak			288	19.4332
		arthritis			284	19.1633
		cardiovascular disease			241	16.2618
		diabetis			222	14.9798
		mental disorder			211	14.2375
		cancer			175	11.8084
		respiratory disease			108	7.28745
		others			347	23.4143
		total number of symptoms						1.71457	1.21277
	Abbreviation: sd= standard deviation

## Sheet: tableS6
	TableS6. Characteristics of the caregivers
					n	%		mean	sd
	sex
		male			396	26.72
		female			1086	73.28
	age							62.92	11.65
		-64			865	58.37
		65-69			195	13.16
		70-74			135	9.11
		75-79			129	8.7
		80-84			113	7.62
		85-89			38	2.56
		90-94			5	0.34
		95-			0	0
	relationship to care recipient
		spouse			444	30.0406
		child			735	49.7294
		child's spouse			246	16.6441
		sibring			16	1.08254
		others			37	2.50338
	marital status
		married			1180	79.9458
		unmarried			180	12.1951
		devorced			71	4.8103
		bereaved			45	3.04878
	family living together
		living with family			1194	80.6757
		living alone			286	19.3243
	the number of caregivers per care recipient							1.6745	0.913681
	K6 score							7.7879	5.23374
	Abbreviation: sd = standard deviation

## Sheet: tableS7
		TableS7. Coefficinecy of each varibale in the model to predict infomal care time (ADL + IADL)
		variables		coefficiency	se	p value
		age		0.171287	0.0662868	0.01
		sex (female)		0.33329	1.13805	0.77
		nursing care level
			support need level 1	referecnce
			support need level 2	9.88227	3.39642	0.004
			nursing care level 1	7.85605	2.67332	0.003
			nursing care level 2	10.818	2.71897	<0.001
			nursing care level 3	15.0865	2.7851	<0.001
			nursing care level 4	20.5009	2.92919	<0.001
			nursing care level 5	24.4442	3.03857	<0.001
		living with family		-9.09796	1.4664	<0.001
		BPSD
			hallucination	3.1053	1.13631	0.006
			delusion	-1.10458	1.10349	0.317
			daynight reversed	3.33174	1.3507	0.014
			abusive word	0.922633	1.28779	0.474
			violence	7.38553	2.05507	0
			resitance to care	4.64614	1.1762	<0.001
			loitering	1.7222	1.43464	0.23
			carelessness of fire	-3.53294	1.4142	0.013
			uncleanliness	-0.838493	1.93955	0.666
			allotriophagy	-2.00063	1.91379	0.296
			sexual problem behabiour	-7.4146	3.89987	0.057
		cormobid diseases
			stroak	-0.366143	1.26482	0.772
			cardiovascular disease	-0.445056	1.33486	0.739
			hypertension	0.690371	0.991631	0.486
			respiratory disease	1.82267	1.88193	0.333
			deabetis	-1.77031	1.38014	0.2
			cancer	0.901982	1.5086	0.55
			mental disorder	1.58896	1.40556	0.258
			arthritis	0.673802	1.25269	0.591
		total hours of home care service		-0.0872892	0.0309282	0.005
		constant		6.8242	6.09633	0.263
		adjusted R2		0.1811
		Abbreviaiton: adjusted R2=adjusted coefficient of determination, BPSD=behavioral and psychological symptomes of dementia
		se = standard error

## Sheet: tableS8
		TableS8. Coefficinecy of each varibale in the model to predict infomal care time (ADL)
		variables		coefficiency	se	p value
		age		0.145648	0.0497899	0.003
		sex (female)		0.952487	0.854822	0.265
		nursing care level
			support need level 1	reference
			support need level 2	7.37803	2.55115	0.004
			nursing care level 1	3.41931	2.00801	0.089
			nursing care level 2	6.20077	2.0423	0.002
			nursing care level 3	10.6784	2.09197	<0.001
			nursing care level 4	14.636	2.2002	<0.001
			nursing care level 5	18.4423	2.28236	<0.001
		living with family		-4.19922	1.10146	<0.001
		BPSD
			hallucination	2.48986	0.853518	0.004
			delusion	0.126143	0.828861	0.879
			daynight reversed	2.75487	1.01455	0.007
			abusive word	-0.495892	0.967294	0.608
			violence	4.67592	1.54362	0.002
			resitance to care	2.61258	0.883475	0.003
			loitering	0.753515	1.0776	0.485
			carelessness of fire	-3.13279	1.06225	0.003
			uncleanliness	-0.422679	1.45685	0.772
			allotriophagy	0.168865	1.4375	0.907
			sexual problem behabiour	-6.16726	2.92931	0.035
		cormobid diseases
			stroak	0.823302	0.95004	0.386
			cardiovascular disease	-0.184609	1.00265	0.854
			hypertension	-0.148042	0.744843	0.842
			respiratory disease	1.17445	1.41357	0.406
			deabetis	-0.947251	1.03667	0.361
			cancer	-1.51658	1.13315	0.181
			mental disorder	1.92763	1.05576	0.068
			arthritis	-0.42019	0.940932	0.655
		total hours of home care service		-0.0542741	0.0232311	0.02
		constant		-5.75122	4.57914	0.209
		adjusted R2		0.1867
		Abbreviaiton: adjusted R2=adjusted coefficient of determination, BPSD=behavioral and psychological symptomes of dementia
		se = standard error

## Sheet: tableS9
		TableS9. Coefficinecy of each varibale in the model to predict infomal care time (IADL)
		variables		coefficiency	se	p value
		age		0.0256393	0.0383901	0.504
		sex (female)		-0.619197	0.659103	0.348
		nursing care level
			support need level 1	reference
			support need level 2	2.50424	1.96704	0.203
			nursing care level 1	4.43674	1.54826	0.004
			nursing care level 2	4.61721	1.5747	0.003
			nursing care level 3	4.40809	1.61299	0.006
			nursing care level 4	5.86485	1.69645	0.001
			nursing care level 5	6.00196	1.75979	0.001
		living with family		-4.89874	0.849268	<0.001
		BPSD
			hallucination	0.615433	0.658098	0.35
			delusion	-1.23072	0.639086	0.054
			daynight reversed	0.576865	0.782263	0.461
			abusive word	1.41853	0.745824	0.057
			violence	2.70961	1.1902	0.023
			resitance to care	2.03356	0.681196	0.003
			loitering	0.968681	0.830878	0.244
			carelessness of fire	-0.400152	0.81904	0.625
			uncleanliness	-0.415814	1.12329	0.711
			allotriophagy	-2.1695	1.10838	0.05
			sexual problem behabiour	-1.24734	2.25862	0.581
		cormobid diseases
			stroak	-1.18944	0.732521	0.105
			cardiovascular disease	-0.260447	0.773087	0.736
			hypertension	0.838413	0.574306	0.145
			respiratory disease	0.648224	1.08992	0.552
			deabetis	-0.823054	0.799312	0.303
			cancer	2.41856	0.873708	0.006
			mental disorder	-0.338668	0.814035	0.677
			arthritis	1.09399	0.725498	0.132
		total hours of home care service		-0.0330151	0.0179121	0.066
		constant		12.5754	3.53071	<0.001
		adjusted R2		0.0602
		Abbreviaiton: adjusted R2=adjusted coefficient of determination, BPSD=behavioral and psychological symptomes of dementia
		se = standard error

## Sheet: tableS10
		TableS10. Coefficinecy of each varibale in the model to predict infomal care time (SV)
		variables		coefficiency	se	p value
		age		-0.0121485	0.0872451	0.889
		sex (female)		-2.46365	1.49787	0.1
		nursing care level
			support need level 1	reference
			support need level 2	10.8231	4.47029	0.016
			nursing care level 1	8.9547	3.51856	0.011
			nursing care level 2	12.7487	3.57864	<0.001
			nursing care level 3	12.9002	3.66568	<0.001
			nursing care level 4	16.2405	3.85534	<0.001
			nursing care level 5	16.3256	3.99929	<0.001
		living with family		-15.8964	1.93004	<0.001
		BPSD
			hallucination	4.04829	1.49559	0.007
			delusion	0.59654	1.45238	0.681
			daynight reversed	1.02488	1.77776	0.564
			abusive word	-0.19319	1.69495	0.909
			violence	0.911035	2.70483	0.736
			resitance to care	0.670286	1.54808	0.665
			loitering	6.29659	1.88825	0.001
			carelessness of fire	-0.0833638	1.86134	0.964
			uncleanliness	1.44358	2.55279	0.572
			allotriophagy	1.79071	2.51888	0.477
			sexual problem behabiour	6.94817	5.13292	0.176
		cormobid diseases
			stroak	0.232018	1.66472	0.889
			cardiovascular disease	0.501038	1.75691	0.776
			hypertension	-0.168088	1.30516	0.898
			respiratory disease	-1.54555	2.47695	0.533
			deabetis	-0.580659	1.81651	0.749
			cancer	-2.62784	1.98558	0.186
			mental disorder	-0.357796	1.84997	0.847
			arthritis	1.20177	1.64876	0.466
		total hours of home care service		-0.0584367	0.040707	0.151
		constant		36.7185	8.02385	<0.001
		adjusted R2		0.0904
		Abbreviaiton: adjusted R2=adjusted coefficient of determination, BPSD=behavioral and psychological symptomes of dementia
		se = standard error

[truncated: 2 more sheets: tableS11, Sheet4]
