# Supplementary material for: The estimated cost of dementia in Japan, the most aged society in the world
Source: PLoS One. 2018 Nov 12;13(11):e0206508. doi: 10.1371/journal.pone.0206508 (PMC6231619; doi:10.1371/journal.pone.0206508)
Supplement: S1 Dataset — (XLSM) [file pone.0206508.s003.xlsm]

## Sheet: parameters
	probabilistic?	0
	HEALTH CARE COST												LONG TERM CARE COST												INFORMAL CARE COST
	parameters	live value	probabilistic	deterministic	sd	se	α	β	distribution				parameters	live value	probabilistic	deterministic	sd	se	α	β	distribution				parameters	live value	probabilistic	deterministic	sd	se	α	β	distribution
	No of dementia												Rate of dementia												ADL (hours per week)
	Inpatient 2014												<home>												tAdls1	2.39211	2.40791	2.39211	3.1506	0.031506	5764.69	0.000414959	gamma
	<male>												rDemhs1	0.192861	0.189964	0.192861		0.00391754	1956	8186	beta				tAdls2	11.11	11.1197	11.11	3.51519	0.0351519	99892.6	0.00011122	gamma
	nDem2014inpm0-10	0	0	0					deterministic				rDemhs2	0.153278	0.156918	0.153278		0.0024485	3318	18329	beta				tAdls3	6.54797	6.57825	6.54797	3.32336	0.0332336	38820.3	0.000168674	gamma
	nDem2014inpm11-19	0	0	0					deterministic				rDemhs3	0.459273	0.45883	0.459273		0.00226525	22227	26169	beta				tAdls4	9.71006	9.75848	9.71006	3.6202	0.036202	71941.4	0.000134972	gamma
	nDem2014inpm20-29	0	0	0					deterministic				rDemhs4	0.443671	0.440637	0.443671		0.00198784	27713	34750	beta				tAdls5	14.3738	14.348	14.3738	3.77934	0.0377934	144648	9.93708e-05	gamma
	nDem2014inpm30-39	4.54831	4.54831	4.54831					deterministic				rDemhs5	0.553556	0.552775	0.553556		0.0022915	26052	21011	beta				tAdls6	19.1864	19.2146	19.1864	3.82447	0.0382446	251678	7.62339e-05	gamma
	nDem2014inpm40-49	25.5993	25.5993	25.5993					deterministic				rDemhs6	0.638364	0.64087	0.638364		0.00215163	31832	18033	beta				tAdls7	23.6551	23.7086	23.6551	3.94867	0.0394867	358879	6.59138e-05	gamma
	nDem2014inpm50-59	105.509	105.509	105.509					deterministic				rDemhs7	0.799088	0.798368	0.799088		0.00162526	48567	12211	beta				tAdlst	12.3788	12.3624	12.3788	3.61082	0.0361082	117529	0.000105325	gamma
	nDem2014inpm60-69	617.181	617.181	617.181					deterministic				<Institution>					0.000909658	161665	138689					IADL (hours per week)
	nDem2014inpm70-79	2185.64	2185.64	2185.64					deterministic				rDemis1	0											tIadls1	7.79577	7.7836	7.79577	2.30772	0.0230772	114118	6.83134e-05	gamma
	nDem2014inpm80-	4386.49	4386.49	4386.49					deterministic				rDemis2	0											tIadls2	10.7021	10.6809	10.7021	2.52638	0.0252638	179450	5.96386e-05	gamma
	<female>												rDemis3	0.730508	0.732135	0.730508		0.00211723	32081	11835	beta				tIadls3	12.3702	12.3792	12.3702	2.43719	0.0243719	257618	4.80177e-05	gamma
	nDem2014inpf0-10	0	0	0					deterministic				rDemis4	0.798341	0.799169	0.798341		0.00131607	74205	18744	beta				tIadls4	12.6291	12.6688	12.6291	2.53855	0.0253855	247497	5.10271e-05	gamma
	nDem2014inpf11-19	0	0	0					deterministic				rDemis5	0.891854	0.891804	0.891854		0.000763848	147428	17877	beta				tIadls5	12.446	12.439	12.446	2.64916	0.0264916	220720	5.6388e-05	gamma
	nDem2014inpf20-29	0.941763	0.941763	0.941763					deterministic				rDemis6	0.937394	0.93724	0.937394		0.000492554	226751	15144	beta				tIadls6	14.1668	14.2079	14.1668	2.6503	0.026503	285729	4.95813e-05	gamma
	nDem2014inpf30-39	0.908638	0.908638	0.908638					deterministic				rDemis7	0.973649	0.973452	0.973649		0.000323381	238876	6465	beta				tIadls7	14.5098	14.547	14.5098	2.72782	0.0272782	282937	5.12827e-05	gamma
	nDem2014inpf40-49	14.8794	14.8794	14.8794					deterministic									0.000320086	719341	70065					tIadlst	12.5888	12.6468	12.5888	2.55718	0.0255718	242351	5.19443e-05	gamma
	nDem2014inpf50-59	66.6549	66.6549	66.6549					deterministic																SV (hours per week)
	nDem2014inpf60-69	478.92	478.92	478.92					deterministic				Relative Ratio of the cost with and without dementia												tSvs1	13.4968	13.4483	13.4968	6.59236	0.0659236	41916	0.000321997	gamma
	nDem2014inpf70-79	2533.23	2533.23	2533.23					deterministic				rrlogcHom	0.339	0.33819	0.339		0.046			lognormal				tSvs2	25.3721	25.2515	25.3721	6.84004	0.0684004	137593	0.0001844	gamma
	nDem2014inpf80-	10557.4	10557.4	10557.4					deterministic				rrlogcSup	0.331	0.343289	0.331		0.017			lognormal				tSvs3	22.9605	22.8821	22.9605	6.75712	0.0675712	115461	0.000198858	gamma
													rrlogcLoc	0.031	0.0185129	0.031		0.162			lognormal				tSvs4	27.6263	27.6264	27.6263	7.0205	0.070205	154849	0.000178408	gamma
	Inpatient 2011												rrlogcIns	0.016	0.0526741	0.016		0.075			lognormal				tSvs5	28.1862	27.9566	28.1862	7.2587	0.072587	150784	0.000186931	gamma
	<male>												rrcHom	1.40354	1.40241	1.40354									tSvs6	31.5604	31.4534	31.5604	7.18924	0.0718924	192716	0.000163766	gamma
	nDem2011inpm0-10	0	0	0					deterministic				rrcSup	1.39236	1.40958	1.39236									tSvs7	31.3519	31.3519	31.3519	7.09598	0.0709598	195211	0.000160605	gamma
	nDem2011inpm11-19	0	0	0					deterministic				rrcLoc	1.03149	1.01869	1.03149									tSvst	26.6575	26.6375	26.6575	6.99567	0.0699567	145204	0.000183586	gamma
	nDem2011inpm20-29	0	0	0					deterministic				rrcIns	1.01613	1.05409	1.01613									ADL+IADL (hours per week)
	nDem2011inpm30-39	5	5	5					deterministic																tADLIADLs1	10.1879	10.1531	10.1879	5.00944	0.0500944	41360.9	0.000246317	gamma
	nDem2011inpm40-49	24	24	24					deterministic				Average cost (JPY thousand/month)												tADLIADLs2	21.8121	21.8346	21.8121	5.57928	0.0557928	152841	0.000142711	gamma
	nDem2011inpm50-59	109	109	109					deterministic				<Home based>												tADLIADLs3	18.9182	18.8826	18.9182	5.28946	0.0528946	127920	0.000147891	gamma
	nDem2011inpm60-69	629	629	629					deterministic				cHoms1	24.9	24.9	24.9					deterministic				tADLIADLs4	22.3391	22.3344	22.3391	5.63996	0.0563996	156884	0.000142392	gamma
	nDem2011inpm70-79	2038	2038	2038					deterministic				cHoms2	45.1	45.1	45.1					deterministic				tADLIADLs5	26.8198	26.8834	26.8198	5.92644	0.0592644	204797	0.000130958	gamma
	nDem2011inpm80-	3776	3776	3776					deterministic				cHoms3	76.2	76.2	76.2					deterministic				tADLIADLs6	33.3532	33.4121	33.3532	5.97064	0.0597064	312057	0.000106882	gamma
	<female>												cHoms4	101.1	101.1	101.1					deterministic				tADLIADLs7	38.1649	38.2281	38.1649	6.19464	0.0619464	379573	0.000100547	gamma
	nDem2011inpf0-10	0	0	0					deterministic				cHoms5	145.7	145.7	145.7					deterministic				tADLIADLst	24.9676	24.9083	24.9676	5.67706	0.0567706	193422	0.000129083	gamma
	nDem2011inpf11-19	0	0	0					deterministic				cHoms6	177.9	177.9	177.9					deterministic				IADL+SV (hours per week)
	nDem2011inpf20-29	1	1	1					deterministic				cHoms7	218.1	218.1	218.1					deterministic				tIADLSVs1	21.2926	21.3728	21.2926	8.57976	0.0857976	61589.3	0.000345718	gamma
	nDem2011inpf30-39	1	1	1					deterministic				<Support>												tIADLSVs2	36.0742	36.0156	36.0742	8.92102	0.0892102	163518	0.000220613	gamma
	nDem2011inpf40-49	14	14	14					deterministic				cSups1	4.4	4.4	4.4					deterministic				tIADLSVs3	35.3307	35.2429	35.3307	8.7593	0.087593	162692	0.000217163	gamma
	nDem2011inpf50-59	69	69	69					deterministic				cSups2	4.4	4.4	4.4					deterministic				tIADLSVs4	40.2553	40.1935	40.2553	9.04938	0.0904938	197884	0.000203429	gamma
	nDem2011inpf60-69	489	489	489					deterministic				cSups3	12.5	12.5	12.5					deterministic				tIADLSVs5	40.6322	40.528	40.6322	9.34544	0.0934544	189034	0.000214946	gamma
	nDem2011inpf70-79	2394	2394	2394					deterministic				cSups4	12.5	12.5	12.5					deterministic				tIADLSVs6	45.7272	45.6875	45.7272	9.26129	0.0926129	243785	0.000187572	gamma
	nDem2011inpf80-	9418	9418	9418					deterministic				cSups5	15.8	15.8	15.8					deterministic				tIADLSVs7	45.8617	45.8131	45.8617	9.22321	0.0922321	247250	0.000185487	gamma
													cSups6	15.9	15.9	15.9					deterministic
	DPC2014												cSups7	16.1	16.1	16.1					deterministic				ADL+ADL+SV (hours per week)
	<male>												<Local>												tADLIADLSVs1	23.6847	23.6508	23.6847	10.756	0.10756	48487.5	0.000488469	gamma
	nDem2014dpcm0-10	0	0	0					deterministic				cLocs1	46.3	46.3	46.3					deterministic				tADLIADLSVs2	47.1842	47.2492	47.1842	11.5055	0.115055	168183	0.000280552	gamma
	nDem2014dpcm11-19	0	0	0					deterministic				cLocs2	105.4	105.4	105.4					deterministic				tADLIADLSVs3	41.8787	41.8131	41.8787	11.08	0.1108	142857	0.00029315	gamma
	nDem2014dpcm20-29	0	0	0					deterministic				cLocs3	181.9	181.9	181.9					deterministic				tADLIADLSVs4	49.9654	50.0428	49.9654	11.5076	0.115076	188526	0.000265031	gamma
	nDem2014dpcm30-39	0.909663	0.909663	0.909663					deterministic				cLocs4	214.1	214.1	214.1					deterministic				tADLIADLSVs5	55.006	54.9681	55.006	11.9449	0.119449	212059	0.000259391	gamma
	nDem2014dpcm40-49	4.26655	4.26655	4.26655					deterministic				cLocs5	243.2	243.2	243.2					deterministic				tADLIADLSVs6	64.9136	64.9075	64.9136	11.9117	0.119117	296979	0.00021858	gamma
	nDem2014dpcm50-59	6.77581	6.77581	6.77581					deterministic				cLocs6	255.4	255.4	255.4					deterministic				tADLIADLSVs7	69.5168	69.5711	69.5168	12.0111	0.120111	334977	0.000207527	gamma
	nDem2014dpcm60-69	46.1169	46.1169	46.1169					deterministic				cLocs7	265.9	265.9	265.9					deterministic
	nDem2014dpcm70-79	262.748	262.748	262.748					deterministic				<Institution>
	nDem2014dpcm80-	670.287	670.287	670.287					deterministic				cInss3	245.4	245.4	245.4					deterministic
	<female>												cInss4	261.2	261.2	261.2					deterministic
	nDem2014dpcf0-10	0	0	0					deterministic				cInss5	279.3	279.3	279.3					deterministic
	nDem2014dpcf11-19	0	0	0					deterministic				cInss6	301.1	301.1	301.1					deterministic
	nDem2014dpcf20-29	0.941763	0.941763	0.941763					deterministic				cInss7	325	325	325					deterministic
	nDem2014dpcf30-39	0	0	0					deterministic
	nDem2014dpcf40-49	1.06282	1.06282	1.06282					deterministic
	nDem2014dpcf50-59	6.76209	6.76209	6.76209					deterministic
	nDem2014dpcf60-69	32.3197	32.3197	32.3197					deterministic
	nDem2014dpcf70-79	255.016	255.016	255.016					deterministic
	nDem2014dpcf80-	1262.23	1262.23	1262.23					deterministic
	DPC 2011
	<male>
	nDem2011dpcm0-10	0	0	0					deterministic
	nDem2011dpcm11-19	0	0	0					deterministic
	nDem2011dpcm20-29	0	0	0					deterministic
	nDem2011dpcm30-39	1	1	1					deterministic
	nDem2011dpcm40-49	4	4	4					deterministic
	nDem2011dpcm50-59	7	7	7					deterministic
	nDem2011dpcm60-69	47	47	47					deterministic
	nDem2011dpcm70-79	245	245	245					deterministic
	nDem2011dpcm80-	577	577	577					deterministic
	<female>
	nDem2011dpcf0-10	0	0	0					deterministic
	nDem2011dpcf11-19	0	0	0					deterministic
	nDem2011dpcf20-29	1	1	1					deterministic
	nDem2011dpcf30-39	0	0	0					deterministic
	nDem2011dpcf40-49	1	1	1					deterministic
	nDem2011dpcf50-59	7	7	7					deterministic
	nDem2011dpcf60-69	33	33	33					deterministic
	nDem2011dpcf70-79	241	241	241					deterministic
	nDem2011dpcf80-	1126	1126	1126					deterministic
	Outpatient 2014
	<male>
	nDem2014outm0-10	0	0	0					deterministic
	nDem2014outm11-19	0	0	0					deterministic
	nDem2014outm20-29	0	0	0					deterministic
	nDem2014outm30-39	3.63865	3.63865	3.63865					deterministic
	nDem2014outm40-49	10.6664	10.6664	10.6664					deterministic
	nDem2014outm50-59	30.0072	30.0072	30.0072					deterministic
	nDem2014outm60-69	278.664	278.664	278.664					deterministic
	nDem2014outm70-79	1871.41	1871.41	1871.41					deterministic
	nDem2014outm80-	3954.35	3954.35	3954.35					deterministic
	<female>
	nDem2014outf0-10	0	0	0					deterministic
	nDem2014outf11-19	0	0	0					deterministic
	nDem2014outf20-29	1.88353	1.88353	1.88353					deterministic
	nDem2014outf30-39	1.81728	1.81728	1.81728					deterministic
	nDem2014outf40-49	6.3769	6.3769	6.3769					deterministic
	nDem2014outf50-59	32.8444	32.8444	32.8444					deterministic
	nDem2014outf60-69	325.156	325.156	325.156					deterministic
	nDem2014outf70-79	2898.29	2898.29	2898.29					deterministic
	nDem2014outf80-	10414	10414	10414					deterministic
	Outpatient 2011
	<male>
	nDem2011outm0-10	0	0	0					deterministic
	nDem2011outm11-19	0	0	0					deterministic
	nDem2011outm20-29	0	0	0					deterministic
	nDem2011outm30-39	4	4	4					deterministic
	nDem2011outm40-49	10	10	10					deterministic
	nDem2011outm50-59	31	31	31					deterministic
	nDem2011outm60-69	284	284	284					deterministic
	nDem2011outm70-79	1745	1745	1745					deterministic
	nDem2011outm80-	3404	3404	3404					deterministic
	<female>
	nDem2011outf0-10	0	0	0					deterministic
	nDem2011outf11-19	0	0	0					deterministic
	nDem2011outf20-29	2	2	2					deterministic
	nDem2011outf30-39	2	2	2					deterministic
	nDem2011outf40-49	6	6	6					deterministic
	nDem2011outf50-59	34	34	34					deterministic
	nDem2011outf60-69	332	332	332					deterministic
	nDem2011outf70-79	2739	2739	2739					deterministic
	nDem2011outf80-	9290	9290	9290					deterministic
	Population 2014
	<male>
	pop2014m0-9	5314.02	5314.02	5314.02					deterministic
	pop2014m10-19	5976.36	5976.36	5976.36					deterministic
	pop2014m20-29	6562.61	6562.61	6562.61					deterministic
	pop2014m30-39	8226.22	8226.22	8226.22					deterministic
	pop2014m40-49	9289.04	9289.04	9289.04					deterministic
	pop2014m50-59	7689.12	7689.12	7689.12					deterministic
	pop2014m60-69	8804.91	8804.91	8804.91					deterministic
	pop2014m70-79	6446.87	6446.87	6446.87					deterministic
	pop2014m80-	3387.41	3387.41	3387.41					deterministic
	<female>
	pop2014f0-9	5058.22	5058.22	5058.22					deterministic
	pop2014f10-19	5695.31	5695.31	5695.31					deterministic
	pop2014f20-29	6267.11	6267.11	6267.11					deterministic
	pop2014f30-39	7975.58	7975.58	7975.58					deterministic
	pop2014f40-49	9106.85	9106.85	9106.85					deterministic
	pop2014f50-59	7740.21	7740.21	7740.21					deterministic
	pop2014f60-69	9323.22	9323.22	9323.22					deterministic
	pop2014f70-79	7736.54	7736.54	7736.54					deterministic
	pop2014f80-	6349.15	6349.15	6349.15					deterministic
	Population 2011
	<male>
	pop2011m0-9	5518.29	5518.29	5518.29					deterministic
	pop2011m10-19	6132.84	6132.84	6132.84					deterministic
	pop2011m20-29	6914.69	6914.69	6914.69					deterministic
	pop2011m30-39	9043.15	9043.15	9043.15					deterministic
	pop2011m40-49	8708.71	8708.71	8708.71					deterministic
	pop2011m50-59	7943.53	7943.53	7943.53					deterministic
	pop2011m60-69	8973.53	8973.53	8973.53					deterministic
	pop2011m70-79	6011.39	6011.39	6011.39					deterministic
	pop2011m80-	2915.97	2915.97	2915.97					deterministic
	<female>
	pop2011f0-9	5259.11	5259.11	5259.11					deterministic
	pop2011f10-19	5823.38	5823.38	5823.38					deterministic
	pop2011f20-29	6654.66	6654.66	6654.66					deterministic
	pop2011f30-39	8777.51	8777.51	8777.51					deterministic
	pop2011f40-49	8568.6	8568.6	8568.6					deterministic
	pop2011f50-59	8012.54	8012.54	8012.54					deterministic
	pop2011f60-69	9519.45	9519.45	9519.45					deterministic
	pop2011f70-79	7311.33	7311.33	7311.33					deterministic
	pop2011f80-	5663.9	5663.9	5663.9					deterministic
	Average cost (points per month)
	Inpatient 2014 (same as those in 2011)
	<male>
	cDem2014inpm0-10	0	0	0		0			gamma
	cDem2014inpm11-19	0	0	0		0			gamma
	cDem2014inpm20-29	0	0	0		0			gamma
	cDem2014inpm30-39	17100	14329	17100		2636	42.0825	406.345	gamma
	cDem2014inpm40-49	37827	36386.8	37827		1789	447.078	84.6094	gamma
	cDem2014inpm50-59	38266	37237.9	38266		970	1556.26	24.5884	gamma
	cDem2014inpm60-69	39725	39788.8	39725		439	8188.39	4.85138	gamma
	cDem2014inpm70-79	38337	38201	38337		318	14533.9	2.63777	gamma
	cDem2014inpm80-	35056	34698.6	35056		235	22253	1.57534	gamma
	<female>
	cDem2014inpf0-10	0	0	0		0			gamma
	cDem2014inpf11-19	0	0	0		0			gamma
	cDem2014inpf20-29	23463	23463	23463		0			gamma
	cDem2014inpf30-39	22910	22910	22910		0			gamma
	cDem2014inpf40-49	34510	37330.1	34510		2494	191.468	180.239	gamma
	cDem2014inpf50-59	35582	36145.5	35582		993	1283.99	27.712	gamma
	cDem2014inpf60-69	36354	36282.9	36354		445	6673.97	5.44713	gamma
	cDem2014inpf70-79	35112	35189.3	35112		262	17960.1	1.955	gamma
	cDem2014inpf80-	32658	32884.9	32658		129	64091.4	0.509554	gamma
	Outpatient 2014 (same as those in 2011)
	<male>
	cDem2014outm0-10	0	0	0		0			gamma
	cDem2014outm11-19	0	0	0		0			gamma
	cDem2014outm20-29	0	0	0		0			gamma
	cDem2014outm30-39	3071	2561.02	3071		425	52.2134	58.8163	gamma
	cDem2014outm40-49	4128	4430.14	4128		528	61.124	67.5349	gamma
	cDem2014outm50-59	4365	4218.64	4365		404	116.736	37.392	gamma
	cDem2014outm60-69	3947	3885.3	3947		111	1264.41	3.12161	gamma
	cDem2014outm70-79	4362	4314.81	4362		61	5113.42	0.853049	gamma
	cDem2014outm80-	4022	4025.08	4022		35	13205.3	0.304575	gamma
	<female>
	cDem2014outf0-10	0	0	0		0			gamma
	cDem2014outf11-19	0	0	0		0			gamma
	cDem2014outf20-29	2153	2153	2153		0			gamma
	cDem2014outf30-39	2569	2913.39	2569		308	69.5708	36.9264	gamma
	cDem2014outf40-49	3507	3395.55	3507		497	49.7919	70.4331	gamma
	cDem2014outf50-59	4084	4510.79	4084		490	69.4671	58.7904	gamma
	cDem2014outf60-69	4087	4013.17	4087		146	783.616	5.21556	gamma
	cDem2014outf70-79	4165	4261.61	4165		48	7529.18	0.553181	gamma
	cDem2014outf80-	3796	3792.34	3796		22	29771.9	0.127503	gamma

## Sheet: healthcare cost
																				2011				2014
	inpatient male					2011			inpatient male						2014						total	over 40 years old			total	over 40 years old
		population2011	no	mean	se	total cost (all)	total cost (40<)			population2014	no	no over 40	mean	se	total cost (all)	total cost (40<)				inpatient	878053714800	877846791600		inpatient	9.70469e+11	9.70279e+11
	0-9	5518.29	0	0	0	0			0-9	5314.02	0		0	0	0					outpatient	849736872000	849476136000		outpatient	9.41406e+11	9.41167e+11
	10-19	6132.84	0	0	0	0			10-19	5976.36	0		0	0	0					total	1727790586800	1727322927600		total	1.91187e+12	1.91145e+12
	20-29	6914.69	0	0	0	0			20-29	6562.61	0		0	0	0
	30-39	9043.15	5	17100	2636	85500			30-39	8226.22	4.54831		17100	2636	77776.2									inpat male		3.63492e+11
	40-49	8708.71	24	37827	1789	907848	907848		40-49	9289.04	25.5993	25.5993	37827	1789	968345	968345								inpat female		6.06787e+11
	50-59	7943.53	109	38266	970	4170994	4170994		50-59	7689.12	105.509	105.509	38266	970	4.03741e+06	4.03741e+06								outpat male		3.04108e+11
	60-69	8973.53	629	39725	439	24987025	24987025		60-69	8804.91	617.181	617.181	39725	439	2.45175e+07	2.45175e+07								outpat female		6.37058e+11		check
	70-79	6011.39	2038	38337	318	78130806	78130806		70-79	6446.87	2185.64	2185.64	38337	318	8.37908e+07	8.37908e+07										1.91145e+12		0
	80-	2915.97	3776	35056	235	132371456	132371456		80-	3387.41	4386.49	4386.49	35056	235	1.53773e+08	1.53773e+08
	total		6581			240653629	240568129		total		7324.96	7320.42			2.67165e+08	2.67087e+08
																								inpatient		8.65337e+11
																								DPC		1.04942e+11
	inpatient female					2011			inpatient female						2014									outpatient		9.41167e+11		check
		population2011	no	mean	se	total cost (all)	total cost (40<)			population2014																1.91145e+12		0
	0-9	5259.11	0	0	0	0			0-9	5058.22	0		0	0	0
	10-19	5823.38	0	0	0	0			10-19	5695.31	0		0	0	0
	20-29	6654.66	1	23463	0	23463			20-29	6267.11	0.941763		23463	0	22096.6									HCC per patient
	30-39	8777.51	1	22910	0	22910			30-39	7975.58	0.908638		22910	0	20816.9											over 40 years old
	40-49	8568.6	14	34510	2494	483140	483140		40-49	9106.85	14.8794	14.8794	34510	2494	513489	513489								inpatient
	50-59	8012.54	69	35582	993	2455158	2455158		50-59	7740.21	66.6549	66.6549	35582	993	2.37171e+06	2.37171e+06								total		4.12549e+06
	60-69	9519.45	489	36354	445	17777106	17777106		60-69	9323.22	478.92	478.92	36354	445	1.74106e+07	1.74106e+07								male		4.37383e+06
	70-79	7311.33	2394	35112	262	84058128	84058128		70-79	7736.54	2533.23	2533.23	35112	262	8.89468e+07	8.89468e+07								female		3.98978e+06
	80-	5663.9	9418	32658	129	307573044	307573044		80-	6349.15	10557.4	10557.4	32658	129	3.44785e+08	3.44785e+08
			12386			412392949	412346576				13653	13651.1			4.54071e+08	4.54028e+08								outpatient
	DPC male					2011			DPC male						2014									total		474816
		population2011	no	mean	se	total cost (all)	total cost (40<)			population2014														male		494880
	0-9	5518.29	0	0	0	0			0-9	5314.02	0		0	0	0									female		465801
	10-19	6132.84	0	0	0	0			10-19	5976.36	0		0	0	0
	20-29	6914.69	0	0	0	0			20-29	6562.61	0		0	0	0
	30-39	9043.15	1	17100	2636	17100			30-39	8226.22	0.909663		17100	2636	15555.2
	40-49	8708.71	4	37827	1789	151308	151308		40-49	9289.04	4.26655	4.26655	37827	1789	161391	161391
	50-59	7943.53	7	38266	970	267862	267862		50-59	7689.12	6.77581	6.77581	38266	970	259283	259283
	60-69	8973.53	47	39725	439	1867075	1867075		60-69	8804.91	46.1169	46.1169	39725	439	1.83199e+06	1.83199e+06
	70-79	6011.39	245	38337	318	9392565	9392565		70-79	6446.87	262.748	262.748	38337	318	1.0073e+07	1.0073e+07
	80-	2915.97	577	35056	235	20227312	20227312		80-	3387.41	670.287	670.287	35056	235	2.34976e+07	2.34976e+07
						31923222	31906122				991.104	990.195			3.58388e+07	3.58232e+07
	DPC female					2011			DPC female						2014
		population2011	no	mean	se	total cost (all)	total cost (40<)			population2014
	0-9	5259.11	0	0	0	0			0-9	5058.22	0		0	0	0
	10-19	5823.38	0	0	0	0			10-19	5695.31	0		0	0	0
	20-29	6654.66	1	23463	0	23463			20-29	6267.11	0.941763		23463	0	22096.6
	30-39	8777.51	0	22910	0	0			30-39	7975.58	0		22910	0	0
	40-49	8568.6	1	34510	2494	34510	34510		40-49	9106.85	1.06282	1.06282	34510	2494	36677.8	36677.8
	50-59	8012.54	7	35582	993	249074	249074		50-59	7740.21	6.76209	6.76209	35582	993	240609	240609
	60-69	9519.45	33	36354	445	1199682	1199682		60-69	9323.22	32.3197	32.3197	36354	445	1.17495e+06	1.17495e+06
	70-79	7311.33	241	35112	262	8461992	8461992		70-79	7736.54	255.016	255.016	35112	262	8.95412e+06	8.95412e+06
	80-	5663.9	1126	32658	129	36772908	36772908		80-	6349.15	1262.23	1262.23	32658	129	4.12219e+07	4.12219e+07
						46741629	46718166				1558.33	1557.39			5.16504e+07	5.16283e+07
	outpatient male					2011			outpatient male						2014
		population2011	no	mean	se	total cost (all)	total cost (40<)			population2014
	0-9	5518.29	0	0	0	0			0-9	5314.02	0		0	0	0
	10-19	6132.84	0	0	0	0			10-19	5976.36	0		0	0	0
	20-29	6914.69	0	0	0	0			20-29	6562.61	0		0	0	0
	30-39	9043.15	4	3071	425	12284			30-39	8226.22	3.63865		3071	425	11174.3
	40-49	8708.71	10	4128	528	41280	41280		40-49	9289.04	10.6664	10.6664	4128	528	44030.8	44030.8
	50-59	7943.53	31	4365	404	135315	135315		50-59	7689.12	30.0072	30.0072	4365	404	130981	130981
	60-69	8973.53	284	3947	111	1120948	1120948		60-69	8804.91	278.664	278.664	3947	111	1.09989e+06	1.09989e+06
	70-79	6011.39	1745	4362	61	7611690	7611690		70-79	6446.87	1871.41	1871.41	4362	61	8.1631e+06	8.1631e+06
	80-	2915.97	3404	4022	35	13690888	13690888		80-	3387.41	3954.35	3954.35	4022	35	1.59044e+07	1.59044e+07
						22612405	22600121				6148.73	6145.09			2.53535e+07	2.53424e+07
	outpatient female					2011			outpatient female						2014
		population2011	no	mean	se	total cost (all)	total cost (40<)			population2014
	0-9	5259.11	0	0	0	0			0-9	5058.22	0		0	0	0
	10-19	5823.38	0	0	0	0			10-19	5695.31	0		0	0	0
	20-29	6654.66	2	2153	0	4306			20-29	6267.11	1.88353		2153	0	4055.23
	30-39	8777.51	2	2569	308	5138			30-39	7975.58	1.81728		2569	308	4668.58
	40-49	8568.6	6	3507	497	21042	21042		40-49	9106.85	6.3769	6.3769	3507	497	22363.8	22363.8
	50-59	8012.54	34	4084	490	138856	138856		50-59	7740.21	32.8444	32.8444	4084	490	134137	134137
	60-69	9519.45	332	4087	146	1356884	1356884		60-69	9323.22	325.156	325.156	4087	146	1.32891e+06	1.32891e+06
	70-79	7311.33	2739	4165	48	11407935	11407935		70-79	7736.54	2898.29	2898.29	4165	48	1.20714e+07	1.20714e+07
	80-	5663.9	9290	3796	22	35264840	35264840		80-	6349.15	10414	10414	3796	22	3.95314e+07	3.95314e+07
						48199001	48189557				13680.3	13676.6			5.30969e+07	5.30882e+07

## Sheet: LTC cost
LTC cost sorted by months (million yen)																		yealy total LTC cost sorted by services and care needed level (million yen)
		jan	feb	mar	apr	may	jun	jul	aug	sep	oct	nov	dec	total	lower	upper			home based		support		local		institution		total
	home	285455	279125	266785	289896	291177	301033	296243	306407	300824	302411	310356	298410	3.52812e+06	3359206	3692885		s1	acHomes1	36314.1	acSups1	6094.71	acLocs1	431.831			42840.7
	institution	246113	245317	222941	246332	238362	247265	240313	247930	250156	241816	248847	240590	2.91598e+06	2880295	2947954		s2	acHomes2	64631.4	acSups2	5984.43	acLocs2	1179.61			71795.5
	total	531568	524442	489726	536227	529539	548298	536556	554338	550980	544227	559203	539000	6.44411e+06	6239501	6640839		s3	acHomes3	426341	acSups3	63206	acLocs3	70709.1	acInss3	110870	671126
																		s4	acHomes4	521531	acSups4	57483.3	acLocs4	103065	acInss4	267682	949761
																		s5	acHomes5	554866	acSups5	50979.5	acLocs5	154381	acInss5	571775	1.332e+06
																		s6	acHomes6	538341	acSups6	38489	acLocs6	138461	acInss6	937418	1.65271e+06
																		s7	acHomes7	534679	acSups7	31031.9	acLocs7	129923	acInss7	1.02824e+06	1.72387e+06
																		total		2.6767e+06		253269		598150		2.91598e+06	6.44411e+06
																		cost per person with dementia per month sorted by services and care needed level (thousand yen)
																			home based	support	local	institute	total
																		s1	32.6679	5.69541	47.7415		38.5391
																		s2	60.1284	5.76818	108.546		66.7933
																		s3	92.1182	14.8267	182.523	243.966	145.008
																		s4	122.591	14.9038	215.953	258.937	223.251
																		s5	169.136	18.1506	245.048	276.101	406.024
																		s6	200.322	17.686	257.784	297.476	614.988
																		s7	232.201	17.137	268.254	320.847	748.646
																		total

## Sheet: LTC cost2
		no. of the demented (thousand)				total cost (million yen/year)			monthly cost per person with dementia (thousand yen)
		home based				home based			home based
			total no.	monthly no.			mean			mean	95% CI
		s1	1111.61	92.6345		s1	36314.1		s1	32.6679	（	30.4925	～	34.9441	）
		s2	1074.89	89.5741		s2	64631.4		s2	60.1284	（	55.8831	～	64.6097	）
		s3	4628.19	385.683		s3	426341		s3	92.1182	（	88.2815	～	95.9244	）
		s4	4254.22	354.519		s4	521531		s4	122.591	（	117.318	～	127.838	）
		s5	3280.59	273.383		s5	554866		s5	169.136	（	163.453	～	174.68	）
		s6	2687.38	223.949		s6	538341		s6	200.322	（	194.98	～	205.461	）
		s7	2302.65	191.888		s7	534679		s7	232.201	（	228.889	～	235.311	）
		total	19339.5	1611.63		total	2.6767e+06		total	138.406
		support				support			support
			total no.	monthly no.			mean			mean	95% CI
		s1	1070.11	89.1759		s1	6094.71		s1	5.69541	（	5.55555	～	5.8376	）
		s2	1037.49	86.4575		s2	5984.43		s2	5.76818	（	5.61765	～	5.92171	）
		s3	4262.98	355.248		s3	63206		s3	14.8267	（	14.6023	～	15.0506	）
		s4	3856.96	321.414		s4	57483.3		s4	14.9038	（	14.6706	～	15.1366	）
		s5	2808.69	234.057		s5	50979.5		s5	18.1506	（	17.93	～	18.3693	）
		s6	2176.25	181.354		s6	38489		s6	17.686	（	17.516	～	17.8536	）
		s7	1810.81	150.901		s7	31031.9		s7	17.137	（	17.0495	～	17.2225	）
		total	17023.3	1418.61		total	253269		total	14.8778
		local				local			local
			total no.	monthly no.			mean			mean	95% CI
		s1	9.0452	0.753767		s1	431.831		s1	47.7415	（	36.5589	～	61.3665	）
		s2	10.8674	0.905615		s2	1179.61		s2	108.546	（	82.1524	～	141.558	）
		s3	387.397	32.2831		s3	70709.1		s3	182.523	（	151.696	～	214.107	）
		s4	477.257	39.7714		s4	103065		s4	215.953	（	178.593	～	254.614	）
		s5	630.002	52.5002		s5	154381		s5	245.048	（	209.928	～	278.919	）
		s6	537.119	44.7599		s6	138461		s6	257.784	（	227.09	～	285.827	）
		s7	484.328	40.3606		s7	129923		s7	268.254	（	249.603	～	283.638	）
		total	2536.01	211.335		total	598150		total	235.862
		institution				institution			institute
			total no.	monthly no.						mean	95% CI
		s3	454.449	37.8708		s3	110870		s3	243.966	（	234.023	～	253.245	）
		s4	1033.77	86.1476		s4	267682		s4	258.937	（	250.967	～	266.229	）
		s5	2070.89	172.574		s5	571775		s5	276.101	（	271.485	～	280.211	）
		s6	3151.24	262.603		s6	937418		s6	297.476	（	294.578	～	300.021	）
		s7	3204.77	267.064		s7	1.02824e+06		s7	320.847	（	319.525	～	321.996	）
		total	9915.11	826.259		total	2.91598e+06		total	294.095
						yearly cost per person with dementia (million yen)
		no. of the people with dementia		2437.89		home	2189.16
		no. of the demented at home		1611.63		institution	3529.14
		no. of the demented at the institutions		826.259		total	2643.31

## Sheet: informal care cost
	lost wage	965
	minimum wage	780
	ADL*1	4955
	IADL*1	2360
																																					Base case				Base case				Sensitivity analysis1				Sensitivity analysis1
																																					informal care cost (thousand yen/year)				informal care cost per person with dementia (yen/year)				informal care cost (thousand yen/year)				informal care cost per person with dementia (yen/year)
	informal care cost (nationwide only dementia)																																				ADL	price under LTC insurance schema			ADL	price under LTC insurance schema			ADL	lost wage			ADL
																																					IADL	lost wage			IADL	lost wage			IADL	lost wage			IADL
																																					SV	none			SV	none			SV	none			SV
		no. of users (thousands)*1	probability of dementia	no. of the demented (tahousands)	adl				iadl				sv				adliadl				iadlsv			adliadlsv			check	check	check		informal care time (hrs/week)
																										adliadl	iadlsv	adliadlsv									informal care cost	95% CI			informal care cost	95% CI			informal care cost	95% CI			informal care cost
					mean	sd	se		mean	sd	se		mean		se		mean		se		mean	se		mean	se						mean	sd	se	lower	upper			lower	upper			lower	upper			lower	upper
	s1	480.317	0.192861	92.6345	2.39211	3.1506	0.031506	221.592	7.79577	2.30772	0.0230772	722.157	13.4968	6.59236	0.0659236	1250.27	10.1879	5.00944	0.0500944	943.749	21.2926	0.0857976	1972.43	23.6847	0.10756	2194.02	-1e-06	2e-06	-1e-06		10.1879	5.00944	0.0500944	10.0897	10.2861		9.33333e+07	9.16492e+07	9.50175e+07		1.00754e+06	989363	1.02572e+06		4.73574e+07	4.68601e+07	4.78547e+07		511228
	s2	584.392	0.153278	89.5741	11.11	3.51519	0.0351519	995.171	10.7021	2.52638	0.0252638	958.633	25.3721	6.84004	0.0684004	2272.68	21.8121	5.57928	0.0557928	1953.8	36.0742	0.0892102	3231.32	47.1842	0.115055	4226.49	0	1e-05	0		21.8121	5.57928	0.0557928	21.7028	21.9215		3.0452e+08	3.02707e+08	3.06333e+08		3.39964e+06	3.37941e+06	3.41988e+06		9.80419e+07	9.75097e+07	9.85742e+07		1.09453e+06
	s3	839.767	0.459273	385.683	6.54797	3.32336	0.0332336	2525.44	12.3702	2.43719	0.0243719	4770.98	22.9605	6.75712	0.0675712	8855.45	18.9182	5.28946	0.0528946	7296.42	35.3307	0.087593	13626.4	41.8787	0.1108	16151.9	3e-06	1e-05	3e-06		18.9182	5.28946	0.0528946	18.8145	19.0219		8.90112e+08	8.82714e+08	8.97509e+08		2.30789e+06	2.28871e+06	2.32707e+06		3.66134e+08	3.63949e+08	3.68319e+08		949315
	s4	799.058	0.443671	354.519	9.71006	3.6202	0.036202	3442.4	12.6291	2.53855	0.0253855	4477.24	27.6263	7.0205	0.070205	9794.03	22.3391	5.63996	0.0563996	7919.64	40.2553	0.0904938	14271.3	49.9654	0.115076	17713.7	5e-06	1e-05	5e-06		22.3391	5.63996	0.0563996	22.2286	22.4497		1.11164e+09	1.10427e+09	1.119e+09		3.13562e+06	3.11484e+06	3.1564e+06		3.97407e+08	3.9526e+08	3.99555e+08		1.12098e+06
	s5	493.867	0.553556	273.383	14.3738	3.77934	0.0377934	3929.56	12.446	2.64916	0.0264916	3402.51	28.1862	7.2587	0.072587	7705.62	26.8198	5.92644	0.0592644	7332.07	40.6322	0.0934544	11108.1	55.006	0.119449	15037.7	0	0	0		26.8198	5.92644	0.0592644	26.7036	26.936		1.18323e+09	1.1773e+09	1.18916e+09		4.3281e+06	4.30641e+06	4.34979e+06		3.67923e+08	3.66195e+08	3.69652e+08		1.34582e+06
	s6	350.817	0.638364	223.949	19.1864	3.82447	0.0382446	4296.76	14.1668	2.6503	0.026503	3172.64	31.5604	7.18924	0.0718924	7067.9	33.3532	5.97064	0.0597064	7469.4	45.7272	0.0926129	10240.5	64.9136	0.119117	14537.3	0	1e-05	1e-05		33.3532	5.97064	0.0597064	33.2362	33.4702		1.26631e+09	1.2614e+09	1.27122e+09		5.65446e+06	5.63254e+06	5.67638e+06		3.74815e+08	3.73388e+08	3.76241e+08		1.67366e+06
	s7	240.133	0.799088	191.888	23.6551	3.94867	0.0394867	4539.12	14.5098	2.72782	0.0272782	2784.25	31.3519	7.09598	0.0709598	6016.05	38.1649	6.19464	0.0619464	7323.37	45.8617	0.0922321	8800.3	69.5168	0.120111	13339.4	0	1e-05	1e-05		38.1649	6.19464	0.0619464	38.0435	38.2863		1.30926e+09	1.30492e+09	1.31361e+09		6.82307e+06	6.80045e+06	6.8457e+06		3.67487e+08	3.66227e+08	3.68747e+08		1.91511e+06
	total	3788.35	0.425417	1611.63	12.3788	3.61082	0.0361082	19950	12.5888	2.55718	0.0255718	20288.4	26.6575	6.99567	0.0699567	42962	24.9676	5.67706	0.0567706	40238.5	39.2463		63250.4	51.6251		83200.5					24.9676			24.8563	25.0788		6.1584e+09	6.12496e+09	6.19184e+09		3.82123e+06	3.80048e+06	3.84198e+06		2.01917e+09	2.00939e+09	2.02894e+09		1.25287e+06
	*1 users of home services
					adl												adliadl
						sd	se	lower	upper	lower	upper							sd	se	lower	upper	lower	upper
					s1	3.1506	0.031506	2.33036	2.45386	215.872	227.313						s1	5.00944	0.0500944	10.0897	10.2861	934.654	952.845
					s2	3.51519	0.0351519	11.0411	11.1789	989	1001.34						s2	5.57928	0.0557928	21.7028	21.9215	1944.01	1963.6														Base case				Base case				Sensitivity analysis1				Sensitivity analysis1
					s3	3.32336	0.0332336	6.48283	6.6131	2500.31	2550.56						s3	5.28946	0.0528946	18.8145	19.0219	7256.43	7336.41														informal care cost (billion yen/year)				informal care cost per person with dementia (thousand yen/year)				informal care cost (billion yen/year)				informal care cost per person with dementia (thousand yen/year)
					s4	3.6202	0.036202	9.6391	9.78101	3417.24	3467.55						s4	5.63996	0.0563996	22.2286	22.4497	7880.45	7958.83														ADL	price under LTC insurance schema			ADL	price under LTC insurance schema			ADL	lost wage			ADL
					s5	3.77934	0.0377934	14.2998	14.4479	3909.31	3949.81						s5	5.92644	0.0592644	26.7036	26.936	7300.32	7363.83														IADL	lost wage			IADL	lost wage			IADL	lost wage			IADL
					s6	3.82446	0.0382446	19.1114	19.2613	4279.98	4313.55						s6	5.97064	0.0597064	33.2362	33.4702	7443.19	7495.61														SV	none			SV	none			SV	none			SV
					s7	3.94867	0.0394867	23.5777	23.7325	4524.27	4553.98						s7	6.19464	0.0619464	38.0435	38.2863	7300.08	7346.67
					total	3.61082	0.0361082	12.308	12.4496	19836	20064.1						total	5.67706	0.0567706	24.8563	25.0788	40059.1	40417.8														informal care cost	95% CI			informal care cost	95% CI			informal care cost	95% CI			informal care cost
																																						lower	upper			lower	upper			lower	upper
																																					93.3333	91.6492	95.0175		1007.54	989.363	1025.72		47.3574	46.8601	47.8547		511.228
					iadl												sv																				304.52	302.707	306.333		3399.64	3379.41	3419.88		98.0419	97.5097	98.5742		1094.53
						sd	se	lower	upper	lower	upper							sd	se	lower	upper	lower	upper														890.112	882.714	897.509		2307.89	2288.71	2327.07		366.134	363.949	368.319		949.315
					s1	2.30772	0.0230772	7.75054	7.841	717.967	726.347						s1	6.59236	0.0659236	13.3676	13.626	1238.3	1262.24														1111.64	1104.27	1119		3135.62	3114.84	3156.4		397.407	395.26	399.555		1120.98
					s2	2.52638	0.0252638	10.6526	10.7516	954.198	963.069						s2	6.84004	0.0684004	25.238	25.5062	2260.67	2284.69														1183.23	1177.3	1189.16		4328.1	4306.41	4349.79		367.923	366.195	369.652		1345.82
					s3	2.43719	0.0243719	12.3225	12.418	4752.56	4789.41						s3	6.75712	0.0675712	22.828	23.0929	8804.37	8906.53														1266.31	1261.4	1271.22		5654.46	5632.54	5676.38		374.815	373.388	376.241		1673.66
					s4	2.53855	0.0253855	12.5793	12.6788	4459.6	4494.88						s4	7.0205	0.070205	27.4887	27.7639	9745.25	9842.82														1309.26	1304.92	1313.61		6823.07	6800.45	6845.7		367.487	366.227	368.747		1915.11
					s5	2.64916	0.0264916	12.394	12.4979	3388.32	3416.71						s5	7.2587	0.072587	28.0439	28.3285	7666.73	7744.52														6158.4	6124.96	6191.84		3821.23	3800.48	3841.98		2019.17	2009.39	2028.94		1252.87
					s6	2.6503	0.026503	14.1149	14.2188	3161	3184.27						s6	7.18924	0.0718924	31.4195	31.7013	7036.34	7099.46
					s7	2.72782	0.0272782	14.4563	14.5632	2773.99	2794.51						s7	7.09597	0.0709597	31.2128	31.491	5989.36	6042.73
					total	2.55718	0.0255718	12.5386	12.6389	20207.6	20369.2						total	6.99567	0.0699567	26.5204	26.7946	42741	43183
[truncated: 14 more columns]

## Sheet: results(live)
		Healthcare cost	total healthcare	total			inpatient		outpatient		total							per patient			Inpatient per patient		Outpatient per patient
				Inpatient	Outpatient		male	female	male	female	male	female		inpatient(w/o DPC)	inpatient DPC	outpatient		Inpatient	Outpatient		male	female	male	female
			1.91145e+12	9.70279e+11	9.41167e+11		3.63492e+11	6.06787e+11	3.04108e+11	6.37058e+11	6.67601e+11	1.24385e+12		8.65337e+11	1.04942e+11	9.41167e+11		4.12549e+06	474816		4.37383e+06	3.98978e+06	494880	465801
			1.91145e+09	9.70279e+08	9.41167e+08		3.63492e+08	6.06787e+08	3.04108e+08	6.37058e+08	6.67601e+08	1.24385e+09		8.65337e+08	1.04942e+08	9.41167e+08		4125.49	474.816		4373.83	3989.78	494.88	465.801
		LTC cost
			total LTC	total home	total insitution		home based							support							local							institution
							s1	s2	s3	s4	s5	s6	s7	s1	s2	s3	s4	s5	s6	s7	s1	s2	s3	s4	s5	s6	s7	s1	s2	s3	s4	s5	s6	s7
			6.44411e+06	3.52812e+06	2.91598e+06		36314.1	64631.4	426341	521531	554866	538341	534679	6094.71	5984.43	63206	57483.3	50979.5	38489	31031.9	431.831	1179.61	70709.1	103065	154381	138461	129923			110870	267682	571775	937418	1.02824e+06
			6.44411e+09	3.52812e+09	2.91598e+09	0	3.63141e+06	6.46314e+06	4.26341e+07	5.21531e+07	5.54866e+07	5.38341e+07	5.34679e+07	609471	598443	6.3206e+06	5.74833e+06	5.09795e+06	3.8489e+06	3.10319e+06	43183.1	117961	7.07091e+06	1.03065e+07	1.54381e+07	1.38461e+07	1.29923e+07	0	0	1.1087e+07	2.67682e+07	5.71775e+07	9.37418e+07	1.02824e+08
			LTC per person	home per person	insitution per person		total								home								institution
							s1	s2	s3	s4	s5	s6	s7		s1	s2	s3	s4	s5	s6	s7		s1	s2	s3	s4	s5	s6	s7
			2643.31	2189.16	3529.14		38.5391	66.7933	145.008	223.251	406.024	614.988	748.646		32.6679	60.1284	92.1182	122.591	169.136	200.322	232.201				243.966	258.937	276.101	297.476	320.847
					Average cost per		home based							support							local							institution
					person per month		s1	s2	s3	s4	s5	s6	s7	s1	s2	s3	s4	s5	s6	s7	s1	s2	s3	s4	s5	s6	s7	s3	s4	s5	s6	s7
							0	0	0	0	0	0	0	0	0	0	0	0	0	0	0	0	0	0	0	0	0	0	0	0	0	0
		Informal care cost
		base	total informal		informal care cost								informal care cost per person		informal care cost per person
					s1	s2	s3	s4	s5	s6	s7		total		s1	s2	s3	s4	s5	s6	s7
			6.1584e+09		9.33333e+07	3.0452e+08	8.90112e+08	1.11164e+09	1.18323e+09	1.26631e+09	1.30926e+09		3.82123e+06		1.00754e+06	3.39964e+06	2.30789e+06	3.13562e+06	4.3281e+06	5.65446e+06	6.82307e+06
		case1	total informal		informal care cost										informal care cost per person
					s1	s2	s3	s4	s5	s6	s7				s1	s2	s3	s4	s5	s6	s7
			2.01917e+09		4.73574e+07	9.80419e+07	3.66134e+08	3.97407e+08	3.67923e+08	3.74815e+08	3.67487e+08		1.25287e+06		511228	1.09453e+06	949315	1.12098e+06	1.34582e+06	1.67366e+06	1.91511e+06
		case2	total informal		informal care cost										informal care cost per person
					s1	s2	s3	s4	s5	s6	s7				s1	s2	s3	s4	s5	s6	s7
			7.63012e+09		1.45719e+08	3.74059e+08	1.2362e+09	1.43641e+09	1.43005e+09	1.49645e+09	1.51123e+09		4.73442e+06		1.57305e+06	4.17597e+06	3.20522e+06	4.05173e+06	5.23093e+06	6.68212e+06	7.87561e+06
		case3	total informal		informal care cost										informal care cost per person
					s1	s2	s3	s4	s5	s6	s7				s1	s2	s3	s4	s5	s6	s7
			8.31423e+09		1.56072e+08	4.18563e+08	1.33448e+09	1.6031e+09	1.5699e+09	1.62097e+09	1.61115e+09		5.1589e+06		1.68481e+06	4.67281e+06	3.46004e+06	4.52191e+06	5.74248e+06	7.23816e+06	8.39631e+06
		total cost	1.4514e+10

## Sheet: simulation
		HEALTH CARE COST	LONG TERM CARE COST	INFORMAL CARE COST					TOTAL COST OF DEMENTIA		HEALTH CARE COST																						LONG TERM CARE COST
					INFORMAL CARE COST case1	INFORMAL CARE COST case2	INFORMAL CARE COST case3				total			inpatient		outpatient		total							per patient			Inpatient per patient		Outpatient per patient			total home	total insitution		home based							support
											Inpatient	Outpatient		male	female	male	female	male	female		inpatient(w/o DPC)	inpatient DPC	outpatient		Inpatient	Outpatient		male	female	male	female					s1	s2	s3	s4	s5	s6	s7	s1	s2	s3	s4	s5	s6	s7
		1.91145e+09	6.44411e+09	6.1584e+09	2.01917e+09	7.63012e+09	8.31423e+09		1.4514e+10		9.70279e+08	9.41167e+08		3.63492e+08	6.06787e+08	3.04108e+08	6.37058e+08	6.67601e+08	1.24385e+09		8.65337e+08	1.04942e+08	9.41167e+08		4125.49	474.816	0	4373.83	3989.78	494.88	465.801		3.52812e+09	2.91598e+09		3.63141e+06	6.46314e+06	4.26341e+07	5.21531e+07	5.54866e+07	5.38341e+07	5.34679e+07	609471	598443	6.3206e+06	5.74833e+06	5.09795e+06	3.8489e+06	3.10319e+06
	mean	1.91146e+09	6.44324e+09	6.15928e+09	2.01942e+09	7.63115e+09	8.31535e+09		1.4514e+10		9.70261e+08	9.41198e+08	#DIV/0!	3.63501e+08	6.06761e+08	3.04144e+08	6.37054e+08	6.67644e+08	1.24381e+09	#DIV/0!	8.6532e+08	1.04941e+08	9.41198e+08		4125.41	474.831	0	4373.94	3989.61	494.937	465.798		3.52802e+09	2.91522e+09	#DIV/0!	3.6285e+06	6.46317e+06	4.26187e+07	5.2145e+07	5.54733e+07	5.38213e+07	5.34544e+07	609134	598581	6.32096e+06	5.74985e+06	5.09876e+06	3.84936e+06	3.1031e+06
	SE	4.90488e+06	6.32338e+07	1.25381e+07	3.98479e+06	1.51622e+07	1.64162e+07		6.60309e+07		2.79258e+06	3.96159e+06	#DIV/0!	1.83874e+06	2.05718e+06	2.18513e+06	3.25762e+06	2.87369e+06	3.90714e+06	#DIV/0!	2.48075e+06	314927	3.96159e+06		11.8737	1.99861	0	22.1252	13.5265	3.55589	2.38189		6.01761e+07	1.73905e+07	#DIV/0!	147213	256884	927335	1.16602e+06	968886	742275	385519	13977.5	12142.2	55844.2	51516.1	35504.3	21114.8	9242.4
		1.91332e+09	6.43408e+09	6.16902e+09	2.02144e+09	7.64112e+09	8.33381e+09		1.45164e+10		9.67809e+08	9.45507e+08		3.63054e+08	6.04755e+08	3.0355e+08	6.41957e+08	6.66603e+08	1.24671e+09		8.6311e+08	1.047e+08	9.45507e+08		4114.99	477.005	0	4368.56	3976.43	493.971	469.382		3.51215e+09	2.92193e+09		3.49163e+06	6.26388e+06	4.21465e+07	5.1421e+07	5.49066e+07	5.32502e+07	5.30058e+07	597974	592566	6.32563e+06	5.7403e+06	5.09466e+06	3.83702e+06	3.08928e+06
		1.9118e+09	6.5127e+09	6.17632e+09	2.02485e+09	7.65198e+09	8.33609e+09		1.46008e+10		9.70301e+08	9.41495e+08		3.63305e+08	6.06995e+08	3.05105e+08	6.3639e+08	6.6841e+08	1.24339e+09		8.65338e+08	1.04962e+08	9.41495e+08		4125.58	474.982	0	4371.58	3991.15	496.502	465.312		3.58147e+09	2.93123e+09		3.55973e+06	6.52076e+06	4.28921e+07	5.27699e+07	5.6144e+07	5.41363e+07	5.36591e+07	597485	603859	6.35946e+06	5.81702e+06	5.15894e+06	3.87079e+06	3.11444e+06
		1.91069e+09	6.444e+09	6.14378e+09	2.0141e+09	7.61151e+09	8.28964e+09		1.44985e+10		9.70733e+08	9.39953e+08		3.63474e+08	6.07259e+08	3.03391e+08	6.36562e+08	6.66865e+08	1.24382e+09		8.65796e+08	1.04937e+08	9.39953e+08		4127.42	474.203	0	4373.61	3992.89	493.712	465.437		3.545e+09	2.89901e+09		3.4963e+06	6.18438e+06	4.12132e+07	5.04603e+07	5.38995e+07	5.28637e+07	5.2934e+07	624624	612032	6.35049e+06	5.78781e+06	5.10838e+06	3.8725e+06	3.1121e+06
		1.92047e+09	6.41045e+09	6.14781e+09	2.01664e+09	7.6187e+09	8.30206e+09		1.44787e+10		9.69399e+08	9.51072e+08		3.6099e+08	6.08409e+08	3.0754e+08	6.43532e+08	6.6853e+08	1.25194e+09		8.64586e+08	1.04813e+08	9.51072e+08		4121.75	479.813	0	4343.72	4000.45	500.465	470.534		3.51464e+09	2.89581e+09		3.55554e+06	6.35651e+06	4.21776e+07	5.15578e+07	5.48315e+07	5.34417e+07	5.32047e+07	608986	601420	6.33099e+06	5.75613e+06	5.08826e+06	3.85092e+06	3.10081e+06
		1.91179e+09	6.43648e+09	6.16448e+09	2.01816e+09	7.63227e+09	8.31543e+09		1.45127e+10		9.729e+08	9.38891e+08		3.64003e+08	6.08896e+08	3.02252e+08	6.36639e+08	6.66255e+08	1.24554e+09		8.6762e+08	1.0528e+08	9.38891e+08		4136.63	473.668	0	4379.98	4003.65	491.858	465.494		3.51895e+09	2.91752e+09		3.62654e+06	6.70338e+06	4.31237e+07	5.33186e+07	5.62628e+07	5.45917e+07	5.38308e+07	578092	587965	6.19632e+06	5.69214e+06	5.04255e+06	3.82812e+06	3.09235e+06
		1.91157e+09	6.48777e+09	6.16104e+09	2.01972e+09	7.63283e+09	8.31948e+09		1.45604e+10		9.6698e+08	9.44592e+08		3.61097e+08	6.05883e+08	3.03877e+08	6.40715e+08	6.64975e+08	1.2466e+09		8.62416e+08	1.04564e+08	9.44592e+08		4111.46	476.544	0	4345.02	3983.84	494.504	468.475		3.54681e+09	2.94096e+09		3.76051e+06	6.92493e+06	4.39343e+07	5.32749e+07	5.69333e+07	5.47029e+07	5.3901e+07	611149	619785	6.38949e+06	5.75485e+06	5.1518e+06	3.86394e+06	3.10842e+06
		1.90828e+09	6.43864e+09	6.14335e+09	2.01453e+09	7.61202e+09	8.29307e+09		1.44903e+10		9.70098e+08	9.38183e+08		3.63858e+08	6.06241e+08	3.01896e+08	6.36288e+08	6.65753e+08	1.24253e+09		8.65181e+08	1.04917e+08	9.38183e+08		4124.72	473.311	0	4378.23	3986.19	491.279	465.237		3.5289e+09	2.90974e+09		3.7523e+06	6.60308e+06	4.35093e+07	5.27276e+07	5.58959e+07	5.43152e+07	5.3697e+07	613722	594741	6.35071e+06	5.71745e+06	5.07092e+06	3.8451e+06	3.10023e+06
		1.91681e+09	6.49642e+09	6.16907e+09	2.02175e+09	7.64169e+09	8.32967e+09		1.45823e+10		9.70287e+08	9.46524e+08		3.6254e+08	6.07747e+08	3.07451e+08	6.39073e+08	6.69991e+08	1.24682e+09		8.65352e+08	1.04935e+08	9.46524e+08		4125.52	477.518	0	4362.38	3996.1	500.319	467.274		3.5834e+09	2.91302e+09		3.81732e+06	6.78925e+06	4.37122e+07	5.39735e+07	5.68563e+07	5.48651e+07	5.38593e+07	603369	589647	6.248e+06	5.73071e+06	5.07484e+06	3.83433e+06	3.08801e+06
		1.91153e+09	6.41836e+09	6.17501e+09	2.02391e+09	7.64944e+09	8.33672e+09		1.45049e+10		9.71847e+08	9.39687e+08		3.64462e+08	6.07385e+08	3.00992e+08	6.38695e+08	6.65454e+08	1.24608e+09		8.66742e+08	1.05105e+08	9.39687e+08		4132.16	474.069	0	4385.5	3993.72	489.809	466.997		3.48388e+09	2.93448e+09		3.47566e+06	6.24254e+06	4.15039e+07	5.07961e+07	5.41737e+07	5.2831e+07	5.28717e+07	619324	615926	6.383e+06	5.81496e+06	5.1264e+06	3.86622e+06	3.10695e+06
		1.90881e+09	6.40585e+09	6.13156e+09	2.01284e+09	7.60131e+09	8.28126e+09		1.44462e+10		9.74357e+08	9.34456e+08		3.65633e+08	6.08724e+08	3.04053e+08	6.30403e+08	6.69686e+08	1.23913e+09		8.68967e+08	1.0539e+08	9.34456e+08		4142.83	471.43	0	4399.59	4002.52	494.789	460.935		3.4823e+09	2.92354e+09		3.59707e+06	6.15543e+06	4.19686e+07	5.07475e+07	5.48369e+07	5.29091e+07	5.2965e+07	625780	592355	6.36069e+06	5.72374e+06	5.12793e+06	3.83662e+06	3.09718e+06
		1.91184e+09	6.54814e+09	6.17281e+09	2.02484e+09	7.64969e+09	8.33083e+09		1.46328e+10		9.71409e+08	9.40427e+08		3.63184e+08	6.08225e+08	3.04607e+08	6.35819e+08	6.67792e+08	1.24404e+09		8.6634e+08	1.05069e+08	9.40427e+08		4130.29	474.443	0	4370.13	3999.24	495.692	464.895		3.62153e+09	2.92661e+09		3.86255e+06	6.60766e+06	4.34417e+07	5.29916e+07	5.65589e+07	5.44811e+07	5.36611e+07	629436	592594	6.32498e+06	5.73204e+06	5.12269e+06	3.85121e+06	3.0955e+06
		1.91214e+09	6.50368e+09	6.17074e+09	2.02393e+09	7.6467e+09	8.3361e+09		1.45866e+10		9.71441e+08	9.40702e+08		3.64389e+08	6.07052e+08	3.03006e+08	6.37696e+08	6.67395e+08	1.24475e+09		8.66399e+08	1.05043e+08	9.40702e+08		4130.43	474.581	0	4384.62	3991.53	493.086	466.267		3.59852e+09	2.90516e+09		3.65564e+06	6.53973e+06	4.36034e+07	5.28273e+07	5.63678e+07	5.45284e+07	5.36353e+07	595736	586885	6.35188e+06	5.71636e+06	5.1066e+06	3.85572e+06	3.0944e+06
		1.908e+09	6.43182e+09	6.15818e+09	2.01935e+09	7.63031e+09	8.31229e+09		1.4498e+10		9.69747e+08	9.38249e+08		3.61312e+08	6.08435e+08	3.05229e+08	6.3302e+08	6.66541e+08	1.24146e+09		8.64897e+08	1.0485e+08	9.38249e+08		4123.23	473.344	0	4347.6	4000.62	496.703	462.848		3.50078e+09	2.93104e+09		3.55836e+06	6.26654e+06	4.16906e+07	5.12679e+07	5.4909e+07	5.29339e+07	5.32139e+07	615570	599278	6.2972e+06	5.76031e+06	5.1202e+06	3.82977e+06	3.10764e+06
		1.91103e+09	6.54169e+09	6.16794e+09	2.02047e+09	7.63867e+09	8.3225e+09		1.46207e+10		9.66485e+08	9.44545e+08		3.62515e+08	6.0397e+08	3.04565e+08	6.3998e+08	6.6708e+08	1.24395e+09		8.61922e+08	1.04563e+08	9.44545e+08		4109.36	476.52	0	4362.08	3971.26	495.622	467.937		3.6087e+09	2.93299e+09		3.85474e+06	6.79183e+06	4.37403e+07	5.32697e+07	5.6703e+07	5.48337e+07	5.39716e+07	632340	613634	6.39556e+06	5.78731e+06	5.15281e+06	3.88687e+06	3.11834e+06
		1.90358e+09	6.52152e+09	6.17387e+09	2.0238e+09	7.6485e+09	8.33219e+09		1.4599e+10		9.68429e+08	9.35151e+08		3.62344e+08	6.06085e+08	3.02835e+08	6.32316e+08	6.65179e+08	1.2384e+09		8.63772e+08	1.04658e+08	9.35151e+08		4117.62	471.781	0	4360.02	3985.17	492.807	462.333		3.6239e+09	2.89762e+09		4.00268e+06	7.06198e+06	4.49473e+07	5.53544e+07	5.79489e+07	5.53742e+07	5.44082e+07	631772	612126	6.4237e+06	5.87538e+06	5.17186e+06	3.8685e+06	3.1204e+06
		1.9167e+09	6.44326e+09	6.17357e+09	2.02401e+09	7.64869e+09	8.33517e+09		1.45335e+10		9.73102e+08	9.43593e+08		3.63894e+08	6.09208e+08	3.04625e+08	6.38968e+08	6.68519e+08	1.24818e+09		8.67857e+08	1.05245e+08	9.43593e+08		4137.49	476.04	0	4378.67	4005.7	495.721	467.197		3.56241e+09	2.88085e+09		3.76371e+06	6.60004e+06	4.31389e+07	5.2507e+07	5.61398e+07	5.42086e+07	5.38235e+07	617099	596003	6.30473e+06	5.70179e+06	5.0997e+06	3.84093e+06	3.10933e+06
		1.91483e+09	6.48289e+09	6.15283e+09	2.01756e+09	7.62361e+09	8.30705e+09		1.45506e+10		9.71051e+08	9.43782e+08		3.64274e+08	6.06777e+08	3.06058e+08	6.37723e+08	6.70333e+08	1.2445e+09		8.66062e+08	1.0499e+08	9.43782e+08		4128.77	476.135	0	4383.24	3989.72	498.053	466.287		3.56146e+09	2.92142e+09		3.6309e+06	6.58403e+06	4.32786e+07	5.2574e+07	5.60812e+07	5.42024e+07	5.37438e+07	590447	589621	6.2955e+06	5.6809e+06	5.07478e+06	3.82885e+06	3.09963e+06
		1.91443e+09	6.37682e+09	6.15633e+09	2.01914e+09	7.62872e+09	8.31229e+09		1.44476e+10		9.71829e+08	9.42604e+08		3.6471e+08	6.07119e+08	3.04123e+08	6.38481e+08	6.68833e+08	1.2456e+09		8.66691e+08	1.05138e+08	9.42604e+08		4132.08	475.541	0	4388.49	3991.97	494.904	466.841		3.49313e+09	2.88369e+09		3.48652e+06	6.14207e+06	4.17591e+07	5.10301e+07	5.42392e+07	5.31718e+07	5.30163e+07	602708	586898	6.30398e+06	5.73086e+06	5.05678e+06	3.84529e+06	3.09585e+06
		1.90843e+09	6.3727e+09	6.14732e+09	2.01345e+09	7.61266e+09	8.2957e+09		1.44284e+10		9.68312e+08	9.40114e+08		3.62909e+08	6.05403e+08	3.01371e+08	6.38743e+08	6.64279e+08	1.24415e+09		8.63596e+08	1.04716e+08	9.40114e+08		4117.13	474.285	0	4366.81	3980.69	490.425	467.033		3.48884e+09	2.88386e+09		3.58899e+06	6.61024e+06	4.26724e+07	5.23112e+07	5.58889e+07	5.39169e+07	5.36514e+07	597969	607407	6.29835e+06	5.73954e+06	5.11712e+06	3.84411e+06	3.10939e+06
		1.91171e+09	6.46338e+09	6.15364e+09	2.01791e+09	7.62477e+09	8.30971e+09		1.45287e+10		9.70122e+08	9.41588e+08		3.63424e+08	6.06698e+08	3.01819e+08	6.39769e+08	6.65243e+08	1.24647e+09		8.65217e+08	1.04905e+08	9.41588e+08		4124.82	475.028	0	4373.01	3989.2	491.154	467.783		3.53972e+09	2.92366e+09		3.61857e+06	6.4381e+06	4.23761e+07	5.18176e+07	5.54576e+07	5.35569e+07	5.33645e+07	607011	595807	6.28028e+06	5.70941e+06	5.09404e+06	3.82823e+06	3.09683e+06
		1.91758e+09	6.45532e+09	6.16629e+09	2.02163e+09	7.63967e+09	8.32365e+09		1.45392e+10		9.71504e+08	9.46081e+08		3.63455e+08	6.08049e+08	3.02738e+08	6.43343e+08	6.66193e+08	1.25139e+09		8.66422e+08	1.05082e+08	9.46081e+08		4130.7	477.295	0	4373.38	3998.08	492.65	470.396		3.52875e+09	2.92657e+09		3.52934e+06	6.36644e+06	4.18659e+07	5.07788e+07	5.43808e+07	5.28539e+07	5.29233e+07	618979	617645	6.37598e+06	5.75597e+06	5.10607e+06	3.84453e+06	3.09987e+06
		1.90761e+09	6.54994e+09	6.17373e+09	2.02281e+09	7.64663e+09	8.33483e+09		1.46313e+10		9.71749e+08	9.35865e+08		3.64419e+08	6.0733e+08	3.01398e+08	6.34467e+08	6.65817e+08	1.2418e+09		8.66636e+08	1.05113e+08	9.35865e+08		4131.74	472.141	0	4384.99	3993.35	490.469	463.906		3.6235e+09	2.92644e+09		3.94916e+06	6.85771e+06	4.39697e+07	5.42353e+07	5.72103e+07	5.50251e+07	5.42115e+07	620961	591871	6.26325e+06	5.7379e+06	5.09322e+06	3.83725e+06	3.106e+06
		1.91549e+09	6.36421e+09	6.15783e+09	2.01929e+09	7.62997e+09	8.31555e+09		1.44375e+10		9.74843e+08	9.40646e+08		3.63487e+08	6.11356e+08	3.03127e+08	6.37519e+08	6.66614e+08	1.24887e+09		8.6946e+08	1.05383e+08	9.40646e+08		4144.89	474.553	0	4373.77	4019.82	493.283	466.137		3.4286e+09	2.93561e+09		3.62213e+06	6.44828e+06	4.2241e+07	5.16266e+07	5.50275e+07	5.36113e+07	5.33664e+07	618352	607990	6.32798e+06	5.75203e+06	5.0982e+06	3.85822e+06	3.10806e+06
		1.91433e+09	6.4082e+09	6.17025e+09	2.02442e+09	7.64726e+09	8.32644e+09		1.44928e+10		9.69958e+08	9.44373e+08		3.63688e+08	6.06269e+08	3.0363e+08	6.40742e+08	6.67319e+08	1.24701e+09		8.65007e+08	1.04951e+08	9.44373e+08		4124.12	476.433	0	4376.19	3986.38	494.102	468.494		3.47641e+09	2.9318e+09		3.72321e+06	6.5963e+06	4.341e+07	5.26597e+07	5.62518e+07	5.42068e+07	5.36187e+07	629574	615664	6.46501e+06	5.83163e+06	5.18711e+06	3.8867e+06	3.11668e+06
		1.90177e+09	6.38916e+09	6.1547e+09	2.01773e+09	7.62514e+09	8.31109e+09		1.44456e+10		9.68889e+08	9.32877e+08		3.64912e+08	6.03977e+08	3.00235e+08	6.32642e+08	6.65147e+08	1.23662e+09		8.64104e+08	1.04785e+08	9.32877e+08		4119.58	470.633	0	4390.91	3971.31	488.577	462.571		3.45619e+09	2.93297e+09		3.37809e+06	6.52707e+06	4.23204e+07	5.11067e+07	5.47062e+07	5.34213e+07	5.32835e+07	572827	610958	6.31338e+06	5.66969e+06	5.05157e+06	3.83451e+06	3.09895e+06
		1.9021e+09	6.42226e+09	6.1559e+09	2.01754e+09	7.62558e+09	8.30756e+09		1.44803e+10		9.65818e+08	9.36281e+08		3.62397e+08	6.03421e+08	3.04027e+08	6.32254e+08	6.66424e+08	1.23568e+09		8.61333e+08	1.04486e+08	9.36281e+08		4106.52	472.351	0	4360.66	3967.65	494.747	462.288		3.49789e+09	2.92437e+09		3.58223e+06	6.40299e+06	4.25773e+07	5.18826e+07	5.55301e+07	5.38074e+07	5.35091e+07	595241	586626	6.27392e+06	5.68242e+06	5.07726e+06	3.83224e+06	3.09933e+06
		1.90713e+09	6.36827e+09	6.18781e+09	2.02898e+09	7.66687e+09	8.35004e+09		1.44632e+10		9.66858e+08	9.40276e+08		3.63428e+08	6.0343e+08	3.00002e+08	6.40274e+08	6.6343e+08	1.2437e+09		8.62228e+08	1.0463e+08	9.40276e+08		4110.94	474.366	0	4373.06	3967.71	488.198	468.152		3.43518e+09	2.93309e+09		3.4837e+06	6.1717e+06	4.09449e+07	5.02664e+07	5.37657e+07	5.28481e+07	5.26293e+07	623938	612390	6.32028e+06	5.77535e+06	5.10241e+06	3.87504e+06	3.09686e+06
		1.90993e+09	6.46236e+09	6.15317e+09	2.01658e+09	7.62208e+09	8.31057e+09		1.45255e+10		9.67441e+08	9.42485e+08		3.62666e+08	6.04775e+08	3.08666e+08	6.3382e+08	6.71332e+08	1.23859e+09		8.62787e+08	1.04654e+08	9.42485e+08		4113.42	475.481	0	4363.89	3976.55	502.296	463.433		3.55464e+09	2.90772e+09		3.63645e+06	6.50384e+06	4.27882e+07	5.26661e+07	5.59278e+07	5.37851e+07	5.37273e+07	610605	602517	6.34535e+06	5.80682e+06	5.13985e+06	3.84607e+06	3.11864e+06
		1.90921e+09	6.37394e+09	6.1506e+09	2.01742e+09	7.62192e+09	8.3117e+09		1.44337e+10		9.70573e+08	9.38633e+08		3.63492e+08	6.0708e+08	3.02622e+08	6.36011e+08	6.66114e+08	1.24309e+09		8.6568e+08	1.04893e+08	9.38633e+08		4126.74	473.537	0	4373.83	3991.71	492.461	465.035		3.43881e+09	2.93513e+09		3.44578e+06	6.09086e+06	4.10693e+07	4.99979e+07	5.35665e+07	5.24002e+07	5.27578e+07	602685	589280	6.24627e+06	5.6588e+06	5.02442e+06	3.80815e+06	3.08865e+06
		1.9085e+09	6.44421e+09	6.157e+09	2.01686e+09	7.62507e+09	8.31255e+09		1.45097e+10		9.75356e+08	9.33143e+08		3.64155e+08	6.112e+08	3.0095e+08	6.32193e+08	6.65106e+08	1.24339e+09		8.69942e+08	1.05413e+08	9.33143e+08		4147.07	470.768	0	4381.81	4018.8	489.741	462.243		3.50964e+09	2.93457e+09		3.55986e+06	6.50743e+06	4.19047e+07	5.17402e+07	5.50113e+07	5.36876e+07	5.32978e+07	607157	612905	6.27415e+06	5.76099e+06	5.09424e+06	3.86219e+06	3.10349e+06
		1.92296e+09	6.41338e+09	6.15092e+09	2.01897e+09	7.62491e+09	8.31058e+09		1.44873e+10		9.7333e+08	9.49625e+08		3.63369e+08	6.09962e+08	3.0831e+08	6.41315e+08	6.71679e+08	1.25128e+09		8.68074e+08	1.05257e+08	9.49625e+08		4138.46	479.083	0	4372.35	4010.66	501.717	468.913		3.48824e+09	2.92514e+09		3.52244e+06	6.27203e+06	4.22738e+07	5.18877e+07	5.51318e+07	5.32697e+07	5.30776e+07	608291	598633	6.37671e+06	5.82214e+06	5.13602e+06	3.85081e+06	3.09873e+06
		1.90447e+09	6.54476e+09	6.15973e+09	2.01916e+09	7.63099e+09	8.3184e+09		1.4609e+10		9.68256e+08	9.36217e+08		3.62746e+08	6.0551e+08	3.02325e+08	6.33891e+08	6.65071e+08	1.2394e+09		8.63535e+08	1.04721e+08	9.36217e+08		4116.89	472.318	0	4364.85	3981.39	491.978	463.485		3.62694e+09	2.91781e+09		3.66119e+06	6.75449e+06	4.33398e+07	5.31109e+07	5.64361e+07	5.43871e+07	5.3652e+07	598298	608111	6.32305e+06	5.75778e+06	5.11979e+06	3.84945e+06	3.09715e+06
		1.90922e+09	6.39755e+09	6.15268e+09	2.01494e+09	7.61881e+09	8.29908e+09		1.44595e+10		9.70919e+08	9.38304e+08		3.67129e+08	6.03791e+08	3.01287e+08	6.37017e+08	6.68416e+08	1.24081e+09		8.65823e+08	1.05096e+08	9.38304e+08		4128.21	473.372	0	4417.59	3970.08	490.289	465.77		3.48946e+09	2.90809e+09		3.49396e+06	6.34986e+06	4.19742e+07	5.13995e+07	5.46332e+07	5.3681e+07	5.32641e+07	598019	600297	6.29777e+06	5.73581e+06	5.06813e+06	3.86679e+06	3.10372e+06
		1.91033e+09	6.36598e+09	6.15282e+09	2.01574e+09	7.62034e+09	8.30293e+09		1.44291e+10		9.70306e+08	9.40025e+08		3.62464e+08	6.07842e+08	3.04557e+08	6.35469e+08	6.67021e+08	1.24331e+09		8.65377e+08	1.04929e+08	9.40025e+08		4125.6	474.24	0	4361.47	3996.72	495.609	464.638		3.47146e+09	2.89453e+09		3.61493e+06	6.40269e+06	4.22216e+07	5.2274e+07	5.52434e+07	5.35818e+07	5.34079e+07	609995	596268	6.28011e+06	5.78136e+06	5.089e+06	3.83883e+06	3.10312e+06
		1.91318e+09	6.50357e+09	6.16139e+09	2.02097e+09	7.63531e+09	8.31567e+09		1.45781e+10		9.72713e+08	9.40465e+08		3.62913e+08	6.098e+08	3.02775e+08	6.37691e+08	6.65687e+08	1.24749e+09		8.67551e+08	1.05162e+08	9.40465e+08		4135.84	474.462	0	4366.86	4009.59	492.71	466.263		3.5519e+09	2.95167e+09		3.78167e+06	6.63467e+06	4.29121e+07	5.26538e+07	5.5947e+07	5.4154e+07	5.36514e+07	629009	608407	6.32657e+06	5.77044e+06	5.11768e+06	3.85836e+06	3.10817e+06
		1.90661e+09	6.3823e+09	6.15188e+09	2.01671e+09	7.62147e+09	8.30573e+09		1.44408e+10		9.70257e+08	9.36354e+08		3.6394e+08	6.06317e+08	3.01913e+08	6.34441e+08	6.65853e+08	1.24076e+09		8.65346e+08	1.04911e+08	9.36354e+08		4125.39	472.388	0	4379.22	3986.69	491.308	463.887		3.46279e+09	2.91951e+09		3.52906e+06	6.38876e+06	4.19247e+07	5.11562e+07	5.48908e+07	5.34507e+07	5.31658e+07	596691	596227	6.2436e+06	5.66488e+06	5.06147e+06	3.83239e+06	3.09032e+06
		1.91637e+09	6.34792e+09	6.15839e+09	2.01721e+09	7.62661e+09	8.31264e+09		1.44227e+10		9.69986e+08	9.46387e+08		3.62141e+08	6.07845e+08	3.05531e+08	6.40856e+08	6.67672e+08	1.2487e+09		8.65068e+08	1.04918e+08	9.46387e+08		4124.24	477.45	0	4357.57	3996.74	497.196	468.577		3.42096e+09	2.92696e+09		3.52087e+06	6.27501e+06	4.17516e+07	5.11889e+07	5.43432e+07	5.30662e+07	5.31058e+07	615624	606885	6.34719e+06	5.79009e+06	5.095e+06	3.85488e+06	3.10819e+06
		1.90702e+09	6.51291e+09	6.1311e+09	2.01299e+09	7.60128e+09	8.28174e+09		1.4551e+10		9.70521e+08	9.36495e+08		3.64251e+08	6.0627e+08	3.0235e+08	6.34145e+08	6.66602e+08	1.24041e+09		8.65555e+08	1.04966e+08	9.36495e+08		4126.52	472.459	0	4382.97	3986.39	492.019	463.67		3.57663e+09	2.93628e+09		3.57226e+06	6.44039e+06	4.32895e+07	5.22496e+07	5.56955e+07	5.4149e+07	5.36119e+07	597056	593733	6.40243e+06	5.74413e+06	5.10704e+06	3.86551e+06	3.10904e+06
		1.90845e+09	6.63566e+09	6.13749e+09	2.01368e+09	7.60667e+09	8.28965e+09		1.46816e+10		9.69507e+08	9.38938e+08		3.6441e+08	6.05097e+08	3.04271e+08	6.34666e+08	6.68681e+08	1.23976e+09		8.64564e+08	1.04944e+08	9.38938e+08		4122.21	473.691	0	4384.88	3978.67	495.145	464.052		3.70997e+09	2.92569e+09		3.93229e+06	6.9602e+06	4.46505e+07	5.46398e+07	5.75888e+07	5.56253e+07	5.42643e+07	606435	588656	6.2911e+06	5.7129e+06	5.08103e+06	3.85371e+06	3.09707e+06
		1.91768e+09	6.47989e+09	6.12148e+09	2.00776e+09	7.58564e+09	8.26949e+09		1.4519e+10		9.71681e+08	9.46002e+08		3.63431e+08	6.0825e+08	3.04812e+08	6.4119e+08	6.68244e+08	1.24944e+09		8.66597e+08	1.05084e+08	9.46002e+08		4131.45	477.255	0	4373.1	3999.4	496.026	468.821		3.57713e+09	2.90276e+09		3.82083e+06	6.66457e+06	4.38359e+07	5.36215e+07	5.68225e+07	5.48174e+07	5.3927e+07	610122	584969	6.30586e+06	5.72849e+06	5.09705e+06	3.84594e+06	3.09871e+06
		1.90924e+09	6.4514e+09	6.15316e+09	2.01865e+09	7.62579e+09	8.31086e+09		1.45138e+10		9.66921e+08	9.42322e+08		3.59286e+08	6.07636e+08	3.07065e+08	6.35257e+08	6.6635e+08	1.24289e+09		8.62475e+08	1.04446e+08	9.42322e+08		4111.21	475.399	0	4323.22	3995.36	499.691	464.484		3.49882e+09	2.95258e+09		3.43773e+06	6.07353e+06	4.09663e+07	4.98129e+07	5.36369e+07	5.26306e+07	5.27279e+07	611543	598294	6.29622e+06	5.69969e+06	5.07316e+06	3.84951e+06	3.09781e+06
		1.91722e+09	6.45047e+09	6.1526e+09	2.01634e+09	7.62127e+09	8.30355e+09		1.45203e+10		9.73684e+08	9.43536e+08		3.64875e+08	6.08809e+08	3.04475e+08	6.39061e+08	6.6935e+08	1.24787e+09		8.6832e+08	1.05364e+08	9.43536e+08		4139.97	476.011	0	4390.47	4003.08	495.476	467.265		3.54008e+09	2.91039e+09		3.73759e+06	6.90057e+06	4.41038e+07	5.38071e+07	5.69284e+07	5.48758e+07	5.39861e+07	596335	605755	6.34448e+06	5.74768e+06	5.10602e+06	3.84967e+06	3.10208e+06
		1.91111e+09	6.37055e+09	6.18058e+09	2.02328e+09	7.65192e+09	8.33853e+09		1.44622e+10		9.72211e+08	9.38899e+08		3.61141e+08	6.11071e+08	2.99624e+08	6.39275e+08	6.60765e+08	1.25035e+09		8.67121e+08	1.0509e+08	9.38899e+08		4133.7	473.672	0	4345.54	4017.95	487.583	467.421		3.45538e+09	2.91517e+09		3.52082e+06	6.35574e+06	4.16144e+07	5.12087e+07	5.47686e+07	5.31298e+07	5.31267e+07	594982	592813	6.19538e+06	5.66877e+06	5.0489e+06	3.80862e+06	3.08771e+06
		1.91519e+09	6.45339e+09	6.17038e+09	2.02174e+09	7.64254e+09	8.32443e+09		1.4539e+10		9.71763e+08	9.43423e+08		3.65962e+08	6.05801e+08	3.05804e+08	6.37619e+08	6.71766e+08	1.24342e+09		8.66609e+08	1.05155e+08	9.43423e+08		4131.8	475.954	0	4403.55	3983.3	497.639	466.21		3.52177e+09	2.93161e+09		3.62497e+06	6.60735e+06	4.26444e+07	5.25455e+07	5.56904e+07	5.39904e+07	5.36011e+07	607775	611164	6.31825e+06	5.78811e+06	5.11426e+06	3.85864e+06	3.11034e+06
		1.91407e+09	6.45396e+09	6.16259e+09	2.02162e+09	7.63725e+09	8.32349e+09		1.45306e+10		9.75567e+08	9.38507e+08		3.67103e+08	6.08464e+08	3.03145e+08	6.35361e+08	6.70249e+08	1.24383e+09		8.70005e+08	1.05562e+08	9.38507e+08		4147.97	473.474	0	4417.28	4000.81	493.313	464.56		3.53598e+09	2.91798e+09		3.84664e+06	6.78063e+06	4.33228e+07	5.32076e+07	5.68454e+07	5.44794e+07	5.37401e+07	626016	607439	6.30227e+06	5.75136e+06	5.14629e+06	3.84919e+06	3.09943e+06
		1.91401e+09	6.39293e+09	6.17928e+09	2.02579e+09	7.65559e+09	8.33536e+09		1.44862e+10		9.72926e+08	9.41085e+08		3.64145e+08	6.08781e+08	3.04824e+08	6.36261e+08	6.68969e+08	1.24504e+09		8.67736e+08	1.0519e+08	9.41085e+08		4136.74	474.775	0	4381.69	4002.9	496.044	465.218		3.45988e+09	2.93305e+09		3.56871e+06	6.19065e+06	4.15362e+07	5.07924e+07	5.39713e+07	5.26861e+07	5.30062e+07	628114	603150	6.34152e+06	5.77102e+06	5.07816e+06	3.83831e+06	3.10688e+06
		1.91449e+09	6.43454e+09	6.16237e+09	2.02122e+09	7.63639e+09	8.32236e+09		1.45114e+10		9.67052e+08	9.47441e+08		3.62854e+08	6.04198e+08	3.06593e+08	6.40848e+08	6.69447e+08	1.24505e+09		8.6245e+08	1.04602e+08	9.47441e+08		4111.77	477.981	0	4366.15	3972.76	498.923	468.572		3.51026e+09	2.92428e+09		3.59753e+06	6.29885e+06	4.18218e+07	5.12102e+07	5.45992e+07	5.29711e+07	5.31349e+07	620302	600287	6.30423e+06	5.74224e+06	5.08385e+06	3.82759e+06	3.10111e+06
		1.90376e+09	6.41777e+09	6.14013e+09	2.01429e+09	7.60949e+09	8.29218e+09		1.44617e+10		9.68053e+08	9.35705e+08		3.64904e+08	6.0315e+08	3.06411e+08	6.29294e+08	6.71315e+08	1.23244e+09		8.6331e+08	1.04743e+08	9.35705e+08		4116.03	472.06	0	4390.82	3965.87	498.627	460.123		3.499e+09	2.91877e+09		3.5329e+06	5.94887e+06	4.12602e+07	5.06136e+07	5.40318e+07	5.2984e+07	5.28136e+07	617441	575356	6.27267e+06	5.72502e+06	5.06557e+06	3.84847e+06	3.09147e+06
		1.90609e+09	6.51501e+09	6.15959e+09	2.0198e+09	7.63203e+09	8.31906e+09		1.45807e+10		9.63635e+08	9.42458e+08		3.61389e+08	6.02246e+08	3.02883e+08	6.39575e+08	6.64272e+08	1.24182e+09		8.59402e+08	1.04233e+08	9.42458e+08		4097.24	475.467	0	4348.53	3959.92	492.885	467.641		3.57771e+09	2.93731e+09		3.70559e+06	6.41108e+06	4.29273e+07	5.27507e+07	5.5943e+07	5.40251e+07	5.34652e+07	616641	588181	6.33105e+06	5.78326e+06	5.11874e+06	3.84989e+06	3.09756e+06
		1.9098e+09	6.63738e+09	6.15477e+09	2.01949e+09	7.62835e+09	8.31013e+09		1.4702e+10		9.68941e+08	9.40862e+08		3.62849e+08	6.06092e+08	3.05593e+08	6.35268e+08	6.68443e+08	1.24136e+09		8.64162e+08	1.04778e+08	9.40862e+08		4119.8	474.662	0	4366.1	3985.21	497.296	464.492		3.7136e+09	2.92378e+09		4.11714e+06	7.00255e+06	4.44215e+07	5.47716e+07	5.75403e+07	5.53415e+07	5.43995e+07	621586	577912	6.16749e+06	5.64396e+06	5.01863e+06	3.79766e+06	3.09097e+06
		1.9128e+09	6.40899e+09	6.14595e+09	2.01545e+09	7.61535e+09	8.3001e+09		1.44677e+10		9.67838e+08	9.44963e+08		3.62209e+08	6.05628e+08	3.08247e+08	6.36716e+08	6.70456e+08	1.24234e+09		8.63168e+08	1.04669e+08	9.44963e+08		4115.11	476.731	0	4358.39	3982.17	501.615	465.55		3.45846e+09	2.95053e+09		3.50641e+06	6.08731e+06	4.14629e+07	5.05069e+07	5.41232e+07	5.29573e+07	5.29417e+07	617080	592965	6.32928e+06	5.7382e+06	5.09107e+06	3.85678e+06	3.10305e+06
		1.90228e+09	6.42855e+09	6.14765e+09	2.01472e+09	7.61516e+09	8.2989e+09		1.44785e+10		9.6493e+08	9.37346e+08		3.60122e+08	6.04808e+08	3.04298e+08	6.33048e+08	6.6442e+08	1.23786e+09		8.60582e+08	1.04348e+08	9.37346e+08		4102.74	472.888	0	4333.28	3976.77	495.188	462.869		3.53502e+09	2.89353e+09		3.59443e+06	6.27459e+06	4.20309e+07	5.13985e+07	5.49262e+07	5.31135e+07	5.31592e+07	611685	589643	6.2844e+06	5.7152e+06	5.08092e+06	3.81797e+06	3.0941e+06
		1.90749e+09	6.36908e+09	6.16672e+09	2.02035e+09	7.63765e+09	8.31927e+09		1.44433e+10		9.66225e+08	9.4126e+08		3.60582e+08	6.05643e+08	3.0347e+08	6.37791e+08	6.64052e+08	1.24343e+09		8.61734e+08	1.04491e+08	9.4126e+08		4108.25	474.863	0	4338.81	3982.26	493.841	466.336		3.45308e+09	2.916e+09		3.54734e+06	6.30861e+06	4.17603e+07	5.13522e+07	5.48337e+07	5.33393e+07	5.319e+07	598333	587239	6.20983e+06	5.67784e+06	5.05019e+06	3.82082e+06	3.09018e+06
		1.91314e+09	6.37097e+09	6.16373e+09	2.02023e+09	7.6355e+09	8.32024e+09		1.44478e+10		9.72055e+08	9.41082e+08		3.66155e+08	6.05899e+08	3.05921e+08	6.35162e+08	6.72076e+08	1.24106e+09		8.6692e+08	1.05134e+08	9.41082e+08		4133.04	474.773	0	4405.87	3983.95	497.829	464.414		3.46417e+09	2.9068e+09		3.51048e+06	6.16829e+06	4.12097e+07	5.11006e+07	5.41404e+07	5.29421e+07	5.29499e+07	624354	607596	6.33283e+06	5.8423e+06	5.11912e+06	3.87142e+06	3.1102e+06
		1.9131e+09	6.40617e+09	6.18006e+09	2.02696e+09	7.65819e+09	8.34529e+09		1.44993e+10		9.69812e+08	9.4329e+08		3.61475e+08	6.08337e+08	3.03811e+08	6.39479e+08	6.65287e+08	1.24782e+09		8.64975e+08	1.04838e+08	9.4329e+08		4123.5	475.887	0	4349.57	3999.98	494.396	467.571		3.4992e+09	2.90697e+09		3.74838e+06	6.51341e+06	4.32031e+07	5.25554e+07	5.60749e+07	5.39443e+07	5.35012e+07	630532	604535	6.41391e+06	5.80095e+06	5.15779e+06	3.86012e+06	3.10654e+06
		1.91606e+09	6.3607e+09	6.14357e+09	2.01354e+09	7.61037e+09	8.2966e+09		1.44203e+10		9.72751e+08	9.43309e+08		3.65653e+08	6.07098e+08	3.02218e+08	6.41091e+08	6.67871e+08	1.24819e+09		8.6754e+08	1.05211e+08	9.43309e+08		4136	475.897	0	4399.83	3991.83	491.804	468.75		3.48622e+09	2.87448e+09		3.62996e+06	6.49161e+06	4.20927e+07	5.19203e+07	5.49832e+07	5.37101e+07	5.34677e+07	616149	608349	6.28375e+06	5.76365e+06	5.07979e+06	3.85678e+06	3.1103e+06
		1.90827e+09	6.3916e+09	6.16422e+09	2.02107e+09	7.63734e+09	8.32317e+09		1.44641e+10		9.70963e+08	9.37305e+08		3.64304e+08	6.06658e+08	3.04065e+08	6.3324e+08	6.68369e+08	1.2399e+09		8.65956e+08	1.05007e+08	9.37305e+08		4128.4	472.868	0	4383.61	3988.94	494.809	463.009		3.45323e+09	2.93837e+09		3.70904e+06	6.34323e+06	4.22391e+07	5.1691e+07	5.5132e+07	5.35456e+07	5.33734e+07	620607	585372	6.24977e+06	5.68589e+06	5.05741e+06	3.8235e+06	3.09568e+06
		1.90463e+09	6.48475e+09	6.14599e+09	2.01719e+09	7.6185e+09	8.30141e+09		1.45354e+10		9.71315e+08	9.3331e+08		3.63296e+08	6.0802e+08	3.01191e+08	6.32119e+08	6.64487e+08	1.24014e+09		8.66279e+08	1.05036e+08	9.3331e+08		4129.89	470.852	0	4371.47	3997.89	490.133	462.189		3.57596e+09	2.9088e+09		3.82003e+06	6.70085e+06	4.32419e+07	5.31421e+07	5.59339e+07	5.44721e+07	5.37578e+07	630005	608885	6.34231e+06	5.7931e+06	5.09487e+06	3.86861e+06	3.10902e+06
		1.91022e+09	6.47932e+09	6.14544e+09	2.0145e+09	7.61332e+09	8.29214e+09		1.4535e+10		9.7288e+08	9.37337e+08		3.64815e+08	6.08065e+08	3.00544e+08	6.36792e+08	6.65359e+08	1.24486e+09		8.67604e+08	1.05276e+08	9.37337e+08		4136.55	472.883	0	4389.75	3998.18	489.08	465.606		3.53304e+09	2.94629e+09		3.79173e+06	6.8087e+06	4.38888e+07	5.30971e+07	5.67843e+07	5.47879e+07	5.40419e+07	598044	590123	6.26686e+06	5.62604e+06	5.0631e+06	3.82563e+06	3.09805e+06
		1.9089e+09	6.37541e+09	6.16216e+09	2.02164e+09	7.637e+09	8.32016e+09		1.44465e+10		9.69814e+08	9.39089e+08		3.63846e+08	6.05968e+08	3.0412e+08	6.34969e+08	6.67966e+08	1.24094e+09		8.64956e+08	1.04859e+08	9.39089e+08		4123.51	473.767	0	4378.09	3984.4	494.898	464.273		3.48104e+09	2.89437e+09		3.5585e+06	6.44918e+06	4.24085e+07	5.17138e+07	5.53061e+07	5.35389e+07	5.32751e+07	607169	607693	6.3506e+06	5.75952e+06	5.1223e+06	3.85219e+06	3.10243e+06
		1.91715e+09	6.43454e+09	6.15698e+09	2.01797e+09	7.62705e+09	8.31039e+09		1.45087e+10		9.7198e+08	9.45167e+08		3.65364e+08	6.06617e+08	3.05999e+08	6.39168e+08	6.71362e+08	1.24579e+09		8.66772e+08	1.05208e+08	9.45167e+08		4132.72	476.834	0	4396.35	3988.67	497.956	467.343		3.53787e+09	2.89667e+09		3.74599e+06	6.62021e+06	4.38592e+07	5.38729e+07	5.698e+07	5.49616e+07	5.41129e+07	591133	573970	6.26547e+06	5.71519e+06	5.08356e+06	3.83975e+06	3.10295e+06
		1.91203e+09	6.41479e+09	6.1752e+09	2.02445e+09	7.65054e+09	8.33497e+09		1.4502e+10		9.72877e+08	9.39156e+08		3.61608e+08	6.11269e+08	3.03509e+08	6.35648e+08	6.65117e+08	1.24692e+09		8.67719e+08	1.05158e+08	9.39156e+08		4136.54	473.802	0	4351.16	4019.25	493.904	464.769		3.51475e+09	2.90003e+09		3.62748e+06	6.66401e+06	4.30865e+07	5.2116e+07	5.62021e+07	5.40546e+07	5.3501e+07	590351	597354	6.26982e+06	5.63295e+06	5.08803e+06	3.81921e+06	3.08553e+06
		1.91657e+09	6.40057e+09	6.17725e+09	2.02355e+09	7.65026e+09	8.33654e+09		1.44944e+10		9.68846e+08	9.47729e+08		3.62708e+08	6.06138e+08	3.06398e+08	6.41331e+08	6.69105e+08	1.24747e+09		8.64031e+08	1.04815e+08	9.47729e+08		4119.4	478.126	0	4364.39	3985.52	498.606	468.925		3.48861e+09	2.91197e+09		3.63446e+06	6.49054e+06	4.22738e+07	5.13644e+07	5.53499e+07	5.35947e+07	5.33784e+07	641215	633816	6.46108e+06	5.84386e+06	5.20993e+06	3.90583e+06	3.12933e+06
		1.9115e+09	6.49663e+09	6.15886e+09	2.02131e+09	7.63427e+09	8.32038e+09		1.4567e+10		9.69736e+08	9.4176e+08		3.6261e+08	6.07126e+08	3.06964e+08	6.34795e+08	6.69574e+08	1.24192e+09		8.64853e+08	1.04883e+08	9.4176e+08		4123.18	475.115	0	4363.22	3992.01	499.527	464.146		3.57694e+09	2.91969e+09		3.65984e+06	6.61488e+06	4.30639e+07	5.25848e+07	5.58413e+07	5.41925e+07	5.33901e+07	605991	603784	6.33238e+06	5.74697e+06	5.09702e+06	3.8547e+06	3.08996e+06
		1.90928e+09	6.45376e+09	6.13895e+09	2.01301e+09	7.60643e+09	8.2919e+09		1.4502e+10		9.67032e+08	9.42248e+08		3.61845e+08	6.05187e+08	3.04236e+08	6.38012e+08	6.66081e+08	1.2432e+09		8.62497e+08	1.04535e+08	9.42248e+08		4111.68	475.361	0	4354.01	3979.26	495.088	466.498		3.53187e+09	2.92189e+09		3.5481e+06	6.29422e+06	4.19242e+07	5.14823e+07	5.46508e+07	5.30042e+07	5.32737e+07	611570	599570	6.31775e+06	5.77072e+06	5.08748e+06	3.82928e+06	3.10874e+06
		1.91022e+09	6.50418e+09	6.17307e+09	2.02175e+09	7.6443e+09	8.32878e+09		1.45875e+10		9.66417e+08	9.43808e+08		3.61672e+08	6.04745e+08	3.03858e+08	6.39949e+08	6.6553e+08	1.24469e+09		8.61895e+08	1.04522e+08	9.43808e+08		4109.07	476.148	0	4351.93	3976.36	494.473	467.915		3.5974e+09	2.90679e+09		3.77981e+06	6.92785e+06	4.38702e+07	5.35331e+07	5.64122e+07	5.48207e+07	5.39848e+07	600684	605506	6.29336e+06	5.70207e+06	5.047e+06	3.83939e+06	3.09935e+06
		1.90531e+09	6.36361e+09	6.1811e+09	2.02745e+09	7.65976e+09	8.34717e+09		1.445e+10		9.70003e+08	9.35307e+08		3.62991e+08	6.07012e+08	3.03837e+08	6.3147e+08	6.66828e+08	1.23848e+09		8.65111e+08	1.04892e+08	9.35307e+08		4124.32	471.86	0	4367.8	3991.27	494.439	461.715		3.45535e+09	2.90826e+09		3.6015e+06	6.37387e+06	4.22368e+07	5.22911e+07	5.50647e+07	5.37631e+07	5.31994e+07	614451	600585	6.32489e+06	5.82317e+06	5.10002e+06	3.86809e+06	3.09805e+06
		1.91138e+09	6.41432e+09	6.17002e+09	2.02261e+09	7.64386e+09	8.32716e+09		1.44957e+10		9.72487e+08	9.3889e+08		3.64279e+08	6.08208e+08	3.04029e+08	6.3486e+08	6.68309e+08	1.24307e+09		8.67297e+08	1.0519e+08	9.3889e+08		4134.88	473.667	0	4383.3	3999.12	494.751	464.194		3.49691e+09	2.91742e+09		3.372e+06	6.21686e+06	4.16131e+07	5.08091e+07	5.4365e+07	5.29998e+07	5.29441e+07	595341	607172	6.36189e+06	5.78129e+06	5.11971e+06	3.86372e+06	3.10488e+06
		1.90757e+09	6.45621e+09	6.15776e+09	2.01757e+09	7.62684e+09	8.3101e+09		1.45215e+10		9.6968e+08	9.37892e+08		3.63491e+08	6.06188e+08	3.02092e+08	6.358e+08	6.65584e+08	1.24199e+09		8.64776e+08	1.04904e+08	9.37892e+08		4122.94	473.164	0	4373.82	3985.85	491.599	464.881		3.53658e+09	2.91963e+09		3.42324e+06	6.15428e+06	4.18009e+07	5.09071e+07	5.44089e+07	5.31507e+07	5.31058e+07	584066	579875	6.25963e+06	5.66972e+06	5.0395e+06	3.82428e+06	3.09258e+06
		1.89996e+09	6.52514e+09	6.17531e+09	2.02456e+09	7.65081e+09	8.3336e+09		1.46004e+10		9.71975e+08	9.27984e+08		3.62236e+08	6.09739e+08	2.99729e+08	6.28255e+08	6.61965e+08	1.23799e+09		8.66919e+08	1.05056e+08	9.27984e+08		4132.7	468.165	0	4358.72	4009.19	487.753	459.364		3.57296e+09	2.95218e+09		3.80463e+06	6.79577e+06	4.36567e+07	5.33148e+07	5.68015e+07	5.4387e+07	5.39613e+07	615862	605427	6.33194e+06	5.74419e+06	5.12917e+06	3.8346e+06	3.10946e+06
		1.90639e+09	6.37447e+09	6.17477e+09	2.02417e+09	7.64975e+09	8.33513e+09		1.44556e+10		9.68491e+08	9.379e+08		3.63127e+08	6.05364e+08	3.05565e+08	6.32335e+08	6.68692e+08	1.2377e+09		8.63744e+08	1.04747e+08	9.379e+08		4117.89	473.168	0	4369.44	3980.43	497.25	462.347		3.46141e+09	2.91307e+09		3.42687e+06	6.18724e+06	4.15931e+07	5.0956e+07	5.45786e+07	5.29436e+07	5.28332e+07	599317	598418	6.32335e+06	5.76406e+06	5.11621e+06	3.84613e+06	3.09279e+06
		1.91028e+09	6.34701e+09	6.15234e+09	2.02014e+09	7.62792e+09	8.31084e+09		1.44096e+10		9.70862e+08	9.39422e+08		3.62992e+08	6.0787e+08	3.06123e+08	6.33299e+08	6.69114e+08	1.24117e+09		8.65829e+08	1.05032e+08	9.39422e+08		4127.97	473.936	0	4367.81	3996.9	498.158	463.052		3.45827e+09	2.88874e+09		3.65213e+06	6.31095e+06	4.26087e+07	5.13664e+07	5.48588e+07	5.3413e+07	5.32951e+07	608907	580190	6.29121e+06	5.63716e+06	5.02329e+06	3.80865e+06	3.08882e+06
		1.91226e+09	6.49302e+09	6.17067e+09	2.02059e+09	7.64066e+09	8.32886e+09		1.45759e+10		9.70062e+08	9.42196e+08		3.61217e+08	6.08845e+08	3.03144e+08	6.39052e+08	6.64361e+08	1.2479e+09		8.65177e+08	1.04884e+08	9.42196e+08		4124.56	475.335	0	4346.45	4003.32	493.311	467.258		3.57363e+09	2.91939e+09		3.48459e+06	6.85243e+06	4.34192e+07	5.35397e+07	5.61913e+07	5.47196e+07	5.39521e+07	564111	611379	6.30145e+06	5.77391e+06	5.0753e+06	3.86096e+06	3.10973e+06
		1.90841e+09	6.44181e+09	6.1413e+09	2.01434e+09	7.61033e+09	8.2883e+09		1.44915e+10		9.6665e+08	9.41758e+08		3.602e+08	6.0645e+08	3.05717e+08	6.36041e+08	6.65917e+08	1.24249e+09		8.62127e+08	1.04523e+08	9.41758e+08		4110.06	475.114	0	4334.22	3987.57	497.498	465.057		3.52758e+09	2.91423e+09		3.54984e+06	6.41616e+06	4.22651e+07	5.1871e+07	5.56205e+07	5.37653e+07	5.3406e+07	602487	601197	6.30884e+06	5.75768e+06	5.13806e+06	3.86051e+06	3.10664e+06
		1.90815e+09	6.55431e+09	6.16094e+09	2.02031e+09	7.63382e+09	8.31907e+09		1.46234e+10		9.6488e+08	9.43273e+08		3.60385e+08	6.04495e+08	3.05766e+08	6.37507e+08	6.66151e+08	1.242e+09		8.60537e+08	1.04343e+08	9.43273e+08		4102.53	475.879	0	4336.44	3974.71	497.578	466.129		3.63812e+09	2.9162e+09		3.93429e+06	7.28966e+06	4.46877e+07	5.46627e+07	5.76565e+07	5.53383e+07	5.43204e+07	603200	613461	6.27407e+06	5.69417e+06	5.07285e+06	3.82323e+06	3.09689e+06
		1.91334e+09	6.45701e+09	6.16067e+09	2.01788e+09	7.62929e+09	8.31139e+09		1.4531e+10		9.72796e+08	9.40539e+08		3.66451e+08	6.06345e+08	3.009e+08	6.39639e+08	6.67351e+08	1.24598e+09		8.67481e+08	1.05315e+08	9.40539e+08		4136.19	474.499	0	4409.44	3986.88	489.659	467.688		3.51967e+09	2.93734e+09		3.61252e+06	6.35101e+06	4.24536e+07	5.17531e+07	5.54224e+07	5.36144e+07	5.34239e+07	608093	589907	6.30515e+06	5.71481e+06	5.0994e+06	3.83752e+06	3.10249e+06
		1.90083e+09	6.36985e+09	6.157e+09	2.01792e+09	7.62698e+09	8.306e+09		1.44277e+10		9.67802e+08	9.33032e+08		3.64319e+08	6.03482e+08	3.02955e+08	6.30078e+08	6.67274e+08	1.23356e+09		8.6313e+08	1.04671e+08	9.33032e+08		4114.95	470.712	0	4383.78	3968.06	493.002	460.697		3.46464e+09	2.90522e+09		3.62982e+06	6.268e+06	4.23334e+07	5.18939e+07	5.53307e+07	5.36777e+07	5.35741e+07	609097	580238	6.27517e+06	5.71902e+06	5.08312e+06	3.8374e+06	3.10929e+06
		1.90895e+09	6.44569e+09	6.1132e+09	2.00676e+09	7.57844e+09	8.2623e+09		1.44678e+10		9.70471e+08	9.38475e+08		3.62969e+08	6.07501e+08	3.01408e+08	6.37067e+08	6.64378e+08	1.24457e+09		8.65494e+08	1.04977e+08	9.38475e+08		4126.3	473.458	0	4367.54	3994.48	490.486	465.807		3.51159e+09	2.9341e+09		3.58734e+06	6.4347e+06	4.22391e+07	5.17054e+07	5.50827e+07	5.3723e+07	5.33128e+07	600256	593910	6.25024e+06	5.68793e+06	5.05316e+06	3.83646e+06	3.09221e+06
		1.90373e+09	6.40685e+09	6.16057e+09	2.02037e+09	7.63369e+09	8.31337e+09		1.44712e+10		9.66534e+08	9.37193e+08		3.63056e+08	6.03478e+08	2.99047e+08	6.38146e+08	6.62103e+08	1.24162e+09		8.62012e+08	1.04523e+08	9.37193e+08		4109.57	472.811	0	4368.59	3968.03	486.643	466.596		3.4788e+09	2.92806e+09		3.55768e+06	6.29146e+06	4.25544e+07	5.15e+07	5.49204e+07	5.34647e+07	5.33547e+07	604842	590597	6.35839e+06	5.72281e+06	5.0779e+06	3.84155e+06	3.10475e+06
		1.92284e+09	6.47828e+09	6.14811e+09	2.01633e+09	7.61833e+09	8.29857e+09		1.45492e+10		9.7259e+08	9.50253e+08		3.64113e+08	6.08478e+08	3.04799e+08	6.45454e+08	6.68912e+08	1.25393e+09		8.67414e+08	1.05177e+08	9.50253e+08		4135.32	479.4	0	4381.3	4000.9	496.004	471.939		3.5478e+09	2.93049e+09		3.83027e+06	6.74476e+06	4.34106e+07	5.32377e+07	5.64379e+07	5.42839e+07	5.39084e+07	613462	593982	6.25353e+06	5.69654e+06	5.06824e+06	3.81089e+06	3.09945e+06
		1.90428e+09	6.48806e+09	6.15444e+09	2.01672e+09	7.62316e+09	8.30551e+09		1.45468e+10		9.65247e+08	9.39031e+08		3.62777e+08	6.02469e+08	3.01789e+08	6.37243e+08	6.64566e+08	1.23971e+09		8.60772e+08	1.04475e+08	9.39031e+08		4104.09	473.739	0	4365.23	3961.39	491.105	465.935		3.55736e+09	2.9307e+09		3.70802e+06	6.5477e+06	4.30482e+07	5.24378e+07	5.61986e+07	5.43717e+07	5.35606e+07	616558	600255	6.34599e+06	5.74569e+06	5.14043e+06	3.87377e+06	3.10268e+06
		1.91108e+09	6.53504e+09	6.16168e+09	2.02152e+09	7.63648e+09	8.32205e+09		1.46078e+10		9.69126e+08	9.4195e+08		3.63544e+08	6.05582e+08	3.04544e+08	6.37406e+08	6.68088e+08	1.24299e+09		8.64329e+08	1.04798e+08	9.4195e+08		4120.59	475.211	0	4374.45	3981.86	495.588	466.055		3.633e+09	2.90204e+09		3.82587e+06	6.95548e+06	4.41347e+07	5.45771e+07	5.6995e+07	5.51405e+07	5.42091e+07	616140	616422	6.38338e+06	5.86558e+06	5.13437e+06	3.88232e+06	3.12125e+06
		1.9094e+09	6.36805e+09	6.17578e+09	2.02391e+09	7.64994e+09	8.33784e+09		1.44532e+10		9.66131e+08	9.43274e+08		3.62982e+08	6.03149e+08	3.04761e+08	6.38512e+08	6.67744e+08	1.24166e+09		8.61661e+08	1.0447e+08	9.43274e+08		4107.85	475.879	0	4367.7	3965.86	495.943	466.864		3.47212e+09	2.89594e+09		3.42821e+06	6.31792e+06	4.17456e+07	5.11911e+07	5.44383e+07	5.31869e+07	5.3162e+07	593242	604174	6.30545e+06	5.75191e+06	5.07724e+06	3.8477e+06	3.1047e+06
		1.91692e+09	6.50619e+09	6.13824e+09	2.01337e+09	7.6066e+09	8.28781e+09		1.45613e+10		9.68757e+08	9.48167e+08		3.64077e+08	6.0468e+08	3.07573e+08	6.40593e+08	6.71651e+08	1.24527e+09		8.63968e+08	1.04789e+08	9.48167e+08		4119.02	478.347	0	4380.87	3975.93	500.518	468.385		3.59008e+09	2.91611e+09		3.68193e+06	6.61704e+06	4.30851e+07	5.20896e+07	5.60257e+07	5.40883e+07	5.34526e+07	615330	609938	6.37122e+06	5.72572e+06	5.1371e+06	3.86085e+06	3.09957e+06
		1.91831e+09	6.56994e+09	6.17306e+09	2.02449e+09	7.64921e+09	8.33531e+09		1.46613e+10		9.72524e+08	9.45791e+08		3.67272e+08	6.05252e+08	3.07592e+08	6.38199e+08	6.74864e+08	1.24345e+09		8.67267e+08	1.05257e+08	9.45791e+08		4135.03	477.149	0	4419.32	3979.69	500.548	466.635		3.65435e+09	2.91559e+09		3.70413e+06	6.68213e+06	4.37911e+07	5.35784e+07	5.68105e+07	5.49108e+07	5.39914e+07	597033	592735	6.33715e+06	5.75944e+06	5.12042e+06	3.86739e+06	3.10886e+06
		1.91585e+09	6.52554e+09	6.18223e+09	2.02735e+09	7.66032e+09	8.34867e+09		1.46236e+10		9.71694e+08	9.44155e+08		3.63477e+08	6.08216e+08	3.08e+08	6.36155e+08	6.71477e+08	1.24437e+09		8.66639e+08	1.05055e+08	9.44155e+08		4131.5	476.324	0	4373.66	3999.18	501.213	465.141		3.60227e+09	2.92327e+09		3.79051e+06	6.82294e+06	4.29188e+07	5.24182e+07	5.60191e+07	5.40861e+07	5.35622e+07	614020	608379	6.2246e+06	5.64752e+06	5.05789e+06	3.81369e+06	3.08584e+06
		1.91164e+09	6.48937e+09	6.14477e+09	2.01521e+09	7.61415e+09	8.2996e+09		1.45458e+10		9.72248e+08	9.39396e+08		3.65659e+08	6.0659e+08	3.03987e+08	6.3541e+08	6.69645e+08	1.242e+09		8.67045e+08	1.05203e+08	9.39396e+08		4133.86	473.923	0	4399.9	3988.49	494.682	464.595		3.56485e+09	2.92452e+09		3.85544e+06	6.56437e+06	4.31563e+07	5.32459e+07	5.62286e+07	5.44983e+07	5.36606e+07	626963	587360	6.27426e+06	5.75267e+06	5.08663e+06	3.84938e+06	3.09413e+06
		1.91427e+09	6.30507e+09	6.16397e+09	2.02128e+09	7.63753e+09	8.32187e+09		1.43833e+10		9.73769e+08	9.40506e+08		3.64639e+08	6.0913e+08	3.03328e+08	6.37178e+08	6.67967e+08	1.24631e+09		8.68463e+08	1.05306e+08	9.40506e+08		4140.33	474.482	0	4387.63	4005.19	493.61	465.888		3.41016e+09	2.89491e+09		3.40517e+06	5.95646e+06	4.06955e+07	4.92797e+07	5.36259e+07	5.21928e+07	5.25109e+07	607330	588447	6.26552e+06	5.64966e+06	5.07826e+06	3.82265e+06	3.08736e+06
		1.9106e+09	6.46197e+09	6.15667e+09	2.01875e+09	7.62825e+09	8.31147e+09		1.45292e+10		9.71099e+08	9.39503e+08		3.63351e+08	6.07748e+08	3.06793e+08	6.3271e+08	6.70144e+08	1.24046e+09		8.66101e+08	1.04999e+08	9.39503e+08		4128.98	473.977	0	4372.13	3996.11	499.249	462.621		3.53078e+09	2.93119e+09		3.81488e+06	6.62588e+06	4.26304e+07	5.21704e+07	5.53791e+07	5.40024e+07	5.35509e+07	636464	609555	6.29631e+06	5.72792e+06	5.07266e+06	3.8519e+06	3.10416e+06
		1.90665e+09	6.49735e+09	6.15435e+09	2.01758e+09	7.62464e+09	8.30714e+09		1.45584e+10		9.66558e+08	9.40095e+08		3.60888e+08	6.0567e+08	3.04433e+08	6.35662e+08	6.65321e+08	1.24133e+09		8.62022e+08	1.04537e+08	9.40095e+08		4109.67	474.275	0	4342.5	3982.44	495.408	464.78		3.57036e+09	2.92699e+09		3.75405e+06	6.60043e+06	4.36351e+07	5.35155e+07	5.67843e+07	5.45463e+07	5.38343e+07	597531	577477	6.2647e+06	5.70632e+06	5.08632e+06	3.82158e+06	3.0912e+06
		1.9116e+09	6.38548e+09	6.15303e+09	2.01743e+09	7.62351e+09	8.31136e+09		1.44501e+10		9.67044e+08	9.44557e+08		3.6229e+08	6.04754e+08	3.01074e+08	6.43483e+08	6.63364e+08	1.24824e+09		8.62419e+08	1.04625e+08	9.44557e+08		4111.74	476.526	0	4359.36	3976.42	489.942	470.498		3.48082e+09	2.90466e+09		3.44935e+06	6.24904e+06	4.22017e+07	5.11404e+07	5.49179e+07	5.32553e+07	5.32939e+07	587761	587990	6.31436e+06	5.69096e+06	5.08311e+06	3.82986e+06	3.10261e+06
		1.91176e+09	6.40748e+09	6.16512e+09	2.02108e+09	7.63793e+09	8.32435e+09		1.44844e+10		9.72205e+08	9.3955e+08		3.6532e+08	6.06886e+08	3.06455e+08	6.33095e+08	6.71775e+08	1.23998e+09		8.66993e+08	1.05212e+08	9.3955e+08		4133.68	474	0	4395.82	3990.43	498.698	462.903		3.47741e+09	2.93007e+09		3.55233e+06	6.22948e+06	4.22844e+07	5.13039e+07	5.49143e+07	5.35462e+07	5.31804e+07	614661	595887	6.38612e+06	5.76504e+06	5.12119e+06	3.87336e+06	3.10587e+06
		1.91274e+09	6.50865e+09	6.18065e+09	2.02619e+09	7.65721e+09	8.33955e+09		1.4602e+10		9.73637e+08	9.39104e+08		3.63939e+08	6.09698e+08	3.05128e+08	6.33976e+08	6.69066e+08	1.24367e+09		8.68338e+08	1.05299e+08	9.39104e+08		4139.77	473.775	0	4379.2	4008.93	496.538	463.547		3.57992e+09	2.92873e+09		3.82726e+06	6.66881e+06	4.35989e+07	5.33255e+07	5.60908e+07	5.46987e+07	5.37565e+07	608775	582890	6.25516e+06	5.68132e+06	5.01833e+06	3.83129e+06	3.08573e+06
		1.91239e+09	6.49572e+09	6.16512e+09	2.02145e+09	7.63859e+09	8.31992e+09		1.45732e+10		9.73895e+08	9.38497e+08		3.63739e+08	6.10155e+08	3.03641e+08	6.34856e+08	6.6738e+08	1.24501e+09		8.68566e+08	1.05328e+08	9.38497e+08		4140.86	473.469	0	4376.81	4011.93	494.119	464.191		3.59223e+09	2.9035e+09		3.67325e+06	6.63765e+06	4.31117e+07	5.30812e+07	5.63934e+07	5.42779e+07	5.37353e+07	600764	597996	6.292e+06	5.75733e+06	5.11774e+06	3.84264e+06	3.10264e+06
		1.91463e+09	6.49548e+09	6.16998e+09	2.02292e+09	7.6444e+09	8.32916e+09		1.45801e+10		9.68956e+08	9.45678e+08		3.63656e+08	6.053e+08	3.0924e+08	6.36437e+08	6.72896e+08	1.24174e+09		8.64104e+08	1.04852e+08	9.45678e+08		4119.86	477.091	0	4375.8	3980.01	503.231	465.346		3.58708e+09	2.9084e+09		3.7369e+06	6.82161e+06	4.37197e+07	5.31962e+07	5.62118e+07	5.42692e+07	5.36707e+07	595984	598459	6.28535e+06	5.6783e+06	5.03759e+06	3.80416e+06	3.0825e+06
		1.91375e+09	6.4268e+09	6.16096e+09	2.02066e+09	7.63448e+09	8.32073e+09		1.45015e+10		9.71314e+08	9.42435e+08		3.62325e+08	6.08989e+08	3.03813e+08	6.38622e+08	6.66138e+08	1.24761e+09		8.66213e+08	1.05101e+08	9.42435e+08		4129.89	475.456	0	4359.78	4004.26	494.4	466.944		3.53315e+09	2.89365e+09		3.5599e+06	6.40828e+06	4.26232e+07	5.17165e+07	5.49224e+07	5.38737e+07	5.3396e+07	605417	601753	6.36989e+06	5.74794e+06	5.0789e+06	3.87123e+06	3.10734e+06
		1.90942e+09	6.49762e+09	6.17636e+09	2.02461e+09	7.65157e+09	8.3411e+09		1.45834e+10		9.69513e+08	9.39903e+08		3.62752e+08	6.06761e+08	3.04154e+08	6.35749e+08	6.66907e+08	1.24251e+09		8.64687e+08	1.04826e+08	9.39903e+08		4122.23	474.178	0	4364.93	3989.61	494.955	464.843		3.59329e+09	2.90433e+09		3.75972e+06	6.51258e+06	4.31255e+07	5.26011e+07	5.58176e+07	5.42729e+07	5.36691e+07	631643	603637	6.39743e+06	5.80137e+06	5.13087e+06	3.88184e+06	3.11553e+06
		1.90991e+09	6.45503e+09	6.16857e+09	2.02437e+09	7.64609e+09	8.32834e+09		1.45335e+10		9.7159e+08	9.38322e+08		3.63178e+08	6.08411e+08	3.01683e+08	6.36639e+08	6.64861e+08	1.24505e+09		8.66486e+08	1.05104e+08	9.38322e+08		4131.06	473.38	0	4370.06	4000.46	490.933	465.494		3.55963e+09	2.89541e+09		3.76046e+06	6.57483e+06	4.32422e+07	5.22817e+07	5.58285e+07	5.37451e+07	5.35784e+07	635005	612764	6.43472e+06	5.7848e+06	5.14471e+06	3.8516e+06	3.11348e+06
		1.91623e+09	6.49574e+09	6.15401e+09	2.01775e+09	7.62473e+09	8.30716e+09		1.4566e+10		9.7054e+08	9.45688e+08		3.63513e+08	6.07027e+08	3.05439e+08	6.40249e+08	6.68952e+08	1.24728e+09		8.65593e+08	1.04947e+08	9.45688e+08		4126.6	477.097	0	4374.09	3991.36	497.045	468.134		3.56895e+09	2.9268e+09		3.80586e+06	6.588e+06	4.29567e+07	5.22425e+07	5.55059e+07	5.37954e+07	5.34362e+07	623263	594070	6.27242e+06	5.66767e+06	5.03734e+06	3.80883e+06	3.08534e+06
		1.90779e+09	6.56117e+09	6.15808e+09	2.01951e+09	7.63054e+09	8.31176e+09		1.4627e+10		9.72632e+08	9.35161e+08		3.66034e+08	6.06598e+08	3.0394e+08	6.3122e+08	6.69974e+08	1.23782e+09		8.67389e+08	1.05243e+08	9.35161e+08		4135.49	471.786	0	4404.42	3988.54	494.606	461.532		3.62714e+09	2.93402e+09		3.84266e+06	6.80036e+06	4.38862e+07	5.33659e+07	5.6582e+07	5.48474e+07	5.40734e+07	622884	606647	6.37112e+06	5.75442e+06	5.11174e+06	3.87027e+06	3.11702e+06
		1.91309e+09	6.44422e+09	6.18159e+09	2.0272e+09	7.65962e+09	8.34083e+09		1.45389e+10		9.68135e+08	9.44951e+08		3.62987e+08	6.05149e+08	3.03892e+08	6.41059e+08	6.66879e+08	1.24621e+09		8.63425e+08	1.04711e+08	9.44951e+08		4116.37	476.725	0	4367.75	3979.01	494.528	468.726		3.51721e+09	2.92701e+09		3.75123e+06	6.66365e+06	4.34501e+07	5.2828e+07	5.60562e+07	5.40902e+07	5.36594e+07	614052	600773	6.34505e+06	5.73158e+06	5.08792e+06	3.82991e+06	3.09851e+06
		1.90881e+09	6.30754e+09	6.1643e+09	2.02095e+09	7.63716e+09	8.31555e+09		1.43806e+10		9.6999e+08	9.38818e+08		3.63073e+08	6.06917e+08	3.01828e+08	6.3699e+08	6.64901e+08	1.24391e+09		8.65061e+08	1.04929e+08	9.38818e+08		4124.26	473.631	0	4368.79	3990.64	491.169	465.751		3.4217e+09	2.88584e+09		3.51488e+06	6.10173e+06	4.14322e+07	5.10669e+07	5.47025e+07	5.31273e+07	5.29985e+07	620298	596154	6.33567e+06	5.8103e+06	5.15071e+06	3.87286e+06	3.10801e+06
		1.91893e+09	6.44143e+09	6.18098e+09	2.02643e+09	7.65784e+09	8.3466e+09		1.45413e+10		9.71594e+08	9.47338e+08		3.64077e+08	6.07518e+08	3.05513e+08	6.41825e+08	6.69589e+08	1.24934e+09		8.66543e+08	1.05052e+08	9.47338e+08		4131.08	477.929	0	4380.87	3994.59	497.165	469.286		3.53257e+09	2.90886e+09		3.68778e+06	6.55025e+06	4.22981e+07	5.17193e+07	5.55805e+07	5.36109e+07	5.32668e+07	622096	609809	6.29028e+06	5.71884e+06	5.1193e+06	3.84045e+06	3.09471e+06
		1.9096e+09	6.48379e+09	6.18675e+09	2.02824e+09	7.66485e+09	8.35008e+09		1.45801e+10		9.71814e+08	9.37785e+08		3.62971e+08	6.08842e+08	3.03533e+08	6.34252e+08	6.66504e+08	1.24309e+09		8.66658e+08	1.05156e+08	9.37785e+08		4132.01	473.11	0	4367.57	4003.3	493.944	463.749		3.56309e+09	2.9207e+09		3.59857e+06	6.29425e+06	4.26272e+07	5.16206e+07	5.55778e+07	5.36406e+07	5.34311e+07	602606	581396	6.31102e+06	5.68134e+06	5.10085e+06	3.83167e+06	3.09963e+06
		1.91882e+09	6.50015e+09	6.16351e+09	2.02073e+09	7.63625e+09	8.32112e+09		1.45825e+10		9.71677e+08	9.47139e+08		3.67042e+08	6.04635e+08	3.02124e+08	6.45015e+08	6.69166e+08	1.24965e+09		8.66547e+08	1.0513e+08	9.47139e+08		4131.43	477.829	0	4416.54	3975.63	491.65	471.618		3.57047e+09	2.92968e+09		3.80645e+06	6.69827e+06	4.3776e+07	5.34461e+07	5.69448e+07	5.47004e+07	5.38853e+07	617914	598455	6.3608e+06	5.76914e+06	5.14965e+06	3.86183e+06	3.10667e+06
		1.91135e+09	6.42751e+09	6.15573e+09	2.01638e+09	7.62338e+09	8.31e+09		1.44946e+10		9.71159e+08	9.40192e+08		3.63743e+08	6.07416e+08	3.04537e+08	6.35654e+08	6.68281e+08	1.24307e+09		8.66131e+08	1.05027e+08	9.40192e+08		4129.23	474.324	0	4376.85	3993.92	495.578	464.774		3.50954e+09	2.91798e+09		3.62272e+06	6.59965e+06	4.28304e+07	5.23098e+07	5.59221e+07	5.41739e+07	5.36135e+07	597426	599860	6.2823e+06	5.70215e+06	5.09468e+06	3.84749e+06	3.10068e+06
		1.91255e+09	6.50195e+09	6.15235e+09	2.01678e+09	7.6219e+09	8.30387e+09		1.45669e+10		9.73143e+08	9.39403e+08		3.64492e+08	6.08651e+08	3.07681e+08	6.31722e+08	6.72172e+08	1.24037e+09		8.6792e+08	1.05223e+08	9.39403e+08		4137.66	473.926	0	4385.86	4002.04	500.693	461.899		3.57399e+09	2.92797e+09		3.76635e+06	6.72492e+06	4.36594e+07	5.35128e+07	5.63093e+07	5.46974e+07	5.38154e+07	599182	588183	6.26612e+06	5.70392e+06	5.04014e+06	3.83192e+06	3.08966e+06
		1.91721e+09	6.44302e+09	6.15297e+09	2.0196e+09	7.62737e+09	8.31836e+09		1.45132e+10		9.77919e+08	9.39289e+08		3.64878e+08	6.13042e+08	3.0346e+08	6.35828e+08	6.68338e+08	1.24887e+09		8.72139e+08	1.05781e+08	9.39289e+08		4157.97	473.868	0	4390.5	4030.91	493.825	464.901		3.52824e+09	2.91478e+09		3.72452e+06	6.35506e+06	4.22807e+07	5.16781e+07	5.5234e+07	5.35555e+07	5.32295e+07	638979	602497	6.35362e+06	5.77631e+06	5.12987e+06	3.86182e+06	3.10343e+06
		1.9155e+09	6.30015e+09	6.15567e+09	2.01808e+09	7.6264e+09	8.30716e+09		1.43713e+10		9.70644e+08	9.44856e+08		3.64847e+08	6.05797e+08	3.04831e+08	6.40025e+08	6.69678e+08	1.24582e+09		8.65664e+08	1.04979e+08	9.44856e+08		4127.04	476.677	0	4390.13	3983.27	496.056	467.97		3.37095e+09	2.9292e+09		3.26367e+06	5.6098e+06	4.00497e+07	4.87688e+07	5.26863e+07	5.19988e+07	5.21662e+07	610459	583166	6.3496e+06	5.76225e+06	5.10981e+06	3.87829e+06	3.09855e+06
		1.9038e+09	6.2798e+09	6.15478e+09	2.01735e+09	7.62451e+09	8.31219e+09		1.43384e+10		9.64105e+08	9.39699e+08		3.58808e+08	6.05297e+08	3.02561e+08	6.37138e+08	6.6137e+08	1.24243e+09		8.59917e+08	1.04188e+08	9.39699e+08		4099.24	474.075	0	4317.47	3979.99	492.362	465.859		3.36606e+09	2.91374e+09		3.31476e+06	5.96251e+06	4.00478e+07	4.87837e+07	5.29021e+07	5.17029e+07	5.25168e+07	612174	610892	6.30195e+06	5.71933e+06	5.09855e+06	3.83998e+06	3.10949e+06
		1.91238e+09	6.38881e+09	6.1773e+09	2.02484e+09	7.6526e+09	8.33934e+09		1.44785e+10		9.71393e+08	9.40988e+08		3.64631e+08	6.06763e+08	3.02241e+08	6.38747e+08	6.66872e+08	1.24551e+09		8.66257e+08	1.05136e+08	9.40988e+08		4130.23	474.726	0	4387.53	3989.62	491.841	467.035		3.47475e+09	2.91406e+09		3.53271e+06	6.48318e+06	4.19533e+07	5.12779e+07	5.48333e+07	5.34429e+07	5.32966e+07	610277	618904	6.33055e+06	5.75611e+06	5.10965e+06	3.86361e+06	3.11143e+06
		1.9095e+09	6.46468e+09	6.15109e+09	2.01562e+09	7.619e+09	8.30308e+09		1.45253e+10		9.68805e+08	9.40697e+08		3.64205e+08	6.04599e+08	3.03357e+08	6.3734e+08	6.67562e+08	1.24194e+09		8.63942e+08	1.04863e+08	9.40697e+08		4119.22	474.579	0	4382.42	3975.4	493.657	466.006		3.53958e+09	2.92511e+09		3.76749e+06	6.40832e+06	4.30658e+07	5.30881e+07	5.61136e+07	5.41507e+07	5.37474e+07	617815	578646	6.29438e+06	5.76677e+06	5.09762e+06	3.83692e+06	3.10487e+06
		1.91951e+09	6.49748e+09	6.163e+09	2.02105e+09	7.63649e+09	8.32167e+09		1.458e+10		9.73421e+08	9.46086e+08		3.65482e+08	6.07939e+08	3.05205e+08	6.40881e+08	6.70687e+08	1.24882e+09		8.68131e+08	1.0529e+08	9.46086e+08		4138.85	477.297	0	4397.78	3997.36	496.664	468.596		3.58615e+09	2.91133e+09		3.78835e+06	6.73258e+06	4.35943e+07	5.3537e+07	5.65995e+07	5.45177e+07	5.39613e+07	604653	590841	6.2685e+06	5.71801e+06	5.07532e+06	3.8233e+06	3.10062e+06
		1.91056e+09	6.38594e+09	6.16801e+09	2.02362e+09	7.64437e+09	8.33231e+09		1.44645e+10		9.68611e+08	9.41952e+08		3.64394e+08	6.04218e+08	3.06167e+08	6.35784e+08	6.70561e+08	1.24e+09		8.638e+08	1.04811e+08	9.41952e+08		4118.4	475.212	0	4384.68	3972.89	498.231	464.869		3.4815e+09	2.90444e+09		3.53814e+06	6.05567e+06	4.11884e+07	5.02203e+07	5.37263e+07	5.24734e+07	5.27178e+07	639788	607489	6.39496e+06	5.80665e+06	5.1238e+06	3.86387e+06	3.10806e+06
		1.91008e+09	6.42263e+09	6.15888e+09	2.01944e+09	7.63092e+09	8.31452e+09		1.44916e+10		9.71369e+08	9.38711e+08		3.64353e+08	6.07016e+08	3.0446e+08	6.34251e+08	6.68813e+08	1.24127e+09		8.66269e+08	1.051e+08	9.38711e+08		4130.12	473.577	0	4384.19	3991.29	495.452	463.748		3.47219e+09	2.95044e+09		3.5267e+06	6.30978e+06	4.22249e+07	5.19047e+07	5.54144e+07	5.34907e+07	5.32897e+07	597375	589994	6.29522e+06	5.75423e+06	5.11417e+06	3.83794e+06	3.09866e+06
		1.90798e+09	6.31999e+09	6.14377e+09	2.01434e+09	7.61195e+09	8.2968e+09		1.43717e+10		9.67129e+08	9.40852e+08		3.63053e+08	6.04076e+08	3.06793e+08	6.34059e+08	6.69847e+08	1.23813e+09		8.62492e+08	1.04637e+08	9.40852e+08		4112.1	474.657	0	4368.55	3971.96	499.249	463.607		3.41038e+09	2.90961e+09		3.42356e+06	6.01014e+06	4.0813e+07	4.98898e+07	5.36581e+07	5.24146e+07	5.27951e+07	624482	608155	6.37036e+06	5.79929e+06	5.13755e+06	3.87163e+06	3.11726e+06
		1.91306e+09	6.51377e+09	6.16705e+09	2.02183e+09	7.64053e+09	8.32568e+09		1.45939e+10		9.74213e+08	9.38849e+08		3.62578e+08	6.11635e+08	3.0183e+08	6.37019e+08	6.64408e+08	1.24865e+09		8.68822e+08	1.05392e+08	9.38849e+08		4142.22	473.647	0	4362.83	4021.66	491.172	465.772		3.61347e+09	2.9003e+09		3.76433e+06	6.70207e+06	4.37202e+07	5.32618e+07	5.64685e+07	5.46787e+07	5.39601e+07	623235	611603	6.42922e+06	5.82098e+06	5.15454e+06	3.88952e+06	3.12352e+06
		1.90453e+09	6.50541e+09	6.1344e+09	2.01181e+09	7.60131e+09	8.28244e+09		1.45443e+10		9.65966e+08	9.38566e+08		3.61861e+08	6.04105e+08	3.05957e+08	6.32609e+08	6.67818e+08	1.23671e+09		8.6149e+08	1.04475e+08	9.38566e+08		4107.15	473.504	0	4354.2	3972.15	497.888	462.547		3.61537e+09	2.89004e+09		3.93774e+06	6.90749e+06	4.39435e+07	5.41188e+07	5.70098e+07	5.49948e+07	5.39735e+07	611188	588081	6.20929e+06	5.67792e+06	5.04182e+06	3.81563e+06	3.08282e+06
		1.91308e+09	6.51295e+09	6.17019e+09	2.0237e+09	7.64592e+09	8.33041e+09		1.45962e+10		9.69306e+08	9.43776e+08		3.64594e+08	6.04711e+08	3.05472e+08	6.38304e+08	6.70066e+08	1.24302e+09		8.6443e+08	1.04876e+08	9.43776e+08		4121.35	476.132	0	4387.1	3976.13	497.099	466.712		3.61322e+09	2.89973e+09		3.7716e+06	6.53169e+06	4.33551e+07	5.28871e+07	5.63201e+07	5.4258e+07	5.36997e+07	633569	605335	6.43117e+06	5.83261e+06	5.17698e+06	3.8806e+06	3.11725e+06
		1.90908e+09	6.41819e+09	6.14682e+09	2.01635e+09	7.61754e+09	8.29968e+09		1.44741e+10		9.69085e+08	9.39993e+08		3.60261e+08	6.08824e+08	3.05434e+08	6.3456e+08	6.65695e+08	1.24338e+09		8.64286e+08	1.04799e+08	9.39993e+08		4120.41	474.224	0	4334.95	4003.18	497.037	463.974		3.49861e+09	2.91958e+09		3.74522e+06	6.40438e+06	4.28546e+07	5.2627e+07	5.59473e+07	5.40357e+07	5.36864e+07	628093	592466	6.35023e+06	5.79777e+06	5.13843e+06	3.86217e+06	3.11544e+06
		1.91573e+09	6.39345e+09	6.15204e+09	2.01734e+09	7.62271e+09	8.29999e+09		1.44612e+10		9.70186e+08	9.45547e+08		3.63993e+08	6.06194e+08	3.07642e+08	6.37905e+08	6.71635e+08	1.2441e+09		8.6529e+08	1.04897e+08	9.45547e+08		4125.1	477.026	0	4379.86	3985.88	500.63	466.42		3.49036e+09	2.90309e+09		3.6287e+06	6.31783e+06	4.27299e+07	5.20489e+07	5.53531e+07	5.38565e+07	5.35047e+07	608155	584082	6.32942e+06	5.73166e+06	5.08209e+06	3.84841e+06	3.10445e+06
		1.91497e+09	6.46479e+09	6.16748e+09	2.02248e+09	7.64198e+09	8.3304e+09		1.45472e+10		9.70359e+08	9.44607e+08		3.60934e+08	6.09425e+08	3.02707e+08	6.419e+08	6.6364e+08	1.25133e+09		8.65486e+08	1.04873e+08	9.44607e+08		4125.83	476.551	0	4343.05	4007.13	492.599	469.341		3.56444e+09	2.90035e+09		3.62262e+06	6.41313e+06	4.24553e+07	5.17643e+07	5.52884e+07	5.34849e+07	5.33512e+07	611097	597036	6.31365e+06	5.7238e+06	5.09236e+06	3.8314e+06	3.09962e+06
		1.91557e+09	6.53771e+09	6.16738e+09	2.02181e+09	7.64071e+09	8.32763e+09		1.46207e+10		9.71611e+08	9.43961e+08		3.62835e+08	6.08776e+08	3.04169e+08	6.39792e+08	6.67003e+08	1.24857e+09		8.6655e+08	1.05061e+08	9.43961e+08		4131.15	476.225	0	4365.92	4002.86	494.978	467.8		3.62358e+09	2.91414e+09		3.61286e+06	6.51028e+06	4.33919e+07	5.30812e+07	5.59138e+07	5.41853e+07	5.38071e+07	588437	583958	6.31867e+06	5.74303e+06	5.06318e+06	3.83001e+06	3.10446e+06
		1.91204e+09	6.46004e+09	6.1444e+09	2.01343e+09	7.61072e+09	8.29365e+09		1.45165e+10		9.714e+08	9.40643e+08		3.63955e+08	6.07445e+08	3.01326e+08	6.39317e+08	6.65281e+08	1.24676e+09		8.66292e+08	1.05107e+08	9.40643e+08		4130.25	474.551	0	4379.4	3994.11	490.352	467.452		3.51342e+09	2.94663e+09		3.51896e+06	6.35384e+06	4.16786e+07	5.16276e+07	5.45855e+07	5.32369e+07	5.3297e+07	608959	607732	6.29637e+06	5.80095e+06	5.09126e+06	3.85156e+06	3.11251e+06
		1.91404e+09	6.55977e+09	6.16843e+09	2.02295e+09	7.64343e+09	8.32589e+09		1.46422e+10		9.72047e+08	9.41993e+08		3.60746e+08	6.11301e+08	3.02777e+08	6.39216e+08	6.63523e+08	1.25052e+09		8.6699e+08	1.05056e+08	9.41993e+08		4133	475.232	0	4340.79	4019.46	492.713	467.378		3.60527e+09	2.95451e+09		3.84652e+06	6.99314e+06	4.41257e+07	5.39129e+07	5.75083e+07	5.48488e+07	5.41139e+07	608112	607712	6.31019e+06	5.72409e+06	5.13656e+06	3.83316e+06	3.10378e+06
		1.91134e+09	6.45161e+09	6.14705e+09	2.01711e+09	7.61904e+09	8.30207e+09		1.451e+10		9.65759e+08	9.45579e+08		3.64463e+08	6.01296e+08	3.0548e+08	6.40099e+08	6.69942e+08	1.2414e+09		8.61273e+08	1.04486e+08	9.45579e+08		4106.27	477.042	0	4385.51	3953.68	497.111	468.024		3.51612e+09	2.9355e+09		3.61645e+06	6.09674e+06	4.20072e+07	5.08393e+07	5.4437e+07	5.29852e+07	5.30412e+07	615861	573405	6.28364e+06	5.65595e+06	5.03776e+06	3.8099e+06	3.08775e+06
		1.91726e+09	6.35982e+09	6.14789e+09	2.0155e+09	7.6167e+09	8.30122e+09		1.4425e+10		9.71919e+08	9.45341e+08		3.62346e+08	6.09573e+08	3.05748e+08	6.39594e+08	6.68094e+08	1.24917e+09		8.66765e+08	1.05154e+08	9.45341e+08		4132.46	476.922	0	4360.04	4008.1	497.548	467.654		3.45044e+09	2.90938e+09		3.43193e+06	6.00175e+06	4.12426e+07	5.0311e+07	5.44685e+07	5.27349e+07	5.29588e+07	592844	573056	6.22405e+06	5.64835e+06	5.07567e+06	3.81312e+06	3.09204e+06
		1.90409e+09	6.4414e+09	6.14368e+09	2.01494e+09	7.61295e+09	8.29599e+09		1.44892e+10		9.68899e+08	9.35191e+08		3.61901e+08	6.06998e+08	3.05345e+08	6.29846e+08	6.67246e+08	1.23684e+09		8.64067e+08	1.04832e+08	9.35191e+08		4119.62	471.801	0	4354.69	3991.17	496.892	460.528		3.47834e+09	2.96306e+09		3.53651e+06	6.10834e+06	4.19171e+07	5.14329e+07	5.48198e+07	5.34067e+07	5.32473e+07	601284	573470	6.26384e+06	5.71559e+06	5.06878e+06	3.83749e+06	3.09858e+06
		1.91102e+09	6.48488e+09	6.16388e+09	2.02037e+09	7.63584e+09	8.3219e+09		1.45598e+10		9.67026e+08	9.43997e+08		3.64608e+08	6.02418e+08	3.03021e+08	6.40976e+08	6.67629e+08	1.24339e+09		8.62381e+08	1.04645e+08	9.43997e+08		4111.66	476.244	0	4387.25	3961.06	493.111	468.665		3.55261e+09	2.93227e+09		3.76514e+06	6.61926e+06	4.36491e+07	5.3726e+07	5.66337e+07	5.44902e+07	5.3872e+07	617105	597515	6.37949e+06	5.83565e+06	5.14479e+06	3.8609e+06	3.11199e+06
		1.9227e+09	6.48048e+09	6.17664e+09	2.024e+09	7.65066e+09	8.33462e+09		1.45798e+10		9.74653e+08	9.48051e+08		3.63624e+08	6.11028e+08	3.07971e+08	6.40079e+08	6.71596e+08	1.25111e+09		8.69201e+08	1.05452e+08	9.48051e+08		4144.09	478.289	0	4375.42	4017.67	501.166	468.01		3.56211e+09	2.91836e+09		3.78263e+06	6.99544e+06	4.40172e+07	5.41692e+07	5.7167e+07	5.49622e+07	5.38603e+07	614514	625868	6.40015e+06	5.85254e+06	5.17255e+06	3.88229e+06	3.10569e+06
		1.90958e+09	6.61785e+09	6.16381e+09	2.02143e+09	7.63771e+09	8.32106e+09		1.46912e+10		9.70502e+08	9.39073e+08		3.64438e+08	6.06064e+08	3.03004e+08	6.36069e+08	6.67442e+08	1.24213e+09		8.65564e+08	1.04939e+08	9.39073e+08		4126.44	473.76	0	4385.21	3985.03	493.082	465.078		3.67422e+09	2.94363e+09		4.15008e+06	7.09772e+06	4.5502e+07	5.58781e+07	5.90672e+07	5.6119e+07	5.46923e+07	625495	584733	6.32304e+06	5.76048e+06	5.16086e+06	3.85425e+06	3.10866e+06
		1.91408e+09	6.44489e+09	6.13639e+09	2.01161e+09	7.60225e+09	8.28477e+09		1.44954e+10		9.69387e+08	9.44691e+08		3.60663e+08	6.08725e+08	3.0492e+08	6.39771e+08	6.65582e+08	1.2485e+09		8.64609e+08	1.04779e+08	9.44691e+08		4121.7	476.594	0	4339.79	4002.52	496.2	467.784		3.54116e+09	2.90373e+09		3.74126e+06	6.85874e+06	4.40466e+07	5.35266e+07	5.7148e+07	5.48135e+07	5.40374e+07	601288	606662	6.36378e+06	5.74273e+06	5.14462e+06	3.85576e+06	3.10976e+06
		1.90206e+09	6.42217e+09	6.1553e+09	2.01832e+09	7.62658e+09	8.31245e+09		1.44795e+10		9.64387e+08	9.37671e+08		3.59155e+08	6.05232e+08	3.02307e+08	6.35364e+08	6.61462e+08	1.2406e+09		8.60177e+08	1.0421e+08	9.37671e+08		4100.43	473.052	0	4321.64	3979.56	491.948	464.562		3.52457e+09	2.8976e+09		3.6027e+06	6.14339e+06	4.13815e+07	5.08002e+07	5.41969e+07	5.29682e+07	5.29741e+07	618596	582924	6.22257e+06	5.68166e+06	5.03649e+06	3.82109e+06	3.08923e+06
		1.91799e+09	6.52406e+09	6.14433e+09	2.01366e+09	7.61109e+09	8.29351e+09		1.45864e+10		9.76332e+08	9.41657e+08		3.64278e+08	6.12054e+08	3.03305e+08	6.38353e+08	6.67583e+08	1.25041e+09		8.70739e+08	1.05593e+08	9.41657e+08		4151.23	475.063	0	4383.29	4024.41	493.572	466.747		3.59557e+09	2.92849e+09		3.52125e+06	6.40873e+06	4.30331e+07	5.20531e+07	5.57759e+07	5.42281e+07	5.35889e+07	584702	586778	6.33955e+06	5.69913e+06	5.09855e+06	3.86178e+06	3.10366e+06
		1.91329e+09	6.41876e+09	6.16828e+09	2.0227e+09	7.64289e+09	8.3267e+09		1.45003e+10		9.69885e+08	9.43401e+08		3.61154e+08	6.08731e+08	3.05365e+08	6.38036e+08	6.66519e+08	1.24677e+09		8.65041e+08	1.04843e+08	9.43401e+08		4123.81	475.943	0	4345.7	4002.56	496.925	466.516		3.49098e+09	2.92778e+09		3.65333e+06	6.45729e+06	4.21352e+07	5.23266e+07	5.56105e+07	5.39715e+07	5.3419e+07	621327	606406	6.29769e+06	5.81575e+06	5.14238e+06	3.87835e+06	3.10872e+06
		1.90636e+09	6.41455e+09	6.15068e+09	2.01572e+09	7.6189e+09	8.3085e+09		1.44716e+10		9.69462e+08	9.36895e+08		3.65665e+08	6.03797e+08	3.0081e+08	6.36085e+08	6.66475e+08	1.23988e+09		8.64529e+08	1.04933e+08	9.36895e+08		4122.02	472.661	0	4399.98	3970.12	489.512	465.089		3.49589e+09	2.91866e+09		3.32421e+06	5.96807e+06	4.06578e+07	4.99568e+07	5.32676e+07	5.2146e+07	5.26885e+07	596896	593539	6.28417e+06	5.74722e+06	5.06155e+06	3.82878e+06	3.10117e+06
		1.91315e+09	6.42646e+09	6.17071e+09	2.02404e+09	7.64688e+09	8.3274e+09		1.45103e+10		9.69523e+08	9.43627e+08		3.59429e+08	6.10093e+08	3.05442e+08	6.38185e+08	6.64871e+08	1.24828e+09		8.64672e+08	1.04851e+08	9.43627e+08		4122.27	476.057	0	4324.94	4011.52	497.05	466.624		3.51366e+09	2.9128e+09		3.55684e+06	6.46931e+06	4.20499e+07	5.12988e+07	5.48663e+07	5.33821e+07	5.32733e+07	607213	609931	6.29937e+06	5.71559e+06	5.08327e+06	3.84182e+06	3.10267e+06
		1.91472e+09	6.50931e+09	6.16914e+09	2.02277e+09	7.64358e+09	8.33524e+09		1.45932e+10		9.68889e+08	9.45831e+08		3.63824e+08	6.05065e+08	3.05855e+08	6.39976e+08	6.69678e+08	1.24504e+09		8.64066e+08	1.04822e+08	9.45831e+08		4119.58	477.169	0	4377.82	3978.46	497.721	467.934		3.59606e+09	2.91325e+09		3.93797e+06	6.82633e+06	4.37626e+07	5.35874e+07	5.67307e+07	5.46913e+07	5.38986e+07	634552	604874	6.32796e+06	5.75582e+06	5.10976e+06	3.84934e+06	3.10242e+06
		1.917e+09	6.40917e+09	6.16749e+09	2.02307e+09	7.64305e+09	8.32757e+09		1.44937e+10		9.6661e+08	9.5039e+08		3.6072e+08	6.0589e+08	3.10393e+08	6.39996e+08	6.71113e+08	1.24589e+09		8.6212e+08	1.0449e+08	9.5039e+08		4109.89	479.469	0	4340.48	3983.89	505.107	467.949		3.51699e+09	2.89219e+09		3.73093e+06	6.44387e+06	4.27211e+07	5.25104e+07	5.57868e+07	5.40004e+07	5.35389e+07	618298	588561	6.28414e+06	5.74143e+06	5.09382e+06	3.84188e+06	3.09924e+06
		1.92095e+09	6.45225e+09	6.15236e+09	2.0182e+09	7.62447e+09	8.30841e+09		1.45256e+10		9.72233e+08	9.48714e+08		3.64134e+08	6.081e+08	3.09019e+08	6.39695e+08	6.73153e+08	1.2478e+09		8.67097e+08	1.05136e+08	9.48714e+08		4133.8	478.624	0	4381.55	3998.42	502.871	467.729		3.55565e+09	2.89659e+09		3.67093e+06	6.65887e+06	4.29323e+07	5.27924e+07	5.6048e+07	5.40832e+07	5.35095e+07	600904	600479	6.26856e+06	5.72843e+06	5.08771e+06	3.82973e+06	3.08969e+06
		1.90892e+09	6.5137e+09	6.1616e+09	2.0207e+09	7.63496e+09	8.32279e+09		1.45842e+10		9.69172e+08	9.39751e+08		3.6296e+08	6.06212e+08	3.01073e+08	6.38679e+08	6.64033e+08	1.24489e+09		8.6426e+08	1.04912e+08	9.39751e+08		4120.78	474.102	0	4367.43	3986	489.94	466.985		3.58221e+09	2.9315e+09		3.57511e+06	6.59188e+06	4.24734e+07	5.23065e+07	5.55201e+07	5.39147e+07	5.34296e+07	613623	624998	6.38312e+06	5.84657e+06	5.15664e+06	3.88765e+06	3.11503e+06
		1.91827e+09	6.36642e+09	6.12563e+09	2.00881e+09	7.59022e+09	8.26703e+09		1.44103e+10		9.71111e+08	9.47157e+08		3.62942e+08	6.08169e+08	3.0606e+08	6.41096e+08	6.69002e+08	1.24927e+09		8.66071e+08	1.0504e+08	9.47157e+08		4129.03	477.838	0	4367.21	3998.87	498.056	468.753		3.46716e+09	2.89926e+09		3.49746e+06	6.24641e+06	4.17786e+07	5.1224e+07	5.46379e+07	5.30501e+07	5.339e+07	596505	588342	6.25514e+06	5.70366e+06	5.05978e+06	3.81665e+06	3.10875e+06
		1.90496e+09	6.54143e+09	6.17839e+09	2.02522e+09	7.65399e+09	8.33907e+09		1.46248e+10		9.65301e+08	9.39658e+08		3.60697e+08	6.04604e+08	3.02024e+08	6.37634e+08	6.62721e+08	1.24224e+09		8.60929e+08	1.04372e+08	9.39658e+08		4104.32	474.054	0	4340.2	3975.43	491.488	466.221		3.63283e+09	2.9086e+09		3.98386e+06	7.04034e+06	4.46573e+07	5.5161e+07	5.78437e+07	5.5578e+07	5.43352e+07	609281	590054	6.25817e+06	5.73926e+06	5.08348e+06	3.83708e+06	3.09597e+06
		1.90742e+09	6.41675e+09	6.14869e+09	2.01572e+09	7.61762e+09	8.29709e+09		1.44729e+10		9.6861e+08	9.3881e+08		3.63459e+08	6.05151e+08	3.05469e+08	6.33342e+08	6.68928e+08	1.23849e+09		8.63827e+08	1.04783e+08	9.3881e+08		4118.39	473.627	0	4373.43	3979.03	497.094	463.083		3.49657e+09	2.92018e+09		3.51589e+06	6.25998e+06	4.21377e+07	5.19576e+07	5.55632e+07	5.35416e+07	5.35062e+07	597367	587242	6.29395e+06	5.77108e+06	5.13539e+06	3.84608e+06	3.11309e+06
		1.91224e+09	6.52479e+09	6.15742e+09	2.01734e+09	7.62621e+09	8.31039e+09		1.45945e+10		9.68378e+08	9.43862e+08		3.62942e+08	6.05435e+08	3.04794e+08	6.39068e+08	6.67736e+08	1.2445e+09		8.63635e+08	1.04743e+08	9.43862e+08		4117.41	476.175	0	4367.22	3980.9	495.995	467.27		3.61227e+09	2.91253e+09		3.97535e+06	6.8097e+06	4.4288e+07	5.41333e+07	5.74489e+07	5.51658e+07	5.42862e+07	624585	587036	6.30733e+06	5.72302e+06	5.11342e+06	3.84633e+06	3.11004e+06
		1.90488e+09	6.41311e+09	6.15795e+09	2.02031e+09	7.63188e+09	8.3171e+09		1.44759e+10		9.6855e+08	9.36325e+08		3.60789e+08	6.07761e+08	3.00087e+08	6.36238e+08	6.60876e+08	1.244e+09		8.63856e+08	1.04694e+08	9.36325e+08		4118.14	472.373	0	4341.31	3996.19	488.336	465.201		3.48823e+09	2.92488e+09		3.72034e+06	6.43776e+06	4.24326e+07	5.1782e+07	5.56264e+07	5.36851e+07	5.34394e+07	621489	593077	6.27225e+06	5.69001e+06	5.09903e+06	3.8311e+06	3.0985e+06
		1.91483e+09	6.47666e+09	6.15283e+09	2.01624e+09	7.62125e+09	8.31031e+09		1.45443e+10		9.6649e+08	9.48344e+08		3.62445e+08	6.04045e+08	3.09093e+08	6.39251e+08	6.71538e+08	1.2433e+09		8.6196e+08	1.0453e+08	9.48344e+08		4109.38	478.437	0	4361.24	3971.75	502.992	467.404		3.55545e+09	2.92121e+09		3.5997e+06	6.57105e+06	4.26488e+07	5.23774e+07	5.58254e+07	5.37732e+07	5.35742e+07	605886	610311	6.33391e+06	5.78362e+06	5.13638e+06	3.8488e+06	3.1112e+06
		1.91008e+09	6.35609e+09	6.14289e+09	2.01464e+09	7.61192e+09	8.29352e+09		1.44091e+10		9.66205e+08	9.43874e+08		3.63121e+08	6.03084e+08	3.07936e+08	6.35937e+08	6.71058e+08	1.23902e+09		8.61681e+08	1.04524e+08	9.43874e+08		4108.17	476.181	0	4369.37	3965.43	501.109	464.981		3.4669e+09	2.88919e+09		3.5528e+06	6.39785e+06	4.18967e+07	5.15146e+07	5.48147e+07	5.32512e+07	5.32262e+07	620022	617468	6.36172e+06	5.81945e+06	5.13342e+06	3.86521e+06	3.11384e+06
		1.9099e+09	6.4902e+09	6.16062e+09	2.02229e+09	7.63716e+09	8.32063e+09		1.45607e+10		9.68856e+08	9.41044e+08		3.64342e+08	6.04514e+08	3.05499e+08	6.35545e+08	6.69841e+08	1.24006e+09		8.63994e+08	1.04862e+08	9.41044e+08		4119.44	474.754	0	4384.06	3974.84	497.143	464.694		3.57025e+09	2.91995e+09		3.88873e+06	6.78695e+06	4.39172e+07	5.38446e+07	5.62328e+07	5.48559e+07	5.38162e+07	637011	612195	6.41608e+06	5.84554e+06	5.10519e+06	3.88625e+06	3.10809e+06
		1.91396e+09	6.45287e+09	6.14835e+09	2.01692e+09	7.61956e+09	8.30276e+09		1.45152e+10		9.7073e+08	9.43232e+08		3.65158e+08	6.05571e+08	3.05615e+08	6.37617e+08	6.70774e+08	1.24319e+09		8.65723e+08	1.05007e+08	9.43232e+08		4127.4	475.858	0	4393.88	3981.79	497.332	466.209		3.53723e+09	2.91564e+09		3.58542e+06	6.2909e+06	4.20581e+07	5.18624e+07	5.48876e+07	5.33394e+07	5.32474e+07	618910	600242	6.34359e+06	5.81832e+06	5.11299e+06	3.85532e+06	3.10822e+06
		1.91111e+09	6.49119e+09	6.15555e+09	2.01881e+09	7.62763e+09	8.31154e+09		1.45578e+10		9.68097e+08	9.4301e+08		3.62649e+08	6.05448e+08	3.03138e+08	6.39873e+08	6.65786e+08	1.24532e+09		8.63412e+08	1.04685e+08	9.4301e+08		4116.21	475.746	0	4363.69	3980.98	493.3	467.859		3.57811e+09	2.91308e+09		3.55093e+06	6.33447e+06	4.27806e+07	5.18171e+07	5.54333e+07	5.3742e+07	5.33835e+07	593886	584366	6.32923e+06	5.69871e+06	5.08449e+06	3.83718e+06	3.09608e+06
		1.91451e+09	6.44011e+09	6.15254e+09	2.01958e+09	7.62705e+09	8.31232e+09		1.45072e+10		9.71591e+08	9.4292e+08		3.62891e+08	6.087e+08	3.05197e+08	6.37723e+08	6.68089e+08	1.24642e+09		8.66528e+08	1.05063e+08	9.4292e+08		4131.07	475.7	0	4366.6	4002.36	496.652	466.286		3.53686e+09	2.90325e+09		3.59481e+06	6.42207e+06	4.23149e+07	5.17027e+07	5.50181e+07	5.36077e+07	5.33323e+07	610256	601907	6.3172e+06	5.73997e+06	5.08326e+06	3.84961e+06	3.10254e+06
		1.91332e+09	6.5456e+09	6.14013e+09	2.01277e+09	7.60676e+09	8.29364e+09		1.4599e+10		9.71059e+08	9.4226e+08		3.65261e+08	6.05797e+08	3.05801e+08	6.36459e+08	6.71062e+08	1.24226e+09		8.6599e+08	1.05068e+08	9.4226e+08		4128.8	475.367	0	4395.12	3983.28	497.634	465.363		3.627e+09	2.9186e+09		3.84665e+06	6.90733e+06	4.4353e+07	5.4449e+07	5.72097e+07	5.52583e+07	5.41089e+07	606163	598051	6.33184e+06	5.77205e+06	5.10026e+06	3.85889e+06	3.10142e+06
		1.92199e+09	6.46154e+09	6.16889e+09	2.02415e+09	7.64589e+09	8.33465e+09		1.45524e+10		9.7787e+08	9.44121e+08		3.64422e+08	6.13448e+08	3.05595e+08	6.38525e+08	6.70018e+08	1.25197e+09		8.72131e+08	1.05739e+08	9.44121e+08		4157.76	476.306	0	4385.03	4033.58	497.3	466.873		3.53036e+09	2.93118e+09		3.65594e+06	6.5028e+06	4.27602e+07	5.21099e+07	5.54441e+07	5.38979e+07	5.34895e+07	604220	592331	6.27996e+06	5.68764e+06	5.05554e+06	3.83059e+06	3.09466e+06
		1.90851e+09	6.49074e+09	6.1888e+09	2.02985e+09	7.66907e+09	8.3526e+09		1.45881e+10		9.72106e+08	9.36407e+08		3.64792e+08	6.07314e+08	3.03916e+08	6.32492e+08	6.68708e+08	1.23981e+09		8.66962e+08	1.05144e+08	9.36407e+08		4133.26	472.415	0	4389.47	3993.25	494.566	462.462		3.57567e+09	2.91507e+09		3.71711e+06	6.52793e+06	4.30396e+07	5.27699e+07	5.58927e+07	5.39527e+07	5.37735e+07	608186	588205	6.28232e+06	5.72382e+06	5.07177e+06	3.81934e+06	3.1051e+06
		1.91941e+09	6.45923e+09	6.18487e+09	2.02579e+09	7.65924e+09	8.3496e+09		1.45635e+10		9.77206e+08	9.42205e+08		3.67121e+08	6.10085e+08	3.03474e+08	6.38731e+08	6.70595e+08	1.24882e+09		8.71507e+08	1.05699e+08	9.42205e+08		4154.94	475.34	0	4417.5	4011.47	493.848	467.024		3.54578e+09	2.91345e+09		3.7933e+06	6.66317e+06	4.34688e+07	5.2922e+07	5.618e+07	5.47387e+07	5.38757e+07	618291	597912	6.3308e+06	5.72596e+06	5.08845e+06	3.87073e+06	3.10869e+06
		1.90715e+09	6.42584e+09	6.15789e+09	2.01849e+09	7.62858e+09	8.31221e+09		1.44909e+10		9.70761e+08	9.36387e+08		3.65122e+08	6.05639e+08	3.05006e+08	6.31382e+08	6.70127e+08	1.23702e+09		8.65774e+08	1.04987e+08	9.36387e+08		4127.54	472.404	0	4393.44	3982.24	496.34	461.65		3.51007e+09	2.91578e+09		3.59002e+06	6.38459e+06	4.26789e+07	5.22546e+07	5.54107e+07	5.38276e+07	5.3463e+07	606470	595293	6.35248e+06	5.78328e+06	5.10721e+06	3.85811e+06	3.10703e+06
		1.91261e+09	6.38058e+09	6.16091e+09	2.01953e+09	7.63241e+09	8.31554e+09		1.44541e+10		9.70761e+08	9.41853e+08		3.63345e+08	6.07416e+08	3.05236e+08	6.36617e+08	6.68582e+08	1.24403e+09		8.65805e+08	1.04956e+08	9.41853e+08		4127.54	475.162	0	4372.07	3993.92	496.715	465.478		3.47485e+09	2.90573e+09		3.38733e+06	6.29629e+06	4.09943e+07	5.06784e+07	5.37756e+07	5.26855e+07	5.28067e+07	610683	628540	6.3509e+06	5.84269e+06	5.11834e+06	3.87265e+06	3.11042e+06
		1.91146e+09	6.3699e+09	6.16713e+09	2.02171e+09	7.64036e+09	8.32456e+09		1.44485e+10		9.71601e+08	9.3986e+08		3.66105e+08	6.05496e+08	3.0323e+08	6.3663e+08	6.69335e+08	1.24213e+09		8.66503e+08	1.05098e+08	9.3986e+08		4131.11	474.156	0	4405.28	3981.29	493.45	465.487		3.43864e+09	2.93126e+09		3.33597e+06	5.99521e+06	4.11792e+07	5.02795e+07	5.35937e+07	5.2839e+07	5.27604e+07	602487	599908	6.38381e+06	5.80396e+06	5.10554e+06	3.88538e+06	3.1088e+06
		1.90551e+09	6.45164e+09	6.15003e+09	2.01453e+09	7.61635e+09	8.30032e+09		1.45072e+10		9.68338e+08	9.37169e+08		3.61936e+08	6.06403e+08	3.02469e+08	6.347e+08	6.64405e+08	1.2411e+09		8.63606e+08	1.04732e+08	9.37169e+08		4117.24	472.799	0	4355.1	3987.26	492.212	464.076		3.53516e+09	2.91647e+09		3.73421e+06	6.68629e+06	4.34483e+07	5.33424e+07	5.64157e+07	5.45404e+07	5.39911e+07	616763	608632	6.37956e+06	5.82137e+06	5.14381e+06	3.87604e+06	3.12391e+06
		1.92322e+09	6.48052e+09	6.12871e+09	2.01124e+09	7.59658e+09	8.27548e+09		1.45324e+10		9.74738e+08	9.4848e+08		3.61953e+08	6.12784e+08	3.09866e+08	6.38615e+08	6.71819e+08	1.2514e+09		8.6936e+08	1.05377e+08	9.4848e+08		4144.45	478.505	0	4355.32	4029.22	504.249	466.939		3.54349e+09	2.93703e+09		3.61231e+06	6.43093e+06	4.32981e+07	5.28426e+07	5.6204e+07	5.44205e+07	5.36851e+07	592477	581074	6.33137e+06	5.7417e+06	5.10752e+06	3.85747e+06	3.10153e+06
		1.90487e+09	6.49074e+09	6.16059e+09	2.02067e+09	7.63425e+09	8.31686e+09		1.45562e+10		9.67459e+08	9.37412e+08		3.63541e+08	6.03918e+08	3.0151e+08	6.35901e+08	6.65051e+08	1.23982e+09		8.62766e+08	1.04693e+08	9.37412e+08		4113.5	472.921	0	4374.42	3970.92	490.652	464.955		3.58103e+09	2.90971e+09		3.53455e+06	6.30235e+06	4.30101e+07	5.23532e+07	5.54026e+07	5.38746e+07	5.34382e+07	593169	583517	6.37651e+06	5.77041e+06	5.09013e+06	3.85178e+06	3.10144e+06
		1.90456e+09	6.39748e+09	6.17118e+09	2.02115e+09	7.642e+09	8.32218e+09		1.44732e+10		9.66832e+08	9.37726e+08		3.62042e+08	6.0479e+08	3.02584e+08	6.35143e+08	6.64625e+08	1.23993e+09		8.62257e+08	1.04575e+08	9.37726e+08		4110.83	473.08	0	4356.38	3976.65	492.399	464.4		3.46345e+09	2.93403e+09		3.61588e+06	6.29145e+06	4.13591e+07	5.07195e+07	5.44795e+07	5.30491e+07	5.31125e+07	628413	604713	6.2665e+06	5.71711e+06	5.09291e+06	3.84504e+06	3.10491e+06
		1.91549e+09	6.44418e+09	6.17244e+09	2.0246e+09	7.64902e+09	8.33008e+09		1.45321e+10		9.68919e+08	9.46574e+08		3.62314e+08	6.06605e+08	3.0361e+08	6.42963e+08	6.65924e+08	1.24957e+09		8.6415e+08	1.04769e+08	9.46574e+08		4119.71	477.544	0	4359.65	3988.59	494.07	470.118		3.52737e+09	2.91681e+09		3.68099e+06	6.50788e+06	4.31474e+07	5.24432e+07	5.61597e+07	5.40313e+07	5.36741e+07	599670	583745	6.28215e+06	5.67228e+06	5.08616e+06	3.81876e+06	3.09647e+06
		1.90539e+09	6.35627e+09	6.17185e+09	2.02375e+09	7.6471e+09	8.33391e+09		1.44335e+10		9.69333e+08	9.36058e+08		3.65778e+08	6.03555e+08	3.04219e+08	6.31839e+08	6.69998e+08	1.23539e+09		8.64415e+08	1.04918e+08	9.36058e+08		4121.47	472.239	0	4401.34	3968.53	495.06	461.984		3.44492e+09	2.91135e+09		3.3457e+06	6.16096e+06	4.12264e+07	4.97542e+07	5.37552e+07	5.24557e+07	5.27268e+07	598428	609997	6.35392e+06	5.71128e+06	5.09629e+06	3.84472e+06	3.10091e+06
		1.90562e+09	6.51463e+09	6.1282e+09	2.00963e+09	7.59336e+09	8.27964e+09		1.45485e+10		9.71138e+08	9.34479e+08		3.62913e+08	6.08225e+08	3.02411e+08	6.32069e+08	6.65324e+08	1.24029e+09		8.66168e+08	1.0497e+08	9.34479e+08		4129.14	471.442	0	4366.87	3999.24	492.117	462.152		3.58105e+09	2.93358e+09		3.81053e+06	6.7432e+06	4.36424e+07	5.33133e+07	5.64036e+07	5.47005e+07	5.38403e+07	617461	601344	6.33376e+06	5.74775e+06	5.09447e+06	3.85915e+06	3.1028e+06
		1.90736e+09	6.44578e+09	6.15338e+09	2.01701e+09	7.62299e+09	8.30932e+09		1.45065e+10		9.65749e+08	9.41611e+08		3.60251e+08	6.05498e+08	3.0476e+08	6.36851e+08	6.65011e+08	1.24235e+09		8.61323e+08	1.04426e+08	9.41611e+08		4106.23	475.04	0	4334.83	3981.31	495.941	465.649		3.53449e+09	2.91129e+09		3.62651e+06	6.51241e+06	4.24702e+07	5.20549e+07	5.56888e+07	5.40296e+07	5.34155e+07	615747	610488	6.34104e+06	5.77963e+06	5.14542e+06	3.88004e+06	3.10747e+06
		1.91205e+09	6.38918e+09	6.15675e+09	2.01834e+09	7.62756e+09	8.31882e+09		1.4458e+10		9.71326e+08	9.40721e+08		3.65852e+08	6.05474e+08	3.05313e+08	6.35408e+08	6.71166e+08	1.24088e+09		8.6623e+08	1.05097e+08	9.40721e+08		4129.94	474.591	0	4402.23	3981.15	496.841	464.594		3.51394e+09	2.87524e+09		3.51358e+06	6.22548e+06	4.23476e+07	5.13877e+07	5.49011e+07	5.33805e+07	5.32297e+07	596834	583866	6.32426e+06	5.70721e+06	5.07393e+06	3.83423e+06	3.09697e+06
		1.91461e+09	6.36071e+09	6.15775e+09	2.01896e+09	7.62933e+09	8.31333e+09		1.44331e+10		9.69438e+08	9.45171e+08		3.61057e+08	6.08382e+08	3.04649e+08	6.40523e+08	6.65705e+08	1.2489e+09		8.64576e+08	1.04863e+08	9.45171e+08		4121.91	476.836	0	4344.53	4000.27	495.759	468.334		3.42627e+09	2.93444e+09		3.27212e+06	5.73586e+06	4.03238e+07	4.90564e+07	5.2995e+07	5.167e+07	5.2398e+07	601871	585439	6.32589e+06	5.73357e+06	5.09598e+06	3.83121e+06	3.10035e+06
		1.90974e+09	6.43596e+09	6.17089e+09	2.02374e+09	7.64645e+09	8.32776e+09		1.45166e+10		9.71652e+08	9.38084e+08		3.64144e+08	6.07508e+08	3.05666e+08	6.32418e+08	6.6981e+08	1.23993e+09		8.6659e+08	1.05061e+08	9.38084e+08		4131.33	473.26	0	4381.67	3994.52	497.415	462.408		3.50878e+09	2.92718e+09		3.7985e+06	6.52531e+06	4.28018e+07	5.18186e+07	5.58218e+07	5.39429e+07	5.35589e+07	620513	586810	6.23969e+06	5.61165e+06	5.06056e+06	3.81586e+06	3.09108e+06
		1.91584e+09	6.41845e+09	6.14531e+09	2.01288e+09	7.61032e+09	8.29172e+09		1.44796e+10		9.69467e+08	9.46375e+08		3.62371e+08	6.07096e+08	3.08993e+08	6.37382e+08	6.71364e+08	1.24448e+09		8.64622e+08	1.04844e+08	9.46375e+08		4122.03	477.443	0	4360.34	3991.81	502.829	466.037		3.51605e+09	2.9024e+09		3.58804e+06	6.54752e+06	4.26744e+07	5.23898e+07	5.56433e+07	5.40807e+07	5.34582e+07	597161	600933	6.29448e+06	5.74433e+06	5.09169e+06	3.85434e+06	3.09733e+06
		1.90739e+09	6.46712e+09	6.15974e+09	2.01973e+09	7.632e+09	8.31369e+09		1.45342e+10		9.70168e+08	9.3722e+08		3.60568e+08	6.096e+08	3.00669e+08	6.3655e+08	6.61238e+08	1.24615e+09		8.65305e+08	1.04863e+08	9.3722e+08		4125.02	472.824	0	4338.65	4008.28	489.284	465.429		3.55321e+09	2.91391e+09		3.82909e+06	6.52154e+06	4.31981e+07	5.24856e+07	5.59608e+07	5.4368e+07	5.37395e+07	635604	596636	6.36101e+06	5.74408e+06	5.11367e+06	3.8707e+06	3.11203e+06
		1.91448e+09	6.30987e+09	6.16119e+09	2.02005e+09	7.63353e+09	8.31531e+09		1.43855e+10		9.727e+08	9.41776e+08		3.63833e+08	6.08867e+08	3.03878e+08	6.37899e+08	6.67711e+08	1.24677e+09		8.67503e+08	1.05197e+08	9.41776e+08		4135.78	475.123	0	4377.93	4003.46	494.504	466.415		3.39596e+09	2.91391e+09		3.35897e+06	6.26157e+06	4.1519e+07	5.09071e+07	5.42689e+07	5.2832e+07	5.28949e+07	595593	614214	6.36416e+06	5.80736e+06	5.12144e+06	3.85821e+06	3.10479e+06
		1.90667e+09	6.59207e+09	6.13667e+09	2.01241e+09	7.60385e+09	8.28363e+09		1.46354e+10		9.66775e+08	9.39892e+08		3.62215e+08	6.04559e+08	3.0227e+08	6.37621e+08	6.64486e+08	1.24218e+09		8.62211e+08	1.04564e+08	9.39892e+08		4110.59	474.172	0	4358.47	3975.14	491.889	466.212		3.66381e+09	2.92827e+09		3.76755e+06	6.7308e+06	4.39336e+07	5.38991e+07	5.68773e+07	5.47649e+07	5.39755e+07	587628	576456	6.23139e+06	5.67561e+06	5.04454e+06	3.80752e+06	3.0869e+06
		1.91138e+09	6.4278e+09	6.14069e+09	2.01445e+09	7.61014e+09	8.29315e+09		1.44799e+10		9.65544e+08	9.45839e+08		3.61085e+08	6.04459e+08	3.04206e+08	6.41633e+08	6.65291e+08	1.24609e+09		8.61133e+08	1.04411e+08	9.45839e+08		4105.36	477.173	0	4344.86	3974.48	495.039	469.145		3.52029e+09	2.90751e+09		3.42637e+06	6.28453e+06	4.21785e+07	5.14793e+07	5.47767e+07	5.33254e+07	5.317e+07	586389	594023	6.3274e+06	5.74394e+06	5.08082e+06	3.84122e+06	3.09821e+06
		1.91303e+09	6.41631e+09	6.14807e+09	2.01471e+09	7.6154e+09	8.30201e+09		1.44774e+10		9.71496e+08	9.41538e+08		3.6371e+08	6.07786e+08	3.06419e+08	6.35119e+08	6.70129e+08	1.24291e+09		8.66413e+08	1.05083e+08	9.41538e+08		4130.66	475.003	0	4376.45	3996.35	498.64	464.383		3.47694e+09	2.93937e+09		3.59659e+06	6.46401e+06	4.19953e+07	5.1424e+07	5.50433e+07	5.33658e+07	5.3297e+07	614535	610023	6.29479e+06	5.73276e+06	5.10179e+06	3.84201e+06	3.10461e+06
		1.90934e+09	6.51583e+09	6.14983e+09	2.01694e+09	7.62055e+09	8.30112e+09		1.4575e+10		9.66355e+08	9.42986e+08		3.62576e+08	6.03779e+08	3.04947e+08	6.38039e+08	6.67523e+08	1.24182e+09		8.61864e+08	1.04491e+08	9.42986e+08		4108.8	475.734	0	4362.81	3970	496.245	466.518		3.58274e+09	2.93309e+09		3.77668e+06	6.41258e+06	4.32609e+07	5.28674e+07	5.57282e+07	5.43188e+07	5.37001e+07	619551	579251	6.32487e+06	5.74355e+06	5.0626e+06	3.84969e+06	3.10227e+06
		1.91285e+09	6.35385e+09	6.15364e+09	2.01798e+09	7.62489e+09	8.30346e+09		1.44203e+10		9.6922e+08	9.43632e+08		3.63426e+08	6.05794e+08	3.03284e+08	6.40348e+08	6.6671e+08	1.24614e+09		8.64392e+08	1.04828e+08	9.43632e+08		4120.99	476.059	0	4373.04	3983.26	493.538	468.206		3.4166e+09	2.93724e+09		3.374e+06	5.91191e+06	4.11032e+07	5.05862e+07	5.40827e+07	5.25839e+07	5.28074e+07	595322	577338	6.28394e+06	5.75447e+06	5.09255e+06	3.83371e+06	3.09686e+06
		1.91484e+09	6.46527e+09	6.16103e+09	2.01868e+09	7.63096e+09	8.31801e+09		1.45411e+10		9.69015e+08	9.45829e+08		3.62389e+08	6.06627e+08	3.07217e+08	6.38612e+08	6.69606e+08	1.24524e+09		8.64242e+08	1.04773e+08	9.45829e+08		4120.12	477.168	0	4360.55	3988.73	499.939	466.936		3.5024e+09	2.96287e+09		3.72896e+06	6.45816e+06	4.2309e+07	5.19934e+07	5.53602e+07	5.35626e+07	5.33225e+07	638084	610527	6.3477e+06	5.80162e+06	5.13492e+06	3.85844e+06	3.1071e+06
		1.90523e+09	6.31404e+09	6.15573e+09	2.01893e+09	7.62796e+09	8.31038e+09		1.4375e+10		9.68226e+08	9.37001e+08		3.63852e+08	6.04375e+08	3.03807e+08	6.33195e+08	6.67659e+08	1.23757e+09		8.63499e+08	1.04728e+08	9.37001e+08		4116.76	472.714	0	4378.16	3973.92	494.389	462.976		3.43942e+09	2.87461e+09		3.41661e+06	6.11605e+06	4.12865e+07	5.03283e+07	5.41418e+07	5.24893e+07	5.28193e+07	592159	585944	6.24317e+06	5.6621e+06	5.05395e+06	3.80066e+06	3.08621e+06
		1.90945e+09	6.45559e+09	6.14373e+09	2.01449e+09	7.61219e+09	8.29182e+09		1.45088e+10		9.69032e+08	9.40415e+08		3.61753e+08	6.07279e+08	3.05315e+08	6.351e+08	6.67068e+08	1.24238e+09		8.64242e+08	1.0479e+08	9.40415e+08		4120.19	474.436	0	4352.9	3993.02	496.843	464.369		3.59784e+09	2.85775e+09		3.7127e+06	6.66006e+06	4.34034e+07	5.30253e+07	5.63528e+07	5.39955e+07	5.38809e+07	590187	582116	6.22588e+06	5.64797e+06	5.04301e+06	3.77917e+06	3.09338e+06
		1.90955e+09	6.57413e+09	6.15799e+09	2.01797e+09	7.62771e+09	8.31653e+09		1.46417e+10		9.71167e+08	9.38378e+08		3.64198e+08	6.06969e+08	3.03249e+08	6.35129e+08	6.67447e+08	1.2421e+09		8.66082e+08	1.05085e+08	9.38378e+08		4129.27	473.409	0	4382.33	3990.98	493.481	464.39		3.66224e+09	2.91189e+09		3.91705e+06	7.20504e+06	4.48656e+07	5.52989e+07	5.8386e+07	5.5756e+07	5.4403e+07	596992	602438	6.27865e+06	5.74437e+06	5.12845e+06	3.8464e+06	3.09849e+06
		1.90739e+09	6.35619e+09	6.18217e+09	2.02761e+09	7.66074e+09	8.34565e+09		1.44458e+10		9.65749e+08	9.41645e+08		3.59558e+08	6.06191e+08	3.06078e+08	6.35567e+08	6.65636e+08	1.24176e+09		8.61372e+08	1.04377e+08	9.41645e+08		4106.23	475.057	0	4326.49	3985.87	498.086	464.71		3.47583e+09	2.88036e+09		3.58223e+06	6.59923e+06	4.24914e+07	5.14871e+07	5.49913e+07	5.32606e+07	5.31707e+07	613565	624326	6.3778e+06	5.74849e+06	5.10303e+06	3.83812e+06	3.09889e+06
		1.90238e+09	6.39802e+09	6.16287e+09	2.02126e+09	7.63678e+09	8.3194e+09		1.44633e+10		9.67673e+08	9.34707e+08		3.6073e+08	6.06943e+08	3.00538e+08	6.3417e+08	6.61267e+08	1.24111e+09		8.6305e+08	1.04623e+08	9.34707e+08		4114.41	471.557	0	4340.59	3990.81	489.069	463.689		3.47381e+09	2.92421e+09		3.5524e+06	6.33304e+06	4.17716e+07	5.12019e+07	5.49967e+07	5.32923e+07	5.3118e+07	615654	606758	6.31619e+06	5.75958e+06	5.13269e+06	3.85778e+06	3.10333e+06
		1.91368e+09	6.26464e+09	6.16065e+09	2.01931e+09	7.63185e+09	8.31916e+09		1.4339e+10		9.71601e+08	9.42075e+08		3.63894e+08	6.07707e+08	3.03762e+08	6.38312e+08	6.67656e+08	1.24602e+09		8.66473e+08	1.05128e+08	9.42075e+08		4131.11	475.274	0	4378.66	3995.84	494.317	466.718		3.3835e+09	2.88114e+09		3.284e+06	5.83782e+06	4.04597e+07	4.95909e+07	5.30143e+07	5.2137e+07	5.23851e+07	600047	591486	6.32075e+06	5.7688e+06	5.08141e+06	3.85355e+06	3.09549e+06
		1.90665e+09	6.43272e+09	6.14706e+09	2.0153e+09	7.61581e+09	8.2977e+09		1.44864e+10		9.64596e+08	9.42053e+08		3.61084e+08	6.03512e+08	3.02024e+08	6.40029e+08	6.63108e+08	1.24354e+09		8.60315e+08	1.0428e+08	9.42053e+08		4101.32	475.263	0	4344.85	3968.25	491.488	467.973		3.50392e+09	2.9288e+09		3.55889e+06	6.17737e+06	4.21008e+07	5.1524e+07	5.49762e+07	5.37579e+07	5.34167e+07	624624	600030	6.41408e+06	5.8413e+06	5.16232e+06	3.90918e+06	3.12808e+06
		1.90142e+09	6.37247e+09	6.14326e+09	2.01495e+09	7.61272e+09	8.29244e+09		1.44172e+10		9.67674e+08	9.33742e+08		3.61072e+08	6.06603e+08	3.03429e+08	6.30312e+08	6.64501e+08	1.23691e+09		8.63073e+08	1.04601e+08	9.33742e+08		4114.41	471.07	0	4344.71	3988.57	493.775	460.868		3.47464e+09	2.89783e+09		3.51991e+06	6.29929e+06	4.2049e+07	5.10751e+07	5.46664e+07	5.32144e+07	5.31339e+07	611058	604584	6.36359e+06	5.75144e+06	5.10656e+06	3.85468e+06	3.10525e+06
		1.90909e+09	6.47584e+09	6.14243e+09	2.01568e+09	7.61347e+09	8.29106e+09		1.45274e+10		9.66727e+08	9.4236e+08		3.62228e+08	6.04499e+08	3.05017e+08	6.37343e+08	6.67245e+08	1.24184e+09		8.62206e+08	1.04522e+08	9.4236e+08		4110.39	475.418	0	4358.62	3974.74	496.359	466.009		3.55433e+09	2.9215e+09		3.6372e+06	6.28935e+06	4.24904e+07	5.18607e+07	5.52415e+07	5.35515e+07	5.34139e+07	615727	587732	6.33254e+06	5.74732e+06	5.09686e+06	3.84145e+06	3.1055e+06
		1.90689e+09	6.52617e+09	6.17798e+09	2.02438e+09	7.65221e+09	8.34234e+09		1.4611e+10		9.65397e+08	9.4149e+08		3.59234e+08	6.06164e+08	3.03209e+08	6.38281e+08	6.62443e+08	1.24444e+09		8.61027e+08	1.0437e+08	9.4149e+08		4104.73	474.979	0	4322.59	3985.69	493.416	466.694		3.59288e+09	2.9333e+09		3.77175e+06	6.75171e+06	4.34898e+07	5.32981e+07	5.68067e+07	5.44517e+07	5.37256e+07	626105	617875	6.40498e+06	5.83455e+06	5.19243e+06	3.87694e+06	3.11129e+06
		1.91783e+09	6.40606e+09	6.17856e+09	2.02464e+09	7.65306e+09	8.34349e+09		1.45025e+10		9.72413e+08	9.45419e+08		3.63626e+08	6.08787e+08	3.05297e+08	6.40122e+08	6.68923e+08	1.24891e+09		8.67237e+08	1.05176e+08	9.45419e+08		4134.56	476.961	0	4375.44	4002.94	496.815	468.04		3.49451e+09	2.91155e+09		3.61625e+06	6.36224e+06	4.22606e+07	5.18376e+07	5.52019e+07	5.38249e+07	5.35131e+07	615084	597547	6.31663e+06	5.76196e+06	5.10502e+06	3.868e+06	3.1142e+06
		1.9058e+09	6.50824e+09	6.18609e+09	2.02822e+09	7.6644e+09	8.34383e+09		1.46001e+10		9.69706e+08	9.36097e+08		3.62495e+08	6.07211e+08	3.01805e+08	6.34292e+08	6.64299e+08	1.2415e+09		8.64825e+08	1.04881e+08	9.36097e+08		4123.05	472.258	0	4361.83	3992.57	491.131	463.778		3.61388e+09	2.89436e+09		3.7362e+06	6.5887e+06	4.29712e+07	5.2203e+07	5.57475e+07	5.41013e+07	5.3544e+07	626730	609708	6.36853e+06	5.75173e+06	5.12058e+06	3.86724e+06	3.10727e+06
		1.91635e+09	6.49437e+09	6.17643e+09	2.02602e+09	7.65415e+09	8.34099e+09		1.45871e+10		9.72722e+08	9.43631e+08		3.66698e+08	6.06025e+08	3.02382e+08	6.41249e+08	6.6908e+08	1.24727e+09		8.67524e+08	1.05198e+08	9.43631e+08		4135.88	476.059	0	4412.4	3984.77	492.071	468.865		3.5787e+09	2.91567e+09		3.6289e+06	6.54576e+06	4.2839e+07	5.25776e+07	5.56437e+07	5.37939e+07	5.3524e+07	606687	603612	6.33615e+06	5.78124e+06	5.1028e+06	3.84024e+06	3.10402e+06
		1.90969e+09	6.46681e+09	6.14446e+09	2.01554e+09	7.61455e+09	8.30064e+09		1.4521e+10		9.69811e+08	9.39877e+08		3.63676e+08	6.06135e+08	3.00661e+08	6.39217e+08	6.64337e+08	1.24535e+09		8.64954e+08	1.04857e+08	9.39877e+08		4123.5	474.165	0	4376.04	3985.5	489.27	467.379		3.53934e+09	2.92747e+09		3.61398e+06	6.4444e+06	4.29467e+07	5.21543e+07	5.52244e+07	5.37861e+07	5.34796e+07	600962	590873	6.33165e+06	5.71503e+06	5.05067e+06	3.83173e+06	3.09803e+06
		1.90949e+09	6.34682e+09	6.1502e+09	2.01589e+09	7.61891e+09	8.30424e+09		1.44065e+10		9.71539e+08	9.37956e+08		3.64631e+08	6.06908e+08	3.01245e+08	6.3671e+08	6.65876e+08	1.24362e+09		8.6646e+08	1.05079e+08	9.37956e+08		4130.85	473.196	0	4387.53	3990.58	490.221	465.546		3.41386e+09	2.93296e+09		3.41012e+06	6.0353e+06	4.08069e+07	4.95174e+07	5.34939e+07	5.2174e+07	5.27125e+07	619742	608190	6.35478e+06	5.74439e+06	5.11334e+06	3.84945e+06	3.11041e+06
		1.90639e+09	6.48214e+09	6.16683e+09	2.02032e+09	7.63767e+09	8.31965e+09		1.45554e+10		9.7328e+08	9.3311e+08		3.66128e+08	6.07152e+08	3.0187e+08	6.31241e+08	6.67998e+08	1.23839e+09		8.67971e+08	1.05309e+08	9.3311e+08		4138.25	470.751	0	4405.55	3992.18	491.237	461.547		3.5542e+09	2.92794e+09		3.75814e+06	6.53475e+06	4.32924e+07	5.26253e+07	5.59489e+07	5.4207e+07	5.37802e+07	623845	597940	6.37562e+06	5.76008e+06	5.11291e+06	3.85926e+06	3.11452e+06
		1.9044e+09	6.60702e+09	6.15735e+09	2.01932e+09	7.6297e+09	8.31085e+09		1.46688e+10		9.69294e+08	9.3511e+08		3.65043e+08	6.04251e+08	2.99224e+08	6.35886e+08	6.64267e+08	1.24014e+09		8.64426e+08	1.04868e+08	9.3511e+08		4121.3	471.76	0	4392.49	3973.11	486.932	464.943		3.70136e+09	2.90565e+09		3.71879e+06	6.6182e+06	4.348e+07	5.3123e+07	5.61166e+07	5.45701e+07	5.38021e+07	605434	593248	6.32888e+06	5.74489e+06	5.0802e+06	3.85703e+06	3.10367e+06
		1.91258e+09	6.35008e+09	6.16273e+09	2.02055e+09	7.63542e+09	8.31797e+09		1.44254e+10		9.73995e+08	9.38588e+08		3.64827e+08	6.09168e+08	3.0364e+08	6.34949e+08	6.68467e+08	1.24412e+09		8.6862e+08	1.05375e+08	9.38588e+08		4141.29	473.515	0	4389.89	4005.44	494.117	464.258		3.43863e+09	2.91145e+09		3.34989e+06	6.03935e+06	4.09625e+07	5.01878e+07	5.3569e+07	5.24704e+07	5.28006e+07	613828	613653	6.40791e+06	5.84667e+06	5.13951e+06	3.88136e+06	3.12004e+06
		1.90811e+09	6.46188e+09	6.1756e+09	2.02312e+09	7.6484e+09	8.33716e+09		1.45456e+10		9.65488e+08	9.42626e+08		3.61909e+08	6.03579e+08	3.0395e+08	6.38676e+08	6.65859e+08	1.24225e+09		8.6107e+08	1.04418e+08	9.42626e+08		4105.12	475.552	0	4354.78	3968.69	494.622	466.983		3.54191e+09	2.91997e+09		3.75158e+06	6.88483e+06	4.31613e+07	5.24648e+07	5.6246e+07	5.45525e+07	5.34277e+07	602321	608306	6.22703e+06	5.62089e+06	5.05723e+06	3.83491e+06	3.07196e+06
		1.92105e+09	6.40222e+09	6.17695e+09	2.02458e+09	7.65191e+09	8.33719e+09		1.45002e+10		9.73174e+08	9.47874e+08		3.65194e+08	6.0798e+08	3.03997e+08	6.43876e+08	6.69192e+08	1.25186e+09		8.67854e+08	1.0532e+08	9.47874e+08		4137.8	478.199	0	4394.31	3997.63	494.699	470.786		3.50203e+09	2.90018e+09		3.46956e+06	6.51877e+06	4.22159e+07	5.21164e+07	5.53794e+07	5.36883e+07	5.33517e+07	583157	604580	6.26423e+06	5.7498e+06	5.09185e+06	3.84068e+06	3.09737e+06
		1.90974e+09	6.40905e+09	6.1538e+09	2.01652e+09	7.62238e+09	8.30547e+09		1.44726e+10		9.67281e+08	9.42464e+08		3.60535e+08	6.06746e+08	3.0686e+08	6.35604e+08	6.67395e+08	1.24235e+09		8.62666e+08	1.04615e+08	9.42464e+08		4112.74	475.47	0	4338.24	3989.52	499.358	464.737		3.50971e+09	2.89934e+09		3.62975e+06	6.4949e+06	4.26243e+07	5.21223e+07	5.55787e+07	5.40085e+07	5.35187e+07	607330	599436	6.30735e+06	5.73382e+06	5.09884e+06	3.85692e+06	3.10423e+06
		1.91719e+09	6.45132e+09	6.1626e+09	2.02307e+09	7.63987e+09	8.32054e+09		1.45311e+10		9.72615e+08	9.44573e+08		3.63385e+08	6.0923e+08	3.05029e+08	6.39544e+08	6.68414e+08	1.24877e+09		8.67401e+08	1.05214e+08	9.44573e+08		4135.42	476.534	0	4372.54	4005.85	496.379	467.618		3.54068e+09	2.91063e+09		3.72773e+06	6.71709e+06	4.31783e+07	5.32827e+07	5.645e+07	5.41984e+07	5.36822e+07	597842	592664	6.22582e+06	5.70818e+06	5.07395e+06	3.80734e+06	3.08682e+06
		1.91603e+09	6.47922e+09	6.15067e+09	2.01759e+09	7.62226e+09	8.30897e+09		1.45459e+10		9.71432e+08	9.44596e+08		3.6459e+08	6.06842e+08	3.06615e+08	6.37981e+08	6.71205e+08	1.24482e+09		8.66379e+08	1.05053e+08	9.44596e+08		4130.39	476.546	0	4387.04	3990.15	498.959	466.476		3.58796e+09	2.89126e+09		3.85189e+06	6.92594e+06	4.36934e+07	5.33951e+07	5.66771e+07	5.47958e+07	5.40225e+07	617508	610726	6.29915e+06	5.71711e+06	5.09284e+06	3.84996e+06	3.10695e+06
		1.91415e+09	6.36485e+09	6.15327e+09	2.0177e+09	7.62415e+09	8.30656e+09		1.44323e+10		9.72043e+08	9.42111e+08		3.637e+08	6.08343e+08	3.04103e+08	6.38008e+08	6.67803e+08	1.24635e+09		8.66954e+08	1.05088e+08	9.42111e+08		4132.99	475.292	0	4376.33	4000.01	494.871	466.495		3.46412e+09	2.90073e+09		3.37235e+06	5.96556e+06	4.13417e+07	5.00672e+07	5.3815e+07	5.25879e+07	5.28148e+07	593435	580854	6.309e+06	5.68745e+06	5.06155e+06	3.83e+06	3.09556e+06
		1.9226e+09	6.41332e+09	6.14474e+09	2.01504e+09	7.61383e+09	8.29837e+09		1.44807e+10		9.7341e+08	9.49188e+08		3.63846e+08	6.09564e+08	3.08414e+08	6.40774e+08	6.72259e+08	1.25034e+09		8.68169e+08	1.05241e+08	9.49188e+08		4138.8	478.862	0	4378.08	4008.05	501.886	468.517		3.53619e+09	2.87712e+09		3.55869e+06	6.3825e+06	4.29753e+07	5.21163e+07	5.55242e+07	5.41734e+07	5.33624e+07	596121	589788	6.36423e+06	5.73749e+06	5.09678e+06	3.87055e+06	3.09584e+06
		1.90452e+09	6.44244e+09	6.15309e+09	2.01807e+09	7.62471e+09	8.30493e+09		1.45e+10		9.63706e+08	9.40814e+08		3.60107e+08	6.03599e+08	3.03807e+08	6.37006e+08	6.63914e+08	1.24061e+09		8.59499e+08	1.04207e+08	9.40814e+08		4097.54	474.638	0	4333.1	3968.82	494.39	465.763		3.522e+09	2.92044e+09		3.77615e+06	6.31902e+06	4.3117e+07	5.29694e+07	5.62924e+07	5.43836e+07	5.3559e+07	617314	568591	6.28988e+06	5.74218e+06	5.10645e+06	3.84924e+06	3.0916e+06
		1.91695e+09	6.42787e+09	6.15515e+09	2.01718e+09	7.62445e+09	8.30591e+09		1.45e+10		9.73503e+08	9.43452e+08		3.65276e+08	6.08227e+08	3.07003e+08	6.36449e+08	6.72279e+08	1.24468e+09		8.68211e+08	1.05292e+08	9.43452e+08		4139.2	475.969	0	4395.3	3999.25	499.59	465.355		3.5124e+09	2.91547e+09		3.67153e+06	6.41252e+06	4.27942e+07	5.27678e+07	5.59448e+07	5.38937e+07	5.34415e+07	621332	599026	6.37647e+06	5.84648e+06	5.1608e+06	3.86546e+06	3.10689e+06
		1.91236e+09	6.41043e+09	6.16853e+09	2.02108e+09	7.64014e+09	8.32763e+09		1.44913e+10		9.69412e+08	9.42944e+08		3.64551e+08	6.04861e+08	3.03755e+08	6.39188e+08	6.68307e+08	1.24405e+09		8.64484e+08	1.04928e+08	9.42944e+08		4121.8	475.712	0	4386.57	3977.12	494.306	467.358		3.47362e+09	2.93681e+09		3.57961e+06	6.3363e+06	4.24564e+07	5.18308e+07	5.51764e+07	5.36753e+07	5.34026e+07	610807	597136	6.35802e+06	5.77275e+06	5.1106e+06	3.86202e+06	3.10982e+06
		1.9159e+09	6.39629e+09	6.17089e+09	2.02251e+09	7.64425e+09	8.32839e+09		1.44831e+10		9.72944e+08	9.42955e+08		3.67127e+08	6.05817e+08	3.0504e+08	6.37915e+08	6.72167e+08	1.24373e+09		8.67663e+08	1.05281e+08	9.42955e+08		4136.82	475.718	0	4417.57	3983.4	496.395	466.427		3.48142e+09	2.91487e+09		3.64959e+06	6.37011e+06	4.2677e+07	5.24937e+07	5.55115e+07	5.38837e+07	5.35195e+07	614327	591668	6.33832e+06	5.79669e+06	5.10756e+06	3.85681e+06	3.10805e+06
		1.91503e+09	6.48218e+09	6.18285e+09	2.02547e+09	7.65734e+09	8.34422e+09		1.45801e+10		9.72995e+08	9.42032e+08		3.64491e+08	6.08504e+08	2.99499e+08	6.42533e+08	6.6399e+08	1.25104e+09		8.67731e+08	1.05264e+08	9.42032e+08		4137.04	475.252	0	4385.85	4001.07	487.379	469.804		3.56178e+09	2.9204e+09		3.70636e+06	6.82809e+06	4.36741e+07	5.33185e+07	5.61043e+07	5.45877e+07	5.3835e+07	602280	611074	6.35087e+06	5.75997e+06	5.07449e+06	3.85561e+06	3.1045e+06
		1.9165e+09	6.52417e+09	6.16344e+09	2.02115e+09	7.63695e+09	8.32237e+09		1.46041e+10		9.74365e+08	9.42139e+08		3.67296e+08	6.07068e+08	3.05538e+08	6.36601e+08	6.72834e+08	1.24367e+09		8.68907e+08	1.05458e+08	9.42139e+08		4142.86	475.306	0	4419.61	3991.63	497.206	465.467		3.61151e+09	2.91266e+09		3.83483e+06	6.52848e+06	4.39566e+07	5.36828e+07	5.6619e+07	5.46718e+07	5.40064e+07	625951	586526	6.40875e+06	5.81513e+06	5.13267e+06	3.86776e+06	3.11734e+06
		1.91877e+09	6.4797e+09	6.16342e+09	2.02047e+09	7.63572e+09	8.32203e+09		1.45619e+10		9.74247e+08	9.44519e+08		3.65169e+08	6.09077e+08	3.0316e+08	6.41358e+08	6.6833e+08	1.25044e+09		8.68924e+08	1.05322e+08	9.44519e+08		4142.36	476.507	0	4394.02	4004.84	493.337	468.945		3.56186e+09	2.91785e+09		3.72665e+06	6.70756e+06	4.34713e+07	5.36874e+07	5.62866e+07	5.44488e+07	5.37868e+07	590487	584277	6.22334e+06	5.70964e+06	5.02852e+06	3.80781e+06	3.08547e+06
		1.90695e+09	6.4387e+09	6.17634e+09	2.02402e+09	7.6505e+09	8.33491e+09		1.4522e+10		9.69375e+08	9.37572e+08		3.62802e+08	6.06573e+08	3.02711e+08	6.34861e+08	6.65513e+08	1.24143e+09		8.64528e+08	1.04847e+08	9.37572e+08		4121.64	473.002	0	4365.53	3988.37	492.606	464.194		3.52731e+09	2.91139e+09		3.72197e+06	6.68312e+06	4.31789e+07	5.27046e+07	5.57339e+07	5.42236e+07	5.36978e+07	627257	621540	6.41759e+06	5.82431e+06	5.13101e+06	3.88294e+06	3.11917e+06
		1.90345e+09	6.33549e+09	6.17621e+09	2.0234e+09	7.6493e+09	8.32813e+09		1.44152e+10		9.69223e+08	9.34231e+08		3.65415e+08	6.03808e+08	3.02426e+08	6.31804e+08	6.67841e+08	1.23561e+09		8.64351e+08	1.04872e+08	9.34231e+08		4121	471.317	0	4396.96	3970.2	492.143	461.959		3.42462e+09	2.91087e+09		3.56239e+06	6.10164e+06	4.14986e+07	5.13958e+07	5.45358e+07	5.31005e+07	5.31634e+07	618355	585739	6.28185e+06	5.7868e+06	5.0946e+06	3.84662e+06	3.10691e+06
		1.9243e+09	6.39845e+09	6.15989e+09	2.01831e+09	7.62956e+09	8.31583e+09		1.44826e+10		9.76616e+08	9.47681e+08		3.66481e+08	6.10135e+08	3.02865e+08	6.44816e+08	6.69347e+08	1.25495e+09		8.70924e+08	1.05692e+08	9.47681e+08		4152.43	478.102	0	4409.8	4011.79	492.857	471.473		3.49756e+09	2.90089e+09		3.40896e+06	6.17732e+06	4.16852e+07	5.0519e+07	5.48227e+07	5.33024e+07	5.30603e+07	595329	596522	6.33128e+06	5.71039e+06	5.13475e+06	3.86917e+06	3.10464e+06
		1.91476e+09	6.43113e+09	6.18006e+09	2.02669e+09	7.65773e+09	8.34724e+09		1.4526e+10		9.68372e+08	9.46391e+08		3.64116e+08	6.04256e+08	3.05783e+08	6.40608e+08	6.69899e+08	1.24486e+09		8.63605e+08	1.04766e+08	9.46391e+08		4117.38	477.451	0	4381.34	3973.14	497.605	468.396		3.5094e+09	2.92173e+09		3.716e+06	6.48238e+06	4.27568e+07	5.23228e+07	5.58263e+07	5.39906e+07	5.35686e+07	600968	576840	6.19518e+06	5.63204e+06	5.03647e+06	3.80466e+06	3.08535e+06
		1.90811e+09	6.40472e+09	6.16871e+09	2.02169e+09	7.64136e+09	8.32227e+09		1.44815e+10		9.66655e+08	9.41458e+08		3.63598e+08	6.03056e+08	3.04675e+08	6.36783e+08	6.68273e+08	1.23984e+09		8.61985e+08	1.0467e+08	9.41458e+08		4110.08	474.963	0	4375.11	3965.25	495.802	465.6		3.47232e+09	2.9324e+09		3.30002e+06	6.11149e+06	4.13584e+07	5.00574e+07	5.4171e+07	5.24579e+07	5.29968e+07	575897	589573	6.27884e+06	5.65567e+06	5.07282e+06	3.80819e+06	3.10041e+06
		1.91567e+09	6.4663e+09	6.17224e+09	2.02282e+09	7.64569e+09	8.32853e+09		1.45542e+10		9.71881e+08	9.43788e+08		3.65558e+08	6.06323e+08	3.02331e+08	6.41458e+08	6.67889e+08	1.24778e+09		8.66692e+08	1.05189e+08	9.43788e+08		4132.3	476.138	0	4398.69	3986.73	491.987	469.017		3.55178e+09	2.91453e+09		3.60826e+06	6.46702e+06	4.26921e+07	5.23729e+07	5.53345e+07	5.39622e+07	5.33623e+07	594120	586784	6.25585e+06	5.70367e+06	5.0363e+06	3.82987e+06	3.08478e+06
		1.90943e+09	6.48924e+09	6.16796e+09	2.02319e+09	7.64356e+09	8.32911e+09		1.45666e+10		9.72024e+08	9.37403e+08		3.63385e+08	6.08639e+08	3.01815e+08	6.35588e+08	6.652e+08	1.24423e+09		8.6693e+08	1.05094e+08	9.37403e+08		4132.91	472.917	0	4372.54	4001.96	491.148	464.726		3.55561e+09	2.93363e+09		3.63311e+06	6.48642e+06	4.267e+07	5.22012e+07	5.56329e+07	5.38181e+07	5.32644e+07	594481	584623	6.22831e+06	5.66187e+06	5.04833e+06	3.80998e+06	3.07485e+06
		1.91612e+09	6.56761e+09	6.18165e+09	2.02654e+09	7.65848e+09	8.34748e+09		1.46654e+10		9.73245e+08	9.42879e+08		3.64121e+08	6.09124e+08	3.05652e+08	6.37228e+08	6.69772e+08	1.24635e+09		8.67984e+08	1.05261e+08	9.42879e+08		4138.1	475.68	0	4381.4	4005.15	497.391	465.925		3.65267e+09	2.91494e+09		4.11214e+06	7.13364e+06	4.49735e+07	5.56584e+07	5.7608e+07	5.58809e+07	5.43736e+07	623469	591808	6.26761e+06	5.75897e+06	5.036e+06	3.84544e+06	3.09208e+06
		1.90422e+09	6.4846e+09	6.15503e+09	2.01991e+09	7.62926e+09	8.31241e+09		1.45439e+10		9.68166e+08	9.36057e+08		3.64481e+08	6.03685e+08	3.0185e+08	6.34206e+08	6.66331e+08	1.23789e+09		8.63394e+08	1.04772e+08	9.36057e+08		4116.5	472.238	0	4385.73	3969.39	491.205	463.715		3.56514e+09	2.91946e+09		3.72423e+06	6.47936e+06	4.32914e+07	5.28664e+07	5.63285e+07	5.42265e+07	5.35824e+07	609723	584160	6.32221e+06	5.73666e+06	5.11386e+06	3.84019e+06	3.09405e+06
		1.90709e+09	6.49994e+09	6.16874e+09	2.02128e+09	7.64064e+09	8.32614e+09		1.45758e+10		9.67953e+08	9.3914e+08		3.66387e+08	6.01566e+08	3.03298e+08	6.35842e+08	6.69686e+08	1.23741e+09		8.63249e+08	1.04705e+08	9.3914e+08		4115.6	473.793	0	4408.67	3955.45	493.562	464.911		3.56712e+09	2.93282e+09		3.66423e+06	6.57592e+06	4.31079e+07	5.27308e+07	5.57847e+07	5.41031e+07	5.3644e+07	600521	593698	6.29942e+06	5.72598e+06	5.06618e+06	3.83298e+06	3.09849e+06
		1.91152e+09	6.55325e+09	6.15785e+09	2.01858e+09	7.62872e+09	8.31431e+09		1.46226e+10		9.68533e+08	9.42982e+08		3.61032e+08	6.07501e+08	3.03431e+08	6.39551e+08	6.64463e+08	1.24705e+09		8.63845e+08	1.04688e+08	9.42982e+08		4118.07	475.731	0	4344.23	3994.48	493.778	467.623		3.61859e+09	2.93466e+09		3.68691e+06	6.56742e+06	4.282e+07	5.24008e+07	5.56546e+07	5.38428e+07	5.3593e+07	610988	599937	6.2991e+06	5.72947e+06	5.08169e+06	3.83055e+06	3.10248e+06
		1.90602e+09	6.50543e+09	6.14951e+09	2.01597e+09	7.61861e+09	8.30026e+09		1.4561e+10		9.70253e+08	9.35769e+08		3.62515e+08	6.07738e+08	3.0016e+08	6.35608e+08	6.62675e+08	1.24335e+09		8.65312e+08	1.04941e+08	9.35769e+08		4125.38	472.092	0	4362.07	3996.04	488.455	464.741		3.5895e+09	2.91593e+09		3.62435e+06	6.26827e+06	4.21742e+07	5.15751e+07	5.55527e+07	5.34966e+07	5.34472e+07	619089	591436	6.3203e+06	5.74846e+06	5.14785e+06	3.85092e+06	3.11308e+06
		1.90964e+09	6.45172e+09	6.15967e+09	2.01952e+09	7.63158e+09	8.31408e+09		1.4521e+10		9.69028e+08	9.40612e+08		3.60109e+08	6.08919e+08	3.03175e+08	6.37437e+08	6.63284e+08	1.24636e+09		8.64252e+08	1.04776e+08	9.40612e+08		4120.17	474.536	0	4333.12	4003.8	493.361	466.078		3.5476e+09	2.90411e+09		3.61924e+06	6.4557e+06	4.26553e+07	5.24952e+07	5.55247e+07	5.39176e+07	5.34799e+07	602552	592656	6.29274e+06	5.75705e+06	5.08143e+06	3.84298e+06	3.09879e+06
		1.90247e+09	6.59306e+09	6.15339e+09	2.01574e+09	7.62072e+09	8.3063e+09		1.46489e+10		9.65915e+08	9.3656e+08		3.62836e+08	6.03079e+08	3.00782e+08	6.35778e+08	6.63617e+08	1.23886e+09		8.61413e+08	1.04502e+08	9.3656e+08		4106.93	472.492	0	4365.93	3965.41	489.466	464.865		3.66623e+09	2.92682e+09		3.79524e+06	6.97392e+06	4.40186e+07	5.41485e+07	5.71303e+07	5.51751e+07	5.40179e+07	600965	607230	6.30143e+06	5.7572e+06	5.10554e+06	3.86027e+06	3.09905e+06
		1.91988e+09	6.43339e+09	6.16859e+09	2.02114e+09	7.64029e+09	8.32363e+09		1.45219e+10		9.73897e+08	9.45985e+08		3.65123e+08	6.08774e+08	3.05135e+08	6.40851e+08	6.70257e+08	1.24963e+09		8.68512e+08	1.05385e+08	9.45985e+08		4140.87	477.247	0	4393.45	4002.85	496.55	468.574		3.50652e+09	2.92687e+09		3.48758e+06	6.49932e+06	4.31376e+07	5.23468e+07	5.58611e+07	5.41911e+07	5.36007e+07	576354	592173	6.33724e+06	5.71482e+06	5.09489e+06	3.85223e+06	3.10142e+06
		1.9127e+09	6.57873e+09	6.17206e+09	2.02399e+09	7.64768e+09	8.32969e+09		1.46635e+10		9.67752e+08	9.44948e+08		3.63684e+08	6.04068e+08	3.04245e+08	6.40703e+08	6.67929e+08	1.24477e+09		8.63075e+08	1.04677e+08	9.44948e+08		4114.75	476.723	0	4376.14	3971.91	495.102	468.465		3.66089e+09	2.91784e+09		3.84783e+06	6.9123e+06	4.42749e+07	5.39245e+07	5.74037e+07	5.50453e+07	5.39292e+07	619608	612408	6.40359e+06	5.79224e+06	5.17223e+06	3.875e+06	3.1041e+06
		1.9083e+09	6.63983e+09	6.16117e+09	2.01832e+09	7.6304e+09	8.3077e+09		1.47093e+10		9.67283e+08	9.41019e+08		3.63675e+08	6.03608e+08	3.04605e+08	6.36414e+08	6.68281e+08	1.24002e+09		8.62676e+08	1.04606e+08	9.41019e+08		4112.75	474.741	0	4376.03	3968.88	495.689	465.329		3.69531e+09	2.94452e+09		3.84677e+06	6.85704e+06	4.48538e+07	5.47248e+07	5.77061e+07	5.53514e+07	5.43782e+07	590453	577239	6.30641e+06	5.70795e+06	5.08231e+06	3.82705e+06	3.10177e+06
		1.91641e+09	6.40712e+09	6.15112e+09	2.01911e+09	7.62528e+09	8.30672e+09		1.44746e+10		9.71603e+08	9.44808e+08		3.64634e+08	6.0697e+08	3.05569e+08	6.3924e+08	6.70202e+08	1.24621e+09		8.66447e+08	1.05156e+08	9.44808e+08		4131.12	476.653	0	4387.57	3990.99	497.257	467.396		3.5069e+09	2.90022e+09		3.62781e+06	6.39813e+06	4.28347e+07	5.25734e+07	5.57719e+07	5.37039e+07	5.34801e+07	618529	602454	6.41127e+06	5.85205e+06	5.16337e+06	3.86293e+06	3.1138e+06
		1.91651e+09	6.3958e+09	6.14491e+09	2.01594e+09	7.61556e+09	8.29501e+09		1.44572e+10		9.72155e+08	9.44354e+08		3.61722e+08	6.10433e+08	3.04991e+08	6.39363e+08	6.66713e+08	1.2498e+09		8.67023e+08	1.05132e+08	9.44354e+08		4133.47	476.424	0	4352.53	4013.76	496.316	467.486		3.47033e+09	2.92547e+09		3.60571e+06	6.21051e+06	4.14258e+07	5.07133e+07	5.44648e+07	5.27835e+07	5.30752e+07	622978	593219	6.2534e+06	5.69482e+06	5.07671e+06	3.8174e+06	3.09902e+06
		1.8977e+09	6.43239e+09	6.15773e+09	2.01758e+09	7.62683e+09	8.31199e+09		1.44878e+10		9.65569e+08	9.32134e+08		3.61317e+08	6.04253e+08	3.06767e+08	6.25367e+08	6.68084e+08	1.22962e+09		8.61142e+08	1.04427e+08	9.32134e+08		4105.46	470.259	0	4347.65	3973.12	499.206	457.253		3.51357e+09	2.91882e+09		3.70738e+06	6.68706e+06	4.31013e+07	5.27122e+07	5.61461e+07	5.4261e+07	5.37463e+07	604525	600505	6.27847e+06	5.70513e+06	5.08696e+06	3.83679e+06	3.10134e+06
		1.91256e+09	6.55361e+09	6.16199e+09	2.02049e+09	7.63483e+09	8.31863e+09		1.46282e+10		9.6971e+08	9.42848e+08		3.64206e+08	6.05503e+08	3.05615e+08	6.37233e+08	6.69821e+08	1.24274e+09		8.648e+08	1.04909e+08	9.42848e+08		4123.07	475.664	0	4382.42	3981.34	497.332	465.928		3.65333e+09	2.90028e+09		3.65907e+06	6.52533e+06	4.32468e+07	5.33112e+07	5.60415e+07	5.44379e+07	5.3572e+07	597964	587315	6.30925e+06	5.78009e+06	5.08304e+06	3.85319e+06	3.09238e+06
		1.91225e+09	6.42229e+09	6.1499e+09	2.01493e+09	7.61699e+09	8.29783e+09		1.44844e+10		9.66096e+08	9.46153e+08		3.61487e+08	6.04609e+08	3.03244e+08	6.42909e+08	6.64731e+08	1.24752e+09		8.61639e+08	1.04457e+08	9.46153e+08		4107.7	477.331	0	4349.7	3975.46	493.474	470.078		3.54298e+09	2.8793e+09		3.60164e+06	6.1053e+06	4.20375e+07	5.1664e+07	5.50325e+07	5.35652e+07	5.34152e+07	614661	575535	6.29644e+06	5.75495e+06	5.09783e+06	3.85444e+06	3.11066e+06
		1.9076e+09	6.49852e+09	6.1366e+09	2.01186e+09	7.60282e+09	8.28403e+09		1.45427e+10		9.71779e+08	9.35824e+08		3.65373e+08	6.06406e+08	3.00814e+08	6.3501e+08	6.66187e+08	1.24142e+09		8.66631e+08	1.05148e+08	9.35824e+08		4131.87	472.12	0	4396.46	3987.28	489.519	464.303		3.59624e+09	2.90228e+09		3.88595e+06	6.83162e+06	4.39808e+07	5.41492e+07	5.68664e+07	5.5053e+07	5.41001e+07	615248	594198	6.29321e+06	5.75488e+06	5.07897e+06	3.85021e+06	3.10371e+06
		1.90766e+09	6.44778e+09	6.14327e+09	2.01445e+09	7.61181e+09	8.29165e+09		1.44987e+10		9.67587e+08	9.40073e+08		3.59336e+08	6.0825e+08	3.05942e+08	6.34132e+08	6.65278e+08	1.24238e+09		8.63045e+08	1.04542e+08	9.40073e+08		4114.04	474.264	0	4323.82	3999.41	497.863	463.661		3.55055e+09	2.89722e+09		3.61696e+06	6.30574e+06	4.19127e+07	5.18085e+07	5.5004e+07	5.35986e+07	5.33123e+07	624321	601657	6.32205e+06	5.8124e+06	5.12366e+06	3.87368e+06	3.11191e+06
		1.90587e+09	6.45068e+09	6.15454e+09	2.01806e+09	7.62562e+09	8.30791e+09		1.45111e+10		9.68575e+08	9.37294e+08		3.64093e+08	6.04482e+08	3.03154e+08	6.3414e+08	6.67247e+08	1.23862e+09		8.63808e+08	1.04767e+08	9.37294e+08		4118.24	472.862	0	4381.06	3974.63	493.327	463.667		3.57484e+09	2.87583e+09		3.70664e+06	6.52592e+06	4.29568e+07	5.26052e+07	5.56306e+07	5.43043e+07	5.37092e+07	608370	590004	6.28213e+06	5.71699e+06	5.05525e+06	3.84966e+06	3.10325e+06
		1.91294e+09	6.39378e+09	6.14209e+09	2.01533e+09	7.61262e+09	8.29495e+09		1.44488e+10		9.71857e+08	9.41087e+08		3.62612e+08	6.09245e+08	3.02151e+08	6.38936e+08	6.64763e+08	1.24818e+09		8.66736e+08	1.05122e+08	9.41087e+08		4132.2	474.775	0	4363.24	4005.95	491.695	467.173		3.49636e+09	2.89742e+09		3.44558e+06	6.02118e+06	4.1551e+07	5.0399e+07	5.37731e+07	5.28268e+07	5.26792e+07	600215	580087	6.30216e+06	5.68848e+06	5.03312e+06	3.83215e+06	3.0816e+06
		1.91327e+09	6.33475e+09	6.14229e+09	2.01655e+09	7.61495e+09	8.29798e+09		1.43903e+10		9.67193e+08	9.46082e+08		3.62107e+08	6.05086e+08	3.06983e+08	6.39099e+08	6.6909e+08	1.24418e+09		8.6256e+08	1.04632e+08	9.46082e+08		4112.37	477.295	0	4357.17	3978.6	499.558	467.292		3.42452e+09	2.91023e+09		3.49857e+06	6.05857e+06	4.11136e+07	5.01035e+07	5.41522e+07	5.25284e+07	5.29136e+07	615411	589880	6.27557e+06	5.69184e+06	5.09246e+06	3.82598e+06	3.10116e+06
		1.9065e+09	6.46722e+09	6.14202e+09	2.01471e+09	7.61147e+09	8.29414e+09		1.45157e+10		9.69414e+08	9.37084e+08		3.61707e+08	6.07707e+08	3.02974e+08	6.3411e+08	6.64681e+08	1.24182e+09		8.6458e+08	1.04834e+08	9.37084e+08		4121.81	472.756	0	4352.35	3995.83	493.034	463.645		3.56919e+09	2.89803e+09		3.78642e+06	6.48772e+06	4.28855e+07	5.2939e+07	5.56397e+07	5.43766e+07	5.3629e+07	630278	595358	6.32555e+06	5.8048e+06	5.0911e+06	3.87557e+06	3.10733e+06
		1.90732e+09	6.40957e+09	6.16631e+09	2.02031e+09	7.63732e+09	8.31837e+09		1.44832e+10		9.67049e+08	9.40271e+08		3.6047e+08	6.06579e+08	3.05523e+08	6.34748e+08	6.65993e+08	1.24133e+09		8.62485e+08	1.04564e+08	9.40271e+08		4111.75	474.364	0	4337.46	3988.42	497.183	464.111		3.50332e+09	2.90624e+09		3.51837e+06	6.05292e+06	4.13149e+07	5.04955e+07	5.4413e+07	5.27568e+07	5.29373e+07	618019	588488	6.30021e+06	5.73023e+06	5.11281e+06	3.83999e+06	3.10163e+06
		1.91426e+09	6.55232e+09	6.14907e+09	2.01591e+09	7.61821e+09	8.30022e+09		1.46156e+10		9.71708e+08	9.42552e+08		3.63216e+08	6.08492e+08	3.05672e+08	6.3688e+08	6.68888e+08	1.24537e+09		8.66642e+08	1.05066e+08	9.42552e+08		4131.57	475.515	0	4370.52	4000.99	497.424	465.67		3.62048e+09	2.93184e+09		3.84738e+06	6.77063e+06	4.44677e+07	5.42104e+07	5.70445e+07	5.53517e+07	5.42545e+07	618403	598519	6.42545e+06	5.81739e+06	5.13395e+06	3.89492e+06	3.12275e+06
		1.90965e+09	6.54388e+09	6.16088e+09	2.0189e+09	7.63125e+09	8.31469e+09		1.46144e+10		9.68851e+08	9.40801e+08		3.64261e+08	6.0459e+08	3.03415e+08	6.37386e+08	6.67676e+08	1.24198e+09		8.64042e+08	1.04809e+08	9.40801e+08		4119.42	474.632	0	4383.08	3975.34	493.752	466.04		3.6597e+09	2.88418e+09		3.86018e+06	6.93675e+06	4.42293e+07	5.42942e+07	5.71554e+07	5.49007e+07	5.41401e+07	617482	610243	6.37083e+06	5.80896e+06	5.13225e+06	3.8544e+06	3.11274e+06
		1.90598e+09	6.40851e+09	6.15094e+09	2.01673e+09	7.62089e+09	8.30632e+09		1.44654e+10		9.67323e+08	9.38657e+08		3.61321e+08	6.06002e+08	3.03627e+08	6.35029e+08	6.64948e+08	1.24103e+09		8.62797e+08	1.04525e+08	9.38657e+08		4112.92	473.549	0	4347.7	3984.62	494.097	464.317		3.47198e+09	2.93654e+09		3.58635e+06	6.21472e+06	4.12493e+07	5.09932e+07	5.4664e+07	5.31536e+07	5.32053e+07	621708	595727	6.24003e+06	5.73782e+06	5.10321e+06	3.84852e+06	3.10851e+06
		1.90369e+09	6.404e+09	6.1496e+09	2.01663e+09	7.61984e+09	8.30049e+09		1.44573e+10		9.67242e+08	9.36452e+08		3.61933e+08	6.05308e+08	3.0189e+08	6.34562e+08	6.63823e+08	1.23987e+09		8.62577e+08	1.04665e+08	9.36452e+08		4112.57	472.437	0	4355.07	3980.06	491.27	463.975		3.46925e+09	2.93475e+09		3.57352e+06	6.09205e+06	4.13926e+07	5.05898e+07	5.41907e+07	5.29782e+07	5.29814e+07	619956	584507	6.26416e+06	5.69592e+06	5.06182e+06	3.83722e+06	3.09628e+06
		1.91096e+09	6.48971e+09	6.16327e+09	2.02183e+09	7.63807e+09	8.32397e+09		1.45639e+10		9.73266e+08	9.37698e+08		3.65935e+08	6.07331e+08	3.03146e+08	6.34552e+08	6.69081e+08	1.24188e+09		8.6798e+08	1.05286e+08	9.37698e+08		4138.19	473.066	0	4403.23	3993.36	493.314	463.968		3.57115e+09	2.91855e+09		3.7114e+06	6.51289e+06	4.32339e+07	5.2334e+07	5.59028e+07	5.38831e+07	5.36442e+07	612836	592617	6.34674e+06	5.70881e+06	5.09562e+06	3.82801e+06	3.10319e+06
		1.91555e+09	6.40938e+09	6.17389e+09	2.02359e+09	7.64813e+09	8.33372e+09		1.44988e+10		9.73776e+08	9.41777e+08		3.63193e+08	6.10583e+08	3.05816e+08	6.35961e+08	6.69009e+08	1.24654e+09		8.68495e+08	1.05282e+08	9.41777e+08		4140.36	475.124	0	4370.23	4014.75	497.659	464.999		3.49799e+09	2.9114e+09		3.51139e+06	6.37846e+06	4.25198e+07	5.18039e+07	5.54268e+07	5.3539e+07	5.33914e+07	598895	600770	6.36546e+06	5.76791e+06	5.13231e+06	3.85155e+06	3.10885e+06
		1.91675e+09	6.57529e+09	6.14863e+09	2.01604e+09	7.61816e+09	8.29708e+09		1.46407e+10		9.68772e+08	9.47978e+08		3.6321e+08	6.05562e+08	3.04446e+08	6.43532e+08	6.67656e+08	1.24909e+09		8.63988e+08	1.04784e+08	9.47978e+08		4119.08	478.252	0	4370.44	3981.73	495.429	470.534		3.65177e+09	2.92352e+09		3.72743e+06	6.68339e+06	4.37748e+07	5.38953e+07	5.65002e+07	5.46692e+07	5.39404e+07	603280	595398	6.35023e+06	5.80925e+06	5.10135e+06	3.85556e+06	3.10829e+06
		1.91119e+09	6.36423e+09	6.17051e+09	2.02175e+09	7.64263e+09	8.3303e+09		1.44459e+10		9.71012e+08	9.40174e+08		3.6493e+08	6.06082e+08	3.06373e+08	6.33801e+08	6.71303e+08	1.23988e+09		8.65947e+08	1.05065e+08	9.40174e+08		4128.6	474.315	0	4391.13	3985.15	498.565	463.419		3.43706e+09	2.92717e+09		3.33804e+06	5.96409e+06	4.02934e+07	4.95497e+07	5.31496e+07	5.19855e+07	5.25893e+07	600068	593923	6.23491e+06	5.70672e+06	5.05393e+06	3.81948e+06	3.0965e+06
		1.91794e+09	6.42739e+09	6.16148e+09	2.02173e+09	7.63673e+09	8.32211e+09		1.45068e+10		9.73634e+08	9.44309e+08		3.67581e+08	6.06053e+08	3.02685e+08	6.41625e+08	6.70265e+08	1.24768e+09		8.68252e+08	1.05382e+08	9.44309e+08		4139.75	476.401	0	4423.03	3984.96	492.563	469.14		3.52575e+09	2.90165e+09		3.73553e+06	6.61063e+06	4.32191e+07	5.27209e+07	5.63125e+07	5.40651e+07	5.36866e+07	623742	608743	6.3876e+06	5.79223e+06	5.16133e+06	3.85779e+06	3.11272e+06
		1.90945e+09	6.4735e+09	6.17462e+09	2.02502e+09	7.65118e+09	8.33707e+09		1.45576e+10		9.69512e+08	9.39934e+08		3.63887e+08	6.05625e+08	3.03015e+08	6.36918e+08	6.66903e+08	1.24254e+09		8.6461e+08	1.04902e+08	9.39934e+08		4122.23	474.194	0	4378.59	3982.14	493.101	465.698		3.57803e+09	2.89546e+09		3.65087e+06	6.62485e+06	4.29757e+07	5.2333e+07	5.58006e+07	5.42003e+07	5.36497e+07	589374	588707	6.222e+06	5.62762e+06	5.03024e+06	3.81777e+06	3.08927e+06
		1.9198e+09	6.38209e+09	6.16398e+09	2.02079e+09	7.63667e+09	8.31717e+09		1.44659e+10		9.74173e+08	9.45628e+08		3.66113e+08	6.0806e+08	3.04921e+08	6.40706e+08	6.71035e+08	1.24877e+09		8.68792e+08	1.05381e+08	9.45628e+08		4142.05	477.066	0	4405.37	3998.15	496.203	468.468		3.49269e+09	2.8894e+09		3.50274e+06	6.40515e+06	4.22165e+07	5.18214e+07	5.50474e+07	5.3391e+07	5.31368e+07	593364	598952	6.29424e+06	5.74528e+06	5.08059e+06	3.83092e+06	3.08984e+06
		1.91811e+09	6.38267e+09	6.16371e+09	2.01966e+09	7.63446e+09	8.32496e+09		1.44645e+10		9.71966e+08	9.46142e+08		3.64956e+08	6.0701e+08	3.03163e+08	6.42979e+08	6.68119e+08	1.24999e+09		8.66817e+08	1.05148e+08	9.46142e+08		4132.66	477.326	0	4391.44	3991.25	493.342	470.13		3.46934e+09	2.91333e+09		3.35437e+06	6.11925e+06	4.09724e+07	5.01547e+07	5.3803e+07	5.2405e+07	5.28697e+07	609435	616048	6.37666e+06	5.81223e+06	5.13947e+06	3.86436e+06	3.11854e+06
		1.91749e+09	6.46291e+09	6.16041e+09	2.02067e+09	7.63413e+09	8.31338e+09		1.45408e+10		9.72382e+08	9.45109e+08		3.64848e+08	6.07534e+08	3.05444e+08	6.39665e+08	6.70292e+08	1.2472e+09		8.6719e+08	1.05192e+08	9.45109e+08		4134.43	476.805	0	4390.14	3994.7	497.054	467.707		3.5562e+09	2.90671e+09		3.78611e+06	6.73793e+06	4.36783e+07	5.35695e+07	5.69357e+07	5.4519e+07	5.40619e+07	618600	606250	6.3715e+06	5.80665e+06	5.16503e+06	3.85826e+06	3.12137e+06
		1.91099e+09	6.4773e+09	6.16265e+09	2.01983e+09	7.63407e+09	8.31836e+09		1.45509e+10		9.70468e+08	9.40521e+08		3.62411e+08	6.08058e+08	3.05511e+08	6.3501e+08	6.67922e+08	1.24307e+09		8.65543e+08	1.04925e+08	9.40521e+08		4126.29	474.49	0	4360.82	3998.14	497.163	464.303		3.55776e+09	2.91954e+09		3.81162e+06	6.73049e+06	4.37919e+07	5.36853e+07	5.64949e+07	5.47987e+07	5.39731e+07	629920	612965	6.43253e+06	5.86098e+06	5.15226e+06	3.89543e+06	3.12311e+06
		1.91907e+09	6.46363e+09	6.15156e+09	2.01584e+09	7.6197e+09	8.305e+09		1.45343e+10		9.71744e+08	9.4733e+08		3.64449e+08	6.07295e+08	3.06861e+08	6.40468e+08	6.7131e+08	1.24776e+09		8.66644e+08	1.051e+08	9.4733e+08		4131.72	477.925	0	4385.34	3993.13	499.36	468.294		3.564e+09	2.89963e+09		3.68703e+06	6.8402e+06	4.29142e+07	5.36264e+07	5.62963e+07	5.44539e+07	5.37745e+07	593652	606315	6.20216e+06	5.76125e+06	5.06978e+06	3.83231e+06	3.09508e+06
		1.9083e+09	6.46991e+09	6.1536e+09	2.01768e+09	7.62434e+09	8.30758e+09		1.45318e+10		9.7184e+08	9.36458e+08		3.63302e+08	6.08537e+08	3.01809e+08	6.34649e+08	6.65112e+08	1.24319e+09		8.66738e+08	1.05102e+08	9.36458e+08		4132.12	472.44	0	4371.55	4001.29	491.138	464.039		3.56469e+09	2.90522e+09		3.65197e+06	6.85441e+06	4.31509e+07	5.28495e+07	5.58885e+07	5.44444e+07	5.36653e+07	608513	629935	6.3697e+06	5.7992e+06	5.11711e+06	3.88221e+06	3.11021e+06
		1.92031e+09	6.32683e+09	6.18034e+09	2.02739e+09	7.65916e+09	8.34653e+09		1.44275e+10		9.70594e+08	9.49718e+08		3.62577e+08	6.08017e+08	3.06484e+08	6.43234e+08	6.6906e+08	1.25125e+09		8.65613e+08	1.04981e+08	9.49718e+08		4126.83	479.13	0	4362.81	3997.87	498.746	470.316		3.42869e+09	2.89814e+09		3.52743e+06	6.38402e+06	4.21011e+07	5.16545e+07	5.46773e+07	5.36402e+07	5.32757e+07	612018	612302	6.36921e+06	5.81345e+06	5.1062e+06	3.88393e+06	3.11295e+06
		1.918e+09	6.51602e+09	6.15672e+09	2.02e+09	7.63053e+09	8.31693e+09		1.45907e+10		9.71566e+08	9.46433e+08		3.65312e+08	6.06254e+08	3.0638e+08	6.40053e+08	6.71692e+08	1.24631e+09		8.66472e+08	1.05094e+08	9.46433e+08		4130.96	477.473	0	4395.73	3986.28	498.576	467.991		3.60124e+09	2.91478e+09		3.65931e+06	6.57344e+06	4.30714e+07	5.28487e+07	5.58168e+07	5.41649e+07	5.37319e+07	599851	593624	6.2949e+06	5.73992e+06	5.06978e+06	3.83784e+06	3.1039e+06
		1.91939e+09	6.3949e+09	6.17242e+09	2.02276e+09	7.64569e+09	8.32933e+09		1.44867e+10		9.74152e+08	9.45238e+08		3.68089e+08	6.06062e+08	3.05527e+08	6.39711e+08	6.73616e+08	1.24577e+09		8.68649e+08	1.05502e+08	9.45238e+08		4141.95	476.87	0	4429.15	3985.02	497.188	467.74		3.47468e+09	2.92022e+09		3.47511e+06	6.09518e+06	4.1226e+07	5.0338e+07	5.45665e+07	5.29483e+07	5.29844e+07	607216	589133	6.26608e+06	5.69314e+06	5.11329e+06	3.84538e+06	3.10084e+06
		1.90402e+09	6.4767e+09	6.14373e+09	2.01665e+09	7.61607e+09	8.29759e+09		1.45244e+10		9.67965e+08	9.36051e+08		3.63742e+08	6.04223e+08	3.03877e+08	6.32174e+08	6.67619e+08	1.2364e+09		8.63244e+08	1.04721e+08	9.36051e+08		4115.65	472.235	0	4376.84	3972.92	494.503	462.229		3.55492e+09	2.92178e+09		3.80766e+06	6.85832e+06	4.4256e+07	5.40882e+07	5.68772e+07	5.46809e+07	5.41011e+07	600270	594142	6.3198e+06	5.73424e+06	5.07045e+06	3.8168e+06	3.10135e+06
		1.90721e+09	6.38351e+09	6.15065e+09	2.01583e+09	7.61909e+09	8.30482e+09		1.44414e+10		9.72985e+08	9.34223e+08		3.63986e+08	6.08999e+08	3.02495e+08	6.31728e+08	6.66481e+08	1.24073e+09		8.67731e+08	1.05254e+08	9.34223e+08		4136.99	471.313	0	4379.77	4004.33	492.255	461.903		3.4756e+09	2.90791e+09		3.51463e+06	6.1393e+06	4.16272e+07	5.10103e+07	5.44311e+07	5.3061e+07	5.31753e+07	619838	599351	6.36197e+06	5.80161e+06	5.12441e+06	3.86723e+06	3.11746e+06
		1.91708e+09	6.40519e+09	6.16502e+09	2.02347e+09	7.64215e+09	8.32357e+09		1.44873e+10		9.7058e+08	9.46499e+08		3.64572e+08	6.06008e+08	3.05507e+08	6.40991e+08	6.7008e+08	1.247e+09		8.65554e+08	1.05026e+08	9.46499e+08		4126.77	477.506	0	4386.83	3984.66	497.156	468.676		3.49536e+09	2.90983e+09		3.55078e+06	6.5207e+06	4.29876e+07	5.27384e+07	5.58513e+07	5.38171e+07	5.36062e+07	589861	597321	6.33426e+06	5.77644e+06	5.1065e+06	3.83262e+06	3.10492e+06
		1.91031e+09	6.47342e+09	6.15501e+09	2.01685e+09	7.62376e+09	8.30537e+09		1.45387e+10		9.71795e+08	9.38512e+08		3.63395e+08	6.08399e+08	3.05205e+08	6.33307e+08	6.686e+08	1.24171e+09		8.66683e+08	1.05111e+08	9.38512e+08		4131.93	473.477	0	4372.67	4000.38	496.664	463.058		3.55443e+09	2.919e+09		3.76532e+06	6.69614e+06	4.34543e+07	5.31181e+07	5.6598e+07	5.46821e+07	5.38786e+07	608480	595483	6.2958e+06	5.71684e+06	5.10633e+06	3.85403e+06	3.1035e+06
		1.9148e+09	6.49855e+09	6.15991e+09	2.02079e+09	7.63401e+09	8.31744e+09		1.45733e+10		9.74771e+08	9.40027e+08		3.65627e+08	6.09144e+08	3.05749e+08	6.34278e+08	6.71376e+08	1.24342e+09		8.6935e+08	1.05421e+08	9.40027e+08		4144.59	474.241	0	4399.53	4005.28	497.549	463.768		3.58729e+09	2.91126e+09		3.54016e+06	6.39064e+06	4.22847e+07	5.14718e+07	5.52182e+07	5.34076e+07	5.32388e+07	603101	601188	6.32614e+06	5.72708e+06	5.11033e+06	3.8405e+06	3.09935e+06
		1.91823e+09	6.44887e+09	6.15122e+09	2.01654e+09	7.62074e+09	8.30177e+09		1.45183e+10		9.7274e+08	9.45488e+08		3.65588e+08	6.07152e+08	3.05979e+08	6.39508e+08	6.71567e+08	1.24666e+09		8.67538e+08	1.05202e+08	9.45488e+08		4135.95	476.996	0	4399.05	3992.19	497.924	467.592		3.51957e+09	2.9293e+09		3.42761e+06	6.07286e+06	4.16467e+07	5.08728e+07	5.45745e+07	5.29836e+07	5.3131e+07	579343	566546	6.2009e+06	5.63227e+06	5.03148e+06	3.79842e+06	3.08808e+06
		1.91573e+09	6.41402e+09	6.14766e+09	2.01721e+09	7.61962e+09	8.30118e+09		1.44774e+10		9.72632e+08	9.43094e+08		3.64295e+08	6.08338e+08	3.05599e+08	6.37495e+08	6.69894e+08	1.24583e+09		8.67436e+08	1.05196e+08	9.43094e+08		4135.49	475.788	0	4383.49	3999.98	497.306	466.12		3.50514e+09	2.90889e+09		3.71789e+06	6.43925e+06	4.27182e+07	5.26307e+07	5.55903e+07	5.39268e+07	5.34374e+07	605573	577346	6.21688e+06	5.69199e+06	5.03226e+06	3.81067e+06	3.08206e+06
		1.90516e+09	6.48558e+09	6.14943e+09	2.0168e+09	7.62005e+09	8.30236e+09		1.45402e+10		9.70294e+08	9.34863e+08		3.60092e+08	6.10202e+08	3.03246e+08	6.31617e+08	6.63339e+08	1.24182e+09		8.6537e+08	1.04924e+08	9.34863e+08		4125.55	471.636	0	4332.92	4012.24	493.477	461.822		3.52281e+09	2.96277e+09		3.56939e+06	6.11118e+06	4.12675e+07	5.03306e+07	5.4307e+07	5.29423e+07	5.29903e+07	636338	603773	6.35178e+06	5.76716e+06	5.14089e+06	3.8754e+06	3.11412e+06
		1.92184e+09	6.41595e+09	6.15414e+09	2.01783e+09	7.62495e+09	8.31139e+09		1.44919e+10		9.75178e+08	9.46665e+08		3.65005e+08	6.10173e+08	3.06345e+08	6.40321e+08	6.7135e+08	1.25049e+09		8.69742e+08	1.05436e+08	9.46665e+08		4146.32	477.59	0	4392.03	4012.05	498.519	468.186		3.511e+09	2.90495e+09		3.66166e+06	6.639e+06	4.29306e+07	5.24962e+07	5.5631e+07	5.39881e+07	5.35515e+07	623896	624664	6.42314e+06	5.84127e+06	5.14889e+06	3.88227e+06	3.11753e+06
		1.90647e+09	6.30132e+09	6.15171e+09	2.01721e+09	7.62225e+09	8.30535e+09		1.43595e+10		9.67386e+08	9.39085e+08		3.63614e+08	6.03772e+08	3.04225e+08	6.3486e+08	6.67838e+08	1.23863e+09		8.62739e+08	1.04647e+08	9.39085e+08		4113.19	473.765	0	4375.3	3969.96	495.069	464.193		3.39351e+09	2.90781e+09		3.44463e+06	5.99035e+06	4.07816e+07	4.9907e+07	5.35524e+07	5.25508e+07	5.2675e+07	616066	593628	6.28976e+06	5.72974e+06	5.07904e+06	3.85197e+06	3.09833e+06
		1.90703e+09	6.42385e+09	6.1631e+09	2.02185e+09	7.63799e+09	8.32657e+09		1.4494e+10		9.70589e+08	9.36439e+08		3.64911e+08	6.05679e+08	3.0174e+08	6.347e+08	6.6665e+08	1.24038e+09		8.65549e+08	1.05041e+08	9.36439e+08		4126.81	472.431	0	4390.9	3982.5	491.025	464.076		3.5224e+09	2.90144e+09		3.66012e+06	6.40014e+06	4.26828e+07	5.25117e+07	5.53185e+07	5.38035e+07	5.35362e+07	618052	596475	6.35143e+06	5.81019e+06	5.09767e+06	3.85576e+06	3.11101e+06
		1.91501e+09	6.41496e+09	6.15429e+09	2.01831e+09	7.62591e+09	8.3103e+09		1.44843e+10		9.70514e+08	9.44497e+08		3.63511e+08	6.07003e+08	3.04889e+08	6.39607e+08	6.68401e+08	1.24661e+09		8.65587e+08	1.04927e+08	9.44497e+08		4126.49	476.496	0	4374.06	3991.2	496.151	467.664		3.49831e+09	2.91665e+09		3.54277e+06	6.17953e+06	4.19319e+07	5.0902e+07	5.49172e+07	5.32344e+07	5.31366e+07	617851	596125	6.36416e+06	5.74922e+06	5.14098e+06	3.86297e+06	3.10834e+06
		1.90529e+09	6.34282e+09	6.15929e+09	2.01822e+09	7.629e+09	8.30909e+09		1.44074e+10		9.67319e+08	9.37969e+08		3.6229e+08	6.0503e+08	3.02764e+08	6.35205e+08	6.65054e+08	1.24023e+09		8.6269e+08	1.04629e+08	9.37969e+08		4112.9	473.202	0	4359.36	3978.23	492.692	464.445		3.41586e+09	2.92696e+09		3.43883e+06	6.08982e+06	4.10404e+07	5.01346e+07	5.36666e+07	5.26638e+07	5.28068e+07	618017	606442	6.34672e+06	5.7724e+06	5.10141e+06	3.86696e+06	3.10864e+06
		1.90351e+09	6.32642e+09	6.15929e+09	2.0209e+09	7.63382e+09	8.31526e+09		1.43892e+10		9.66983e+08	9.36531e+08		3.64785e+08	6.02197e+08	3.03647e+08	6.32883e+08	6.68433e+08	1.23508e+09		8.62389e+08	1.04594e+08	9.36531e+08		4111.47	472.477	0	4389.39	3959.61	494.13	462.748		3.41718e+09	2.90924e+09		3.65273e+06	6.31918e+06	4.22439e+07	5.12197e+07	5.44661e+07	5.30952e+07	5.32658e+07	622536	594805	6.32204e+06	5.70105e+06	5.04252e+06	3.81899e+06	3.10123e+06
		1.90227e+09	6.30626e+09	6.13644e+09	2.00925e+09	7.59805e+09	8.28137e+09		1.4345e+10		9.64313e+08	9.37962e+08		3.61201e+08	6.03113e+08	3.02799e+08	6.35163e+08	6.63999e+08	1.23828e+09		8.60025e+08	1.04288e+08	9.37962e+08		4100.12	473.199	0	4346.26	3965.62	492.749	464.415		3.4192e+09	2.88707e+09		3.25779e+06	5.74689e+06	4.01901e+07	4.92043e+07	5.31376e+07	5.21898e+07	5.24071e+07	595216	582287	6.27986e+06	5.7252e+06	5.09184e+06	3.8568e+06	3.09651e+06
		1.90626e+09	6.41946e+09	6.16603e+09	2.02033e+09	7.63717e+09	8.32277e+09		1.44917e+10		9.67138e+08	9.39119e+08		3.6179e+08	6.05347e+08	3.01226e+08	6.37893e+08	6.63016e+08	1.24324e+09		8.62486e+08	1.04651e+08	9.39119e+08		4112.13	473.783	0	4353.36	3980.32	490.189	466.411		3.48626e+09	2.93321e+09		3.74291e+06	6.67492e+06	4.28008e+07	5.24885e+07	5.59091e+07	5.41635e+07	5.37666e+07	617310	606646	6.27728e+06	5.72139e+06	5.09309e+06	3.84651e+06	3.10967e+06
		1.906e+09	6.51696e+09	6.17053e+09	2.0227e+09	7.64436e+09	8.33027e+09		1.45935e+10		9.64384e+08	9.41614e+08		3.61115e+08	6.03269e+08	3.04311e+08	6.37303e+08	6.65426e+08	1.24057e+09		8.60057e+08	1.04327e+08	9.41614e+08		4100.42	475.041	0	4345.23	3966.65	495.209	465.98		3.59111e+09	2.92585e+09		3.72237e+06	6.62412e+06	4.29372e+07	5.24385e+07	5.55941e+07	5.37862e+07	5.35461e+07	624276	612858	6.36267e+06	5.77705e+06	5.1059e+06	3.84428e+06	3.10726e+06
		1.90253e+09	6.41814e+09	6.15997e+09	2.02004e+09	7.63271e+09	8.32201e+09		1.44806e+10		9.68336e+08	9.34194e+08		3.65175e+08	6.0316e+08	2.99828e+08	6.34366e+08	6.65003e+08	1.23753e+09		8.63585e+08	1.04751e+08	9.34194e+08		4117.23	471.298	0	4394.09	3965.94	487.914	463.832		3.49225e+09	2.92589e+09		3.52879e+06	6.31806e+06	4.23573e+07	5.13806e+07	5.50978e+07	5.35654e+07	5.33329e+07	606503	599977	6.37088e+06	5.74896e+06	5.12118e+06	3.86477e+06	3.11031e+06
		1.91263e+09	6.3996e+09	6.16307e+09	2.02169e+09	7.63769e+09	8.32389e+09		1.44753e+10		9.71293e+08	9.41339e+08		3.66349e+08	6.04944e+08	3.03603e+08	6.37736e+08	6.69952e+08	1.24268e+09		8.66141e+08	1.05153e+08	9.41339e+08		4129.8	474.903	0	4408.21	3977.66	494.057	466.296		3.51044e+09	2.88916e+09		3.47732e+06	6.42531e+06	4.19778e+07	5.153e+07	5.48061e+07	5.33394e+07	5.3351e+07	605534	618527	6.36449e+06	5.81245e+06	5.12669e+06	3.86788e+06	3.11939e+06
		1.91827e+09	6.48532e+09	6.15094e+09	2.01557e+09	7.61881e+09	8.3069e+09		1.45545e+10		9.72285e+08	9.45989e+08		3.65632e+08	6.06653e+08	3.06247e+08	6.39742e+08	6.71878e+08	1.2464e+09		8.67122e+08	1.05163e+08	9.45989e+08		4134.02	477.249	0	4399.58	3988.9	498.36	467.763		3.56842e+09	2.9169e+09		3.63902e+06	6.51664e+06	4.27882e+07	5.25808e+07	5.55e+07	5.40447e+07	5.3531e+07	604227	596559	6.30215e+06	5.75676e+06	5.07241e+06	3.84817e+06	3.10009e+06
		1.91619e+09	6.42382e+09	6.17786e+09	2.02645e+09	7.65587e+09	8.33849e+09		1.45179e+10		9.71507e+08	9.44683e+08		3.6466e+08	6.06846e+08	3.07314e+08	6.37369e+08	6.71974e+08	1.24422e+09		8.66395e+08	1.05112e+08	9.44683e+08		4130.71	476.59	0	4387.89	3990.17	500.096	466.028		3.56755e+09	2.85627e+09		3.75118e+06	6.66192e+06	4.35644e+07	5.29337e+07	5.60813e+07	5.46785e+07	5.38492e+07	609156	595522	6.33127e+06	5.71426e+06	5.07028e+06	3.86105e+06	3.10483e+06
		1.91536e+09	6.44772e+09	6.13848e+09	2.01224e+09	7.60474e+09	8.29011e+09		1.45016e+10		9.71265e+08	9.441e+08		3.63841e+08	6.07424e+08	3.07112e+08	6.36988e+08	6.70953e+08	1.24441e+09		8.66191e+08	1.05074e+08	9.441e+08		4129.68	476.295	0	4378.03	3993.97	499.767	465.749		3.52769e+09	2.92004e+09		3.62739e+06	6.34912e+06	4.27534e+07	5.19231e+07	5.54489e+07	5.35146e+07	5.33011e+07	617123	596471	6.39083e+06	5.77229e+06	5.12832e+06	3.84622e+06	3.10212e+06
		1.90321e+09	6.41596e+09	6.16746e+09	2.02147e+09	7.64015e+09	8.32213e+09		1.44866e+10		9.6605e+08	9.37157e+08		3.62472e+08	6.03578e+08	3.0127e+08	6.35887e+08	6.63742e+08	1.23946e+09		8.61569e+08	1.04481e+08	9.37157e+08		4107.51	472.793	0	4361.55	3968.68	490.26	464.944		3.54286e+09	2.8731e+09		3.56118e+06	6.42152e+06	4.29051e+07	5.25555e+07	5.62733e+07	5.42086e+07	5.36941e+07	604551	601848	6.40491e+06	5.83423e+06	5.19867e+06	3.89252e+06	3.12345e+06
		1.91262e+09	6.54432e+09	6.17207e+09	2.02409e+09	7.64785e+09	8.32953e+09		1.4629e+10		9.72296e+08	9.40322e+08		3.65938e+08	6.06358e+08	3.0514e+08	6.35182e+08	6.71077e+08	1.24154e+09		8.67106e+08	1.0519e+08	9.40322e+08		4134.06	474.39	0	4403.26	3986.96	496.558	464.429		3.65057e+09	2.89376e+09		3.64878e+06	6.6427e+06	4.32008e+07	5.27329e+07	5.57695e+07	5.42304e+07	5.37361e+07	601292	603305	6.3346e+06	5.74625e+06	5.07858e+06	3.85045e+06	3.10748e+06
		1.91179e+09	6.47811e+09	6.12854e+09	2.00999e+09	7.59424e+09	8.27932e+09		1.45184e+10		9.70472e+08	9.41314e+08		3.64487e+08	6.05984e+08	3.02798e+08	6.38516e+08	6.67285e+08	1.2445e+09		8.65493e+08	1.04979e+08	9.41314e+08		4126.31	474.89	0	4385.81	3984.5	492.747	466.867		3.56344e+09	2.91467e+09		3.58219e+06	6.31386e+06	4.20423e+07	5.14281e+07	5.50122e+07	5.319e+07	5.32682e+07	611530	595323	6.29828e+06	5.72992e+06	5.09668e+06	3.82815e+06	3.10239e+06
		1.915e+09	6.43632e+09	6.16912e+09	2.02348e+09	7.64483e+09	8.33243e+09		1.45204e+10		9.69079e+08	9.45926e+08		3.623e+08	6.06779e+08	3.07924e+08	6.38002e+08	6.70224e+08	1.24478e+09		8.64282e+08	1.04797e+08	9.45926e+08		4120.39	477.217	0	4359.48	3989.73	501.089	466.49		3.51577e+09	2.92056e+09		3.68162e+06	6.35719e+06	4.27232e+07	5.24596e+07	5.55652e+07	5.38144e+07	5.34161e+07	616373	587040	6.32419e+06	5.77316e+06	5.09895e+06	3.84376e+06	3.09857e+06
		1.91637e+09	6.42092e+09	6.17177e+09	2.02496e+09	7.64922e+09	8.3302e+09		1.45091e+10		9.72977e+08	9.43394e+08		3.65166e+08	6.07811e+08	3.02743e+08	6.40651e+08	6.67909e+08	1.24846e+09		8.67682e+08	1.05295e+08	9.43394e+08		4136.96	475.939	0	4393.97	3996.52	492.658	468.427		3.55172e+09	2.86921e+09		3.78036e+06	6.55655e+06	4.30803e+07	5.30565e+07	5.59278e+07	5.42081e+07	5.36257e+07	635061	607661	6.39036e+06	5.85145e+06	5.14083e+06	3.87706e+06	3.11295e+06
		1.90417e+09	6.53294e+09	6.17747e+09	2.02553e+09	7.65395e+09	8.33988e+09		1.46146e+10		9.68545e+08	9.35629e+08		3.62448e+08	6.06098e+08	3.06522e+08	6.29107e+08	6.6897e+08	1.2352e+09		8.63823e+08	1.04723e+08	9.35629e+08		4118.12	472.022	0	4361.27	3985.25	498.808	459.987		3.57161e+09	2.96133e+09		3.64284e+06	6.6362e+06	4.30593e+07	5.26896e+07	5.59329e+07	5.40828e+07	5.35609e+07	611427	614530	6.38414e+06	5.80792e+06	5.1393e+06	3.86687e+06	3.10866e+06
		1.91294e+09	6.51668e+09	6.14391e+09	2.01441e+09	7.61216e+09	8.29594e+09		1.45735e+10		9.7039e+08	9.42547e+08		3.62655e+08	6.07735e+08	3.02625e+08	6.39922e+08	6.6528e+08	1.24766e+09		8.65448e+08	1.04942e+08	9.42547e+08		4125.96	475.512	0	4363.75	3996.02	492.466	467.895		3.60799e+09	2.90869e+09		3.60741e+06	6.41421e+06	4.30888e+07	5.27907e+07	5.59857e+07	5.4059e+07	5.36347e+07	604270	592689	6.38091e+06	5.81195e+06	5.13928e+06	3.86223e+06	3.11174e+06
		1.90742e+09	6.41751e+09	6.14971e+09	2.01641e+09	7.61952e+09	8.30209e+09		1.44746e+10		9.68425e+08	9.38992e+08		3.63547e+08	6.04878e+08	3.02887e+08	6.36106e+08	6.66434e+08	1.24098e+09		8.63714e+08	1.04711e+08	9.38992e+08		4117.61	473.719	0	4374.49	3977.23	492.892	465.104		3.51614e+09	2.90137e+09		3.64841e+06	6.57752e+06	4.2988e+07	5.29454e+07	5.62487e+07	5.41816e+07	5.37794e+07	587712	583128	6.21565e+06	5.6879e+06	5.0669e+06	3.81321e+06	3.09578e+06
		1.91622e+09	6.33585e+09	6.16857e+09	2.02071e+09	7.6395e+09	8.32708e+09		1.44206e+10		9.72791e+08	9.43429e+08		3.63551e+08	6.0924e+08	3.03792e+08	6.39637e+08	6.67343e+08	1.24888e+09		8.67601e+08	1.05191e+08	9.43429e+08		4136.17	475.957	0	4374.54	4005.91	494.365	467.686		3.40211e+09	2.93375e+09		3.38825e+06	6.27295e+06	4.10241e+07	5.01977e+07	5.39631e+07	5.28899e+07	5.27104e+07	599989	614546	6.28627e+06	5.72477e+06	5.09076e+06	3.8605e+06	3.09377e+06
		1.90657e+09	6.45901e+09	6.16487e+09	2.01982e+09	7.6355e+09	8.31319e+09		1.45304e+10		9.66782e+08	9.39791e+08		3.61562e+08	6.0522e+08	3.05716e+08	6.34075e+08	6.67278e+08	1.23929e+09		8.62315e+08	1.04467e+08	9.39791e+08		4110.62	474.121	0	4350.61	3979.48	497.496	463.619		3.54362e+09	2.91538e+09		3.78015e+06	6.4822e+06	4.35505e+07	5.30121e+07	5.65952e+07	5.45156e+07	5.38684e+07	624267	589798	6.39392e+06	5.78391e+06	5.15992e+06	3.8739e+06	3.11649e+06
		1.91226e+09	6.45402e+09	6.15045e+09	2.01746e+09	7.62188e+09	8.30323e+09		1.45167e+10		9.7004e+08	9.42221e+08		3.63393e+08	6.06647e+08	3.03192e+08	6.39029e+08	6.66586e+08	1.24568e+09		8.65178e+08	1.04862e+08	9.42221e+08		4124.47	475.348	0	4372.64	3988.86	493.389	467.241		3.52561e+09	2.92841e+09		3.68478e+06	6.39034e+06	4.26157e+07	5.22655e+07	5.58825e+07	5.35563e+07	5.33615e+07	616228	589415	6.30393e+06	5.74768e+06	5.12556e+06	3.82352e+06	3.09466e+06
		1.90868e+09	6.34271e+09	6.15967e+09	2.02016e+09	7.63273e+09	8.31334e+09		1.44111e+10		9.68101e+08	9.40577e+08		3.64103e+08	6.03998e+08	3.04667e+08	6.3591e+08	6.6877e+08	1.23991e+09		8.63329e+08	1.04773e+08	9.40577e+08		4116.23	474.518	0	4381.18	3971.45	495.789	464.961		3.42219e+09	2.92052e+09		3.2816e+06	6.04239e+06	4.04577e+07	4.91578e+07	5.3208e+07	5.19838e+07	5.25941e+07	598223	610295	6.31152e+06	5.7126e+06	5.09304e+06	3.83958e+06	3.10535e+06
		1.91247e+09	6.42654e+09	6.199e+09	2.03109e+09	7.67792e+09	8.36934e+09		1.4538e+10		9.70685e+08	9.41788e+08		3.63811e+08	6.06874e+08	3.04868e+08	6.3692e+08	6.68679e+08	1.24379e+09		8.65689e+08	1.04996e+08	9.41788e+08		4127.22	475.129	0	4377.67	3990.36	496.116	465.699		3.52622e+09	2.90031e+09		3.58144e+06	6.38347e+06	4.20232e+07	5.14703e+07	5.49357e+07	5.33491e+07	5.31543e+07	624383	615481	6.37685e+06	5.81116e+06	5.14212e+06	3.87072e+06	3.10919e+06
		1.9136e+09	6.3765e+09	6.15346e+09	2.01789e+09	7.62461e+09	8.3101e+09		1.44436e+10		9.68489e+08	9.45114e+08		3.61514e+08	6.06975e+08	3.02508e+08	6.42606e+08	6.64022e+08	1.24958e+09		8.63691e+08	1.04798e+08	9.45114e+08		4117.88	476.807	0	4350.03	3991.02	492.275	469.857		3.47075e+09	2.90575e+09		3.73097e+06	6.56927e+06	4.31476e+07	5.24715e+07	5.585e+07	5.41164e+07	5.34765e+07	619625	601443	6.35601e+06	5.7449e+06	5.10503e+06	3.85346e+06	3.09692e+06
		1.91261e+09	6.42014e+09	6.1667e+09	2.02223e+09	7.64102e+09	8.32455e+09		1.44994e+10		9.69839e+08	9.42767e+08		3.66766e+08	6.03073e+08	3.05199e+08	6.37568e+08	6.71965e+08	1.24064e+09		8.6492e+08	1.04919e+08	9.42767e+08		4123.62	475.623	0	4413.23	3965.36	496.655	466.173		3.50863e+09	2.91151e+09		3.57085e+06	6.17667e+06	4.25112e+07	5.18262e+07	5.5227e+07	5.35225e+07	5.32362e+07	616531	589525	6.41157e+06	5.81501e+06	5.14448e+06	3.86856e+06	3.1077e+06
		1.9149e+09	6.46171e+09	6.16103e+09	2.02038e+09	7.63402e+09	8.32243e+09		1.45376e+10		9.70759e+08	9.4414e+08		3.66059e+08	6.047e+08	3.05938e+08	6.38202e+08	6.71997e+08	1.2429e+09		8.65734e+08	1.05026e+08	9.4414e+08		4127.53	476.316	0	4404.72	3976.06	497.857	466.637		3.56447e+09	2.89724e+09		3.81171e+06	6.76781e+06	4.33454e+07	5.31493e+07	5.61808e+07	5.44829e+07	5.37888e+07	613247	598970	6.26156e+06	5.70344e+06	5.05563e+06	3.83246e+06	3.0951e+06
		1.90513e+09	6.45704e+09	6.17144e+09	2.02376e+09	7.64686e+09	8.33101e+09		1.45336e+10		9.73428e+08	9.317e+08		3.65958e+08	6.0747e+08	3.0461e+08	6.2709e+08	6.70567e+08	1.23456e+09		8.6815e+08	1.05277e+08	9.317e+08		4138.88	470.04	0	4403.5	3994.27	495.696	458.512		3.54151e+09	2.91553e+09		3.52653e+06	6.45105e+06	4.23739e+07	5.18886e+07	5.50602e+07	5.34634e+07	5.32831e+07	599477	605464	6.33104e+06	5.76529e+06	5.09042e+06	3.84126e+06	3.10053e+06
		1.91666e+09	6.43671e+09	6.16364e+09	2.02062e+09	7.63614e+09	8.32161e+09		1.4517e+10		9.69895e+08	9.46765e+08		3.64432e+08	6.05463e+08	3.07447e+08	6.39318e+08	6.71879e+08	1.24478e+09		8.64964e+08	1.04931e+08	9.46765e+08		4123.85	477.64	0	4385.14	3981.08	500.312	467.453		3.50246e+09	2.93425e+09		3.57772e+06	6.40986e+06	4.20271e+07	5.13823e+07	5.47694e+07	5.34648e+07	5.31596e+07	610365	603923	6.29346e+06	5.72245e+06	5.07274e+06	3.84674e+06	3.09572e+06
		1.91809e+09	6.48229e+09	6.15934e+09	2.01792e+09	7.6285e+09	8.31051e+09		1.45597e+10		9.73628e+08	9.44464e+08		3.66044e+08	6.07584e+08	3.04616e+08	6.39848e+08	6.70659e+08	1.24743e+09		8.68276e+08	1.05351e+08	9.44464e+08		4139.73	476.479	0	4404.53	3995.03	495.705	467.84		3.55275e+09	2.92954e+09		3.76044e+06	6.45467e+06	4.3263e+07	5.30687e+07	5.65216e+07	5.44778e+07	5.38582e+07	602712	568721	6.2355e+06	5.6816e+06	5.07875e+06	3.82679e+06	3.09706e+06
		1.90863e+09	6.45554e+09	6.16778e+09	2.02244e+09	7.6421e+09	8.32457e+09		1.4532e+10		9.71173e+08	9.37453e+08		3.62622e+08	6.08551e+08	3.03801e+08	6.33653e+08	6.66423e+08	1.2422e+09		8.66124e+08	1.05049e+08	9.37453e+08		4129.29	472.942	0	4363.37	4001.38	494.379	463.311		3.56259e+09	2.89296e+09		3.6559e+06	6.70777e+06	4.29481e+07	5.27591e+07	5.56564e+07	5.41565e+07	5.35903e+07	617244	625041	6.3903e+06	5.837e+06	5.12843e+06	3.88083e+06	3.11406e+06
		1.90875e+09	6.42957e+09	6.16919e+09	2.02336e+09	7.64466e+09	8.32876e+09		1.45075e+10		9.71362e+08	9.37391e+08		3.64957e+08	6.06405e+08	3.01529e+08	6.35862e+08	6.66486e+08	1.24227e+09		8.66348e+08	1.05014e+08	9.37391e+08		4130.09	472.911	0	4391.46	3987.27	490.683	464.926		3.55226e+09	2.87731e+09		3.67834e+06	6.63678e+06	4.31087e+07	5.24431e+07	5.5762e+07	5.3732e+07	5.35294e+07	618417	615660	6.39787e+06	5.78664e+06	5.12763e+06	3.8441e+06	3.10786e+06
		1.91171e+09	6.46296e+09	6.15498e+09	2.01932e+09	7.62817e+09	8.30933e+09		1.45296e+10		9.68181e+08	9.43529e+08		3.62295e+08	6.05886e+08	3.04885e+08	6.38644e+08	6.6718e+08	1.24453e+09		8.6347e+08	1.04711e+08	9.43529e+08		4116.57	476.007	0	4359.43	3983.86	496.144	466.96		3.55054e+09	2.91241e+09		3.77937e+06	6.6232e+06	4.33825e+07	5.36504e+07	5.60409e+07	5.45913e+07	5.38563e+07	612125	590300	6.29352e+06	5.78392e+06	5.05966e+06	3.85061e+06	3.10354e+06
		1.90876e+09	6.45716e+09	6.16903e+09	2.02274e+09	7.64346e+09	8.32917e+09		1.4535e+10		9.69123e+08	9.39637e+08		3.61945e+08	6.07178e+08	2.99442e+08	6.40195e+08	6.61387e+08	1.24737e+09		8.64383e+08	1.04739e+08	9.39637e+08		4120.57	474.044	0	4355.22	3992.35	487.286	468.094		3.53917e+09	2.91799e+09		3.52635e+06	6.29226e+06	4.19468e+07	5.18969e+07	5.50772e+07	5.3511e+07	5.30886e+07	600026	591194	6.27125e+06	5.7697e+06	5.09437e+06	3.84609e+06	3.08991e+06
		1.91517e+09	6.47562e+09	6.15123e+09	2.0184e+09	7.62409e+09	8.30843e+09		1.4542e+10		9.74805e+08	9.40367e+08		3.66761e+08	6.08044e+08	3.05059e+08	6.35309e+08	6.71819e+08	1.24335e+09		8.69369e+08	1.05436e+08	9.40367e+08		4144.73	474.412	0	4413.16	3998.05	496.426	464.521		3.5698e+09	2.90583e+09		3.57617e+06	6.27056e+06	4.35055e+07	5.27882e+07	5.59212e+07	5.43822e+07	5.36716e+07	593723	573922	6.40905e+06	5.77967e+06	5.11141e+06	3.87257e+06	3.10838e+06
		1.91285e+09	6.38406e+09	6.17664e+09	2.02485e+09	7.65219e+09	8.33489e+09		1.44736e+10		9.70958e+08	9.41894e+08		3.65433e+08	6.05525e+08	3.05131e+08	6.36763e+08	6.70564e+08	1.24229e+09		8.65906e+08	1.05052e+08	9.41894e+08		4128.37	475.183	0	4397.18	3981.48	496.544	465.585		3.49963e+09	2.88444e+09		3.50364e+06	6.54606e+06	4.20244e+07	5.16575e+07	5.52574e+07	5.33718e+07	5.33676e+07	618022	638683	6.42137e+06	5.87353e+06	5.19975e+06	3.88919e+06	3.12828e+06
		1.91217e+09	6.41239e+09	6.1432e+09	2.01331e+09	7.60973e+09	8.29194e+09		1.44678e+10		9.6879e+08	9.43377e+08		3.6158e+08	6.0721e+08	3.08257e+08	6.3512e+08	6.69837e+08	1.24233e+09		8.64028e+08	1.04762e+08	9.43377e+08		4119.16	475.931	0	4350.82	3992.56	501.631	464.383		3.50902e+09	2.90337e+09		3.49197e+06	6.18891e+06	4.17332e+07	5.07885e+07	5.46161e+07	5.32024e+07	5.29688e+07	607021	594869	6.32161e+06	5.72437e+06	5.10512e+06	3.85571e+06	3.09671e+06
		1.91776e+09	6.43509e+09	6.14395e+09	2.01504e+09	7.61333e+09	8.29662e+09		1.44968e+10		9.71119e+08	9.46637e+08		3.65611e+08	6.05508e+08	3.06077e+08	6.4056e+08	6.71688e+08	1.24607e+09		8.66046e+08	1.05073e+08	9.46637e+08		4129.06	477.576	0	4399.33	3981.37	498.083	468.361		3.52448e+09	2.91061e+09		3.56164e+06	6.1441e+06	4.16798e+07	5.13157e+07	5.4498e+07	5.33394e+07	5.31124e+07	609132	580483	6.25135e+06	5.72404e+06	5.054e+06	3.84147e+06	3.09457e+06
		1.91432e+09	6.50004e+09	6.17179e+09	2.02334e+09	7.64632e+09	8.32946e+09		1.45862e+10		9.66166e+08	9.48152e+08		3.61455e+08	6.04711e+08	3.06949e+08	6.41203e+08	6.68404e+08	1.24591e+09		8.61713e+08	1.04452e+08	9.48152e+08		4108	478.34	0	4349.32	3976.13	499.502	468.831		3.57648e+09	2.92356e+09		3.7503e+06	6.76698e+06	4.37343e+07	5.33805e+07	5.64883e+07	5.46476e+07	5.38504e+07	607415	603333	6.34657e+06	5.75433e+06	5.1018e+06	3.8549e+06	3.10325e+06
		1.9127e+09	6.43364e+09	6.1739e+09	2.02353e+09	7.64804e+09	8.33116e+09		1.45202e+10		9.68417e+08	9.44288e+08		3.62147e+08	6.0627e+08	3.03506e+08	6.40782e+08	6.65653e+08	1.24705e+09		8.63678e+08	1.04739e+08	9.44288e+08		4117.57	476.39	0	4357.64	3986.38	493.9	468.523		3.52071e+09	2.91293e+09		3.48502e+06	6.61846e+06	4.25661e+07	5.22983e+07	5.56899e+07	5.37895e+07	5.33583e+07	587388	615620	6.32696e+06	5.77989e+06	5.12732e+06	3.85202e+06	3.09951e+06
		1.90811e+09	6.39461e+09	6.15068e+09	2.01823e+09	7.62343e+09	8.3108e+09		1.44534e+10		9.71161e+08	9.36952e+08		3.61695e+08	6.09466e+08	3.00306e+08	6.36646e+08	6.62001e+08	1.24611e+09		8.66164e+08	1.04997e+08	9.36952e+08		4129.24	472.689	0	4352.21	4007.4	488.693	465.499		3.49798e+09	2.89662e+09		3.59922e+06	6.3107e+06	4.27456e+07	5.21606e+07	5.52865e+07	5.36545e+07	5.3317e+07	600778	580920	6.31629e+06	5.72947e+06	5.0659e+06	3.82789e+06	3.09089e+06
		1.92007e+09	6.49821e+09	6.16034e+09	2.01971e+09	7.63236e+09	8.31386e+09		1.45786e+10		9.73943e+08	9.46129e+08		3.65002e+08	6.08941e+08	3.06634e+08	6.39495e+08	6.71636e+08	1.24844e+09		8.68515e+08	1.05428e+08	9.46129e+08		4141.07	477.319	0	4392	4003.95	498.99	467.582		3.61239e+09	2.88582e+09		3.79836e+06	7.12846e+06	4.47434e+07	5.4353e+07	5.77366e+07	5.51705e+07	5.42389e+07	587293	605593	6.31913e+06	5.69408e+06	5.10419e+06	3.82475e+06	3.09778e+06
		1.90457e+09	6.4289e+09	6.14737e+09	2.01431e+09	7.61423e+09	8.29561e+09		1.44808e+10		9.641e+08	9.40466e+08		3.59702e+08	6.04398e+08	3.01306e+08	6.3916e+08	6.61008e+08	1.24356e+09		8.59908e+08	1.04192e+08	9.40466e+08		4099.22	474.462	0	4328.22	3974.08	490.32	467.337		3.51829e+09	2.91061e+09		3.65596e+06	6.53017e+06	4.29039e+07	5.24628e+07	5.60088e+07	5.43686e+07	5.37311e+07	595675	585901	6.24661e+06	5.67525e+06	5.07261e+06	3.84375e+06	3.10003e+06
		1.9064e+09	6.41637e+09	6.14588e+09	2.01528e+09	7.615e+09	8.29252e+09		1.44687e+10		9.63762e+08	9.42641e+08		3.61152e+08	6.0261e+08	3.03951e+08	6.3869e+08	6.65103e+08	1.2413e+09		8.59521e+08	1.04242e+08	9.42641e+08		4097.78	475.56	0	4345.68	3962.32	494.623	466.994		3.52562e+09	2.89075e+09		3.56035e+06	6.09271e+06	4.15147e+07	5.07553e+07	5.45561e+07	5.29586e+07	5.29928e+07	609356	576095	6.22964e+06	5.66473e+06	5.06116e+06	3.81547e+06	3.08818e+06
		1.91709e+09	6.46581e+09	6.16007e+09	2.01977e+09	7.63229e+09	8.31205e+09		1.4543e+10		9.70052e+08	9.47037e+08		3.596e+08	6.10451e+08	3.05723e+08	6.41314e+08	6.65324e+08	1.25177e+09		8.65199e+08	1.04853e+08	9.47037e+08		4124.52	477.777	0	4327	4013.88	497.508	468.912		3.53716e+09	2.92865e+09		3.64638e+06	6.51049e+06	4.24648e+07	5.19238e+07	5.55539e+07	5.39935e+07	5.35373e+07	607641	598280	6.26785e+06	5.69705e+06	5.08639e+06	3.84981e+06	3.10275e+06
		1.91403e+09	6.45334e+09	6.15884e+09	2.02102e+09	7.63373e+09	8.31583e+09		1.45262e+10		9.69416e+08	9.44611e+08		3.63106e+08	6.0631e+08	3.0569e+08	6.38921e+08	6.68796e+08	1.24523e+09		8.64549e+08	1.04867e+08	9.44611e+08		4121.82	476.553	0	4369.19	3986.65	497.453	467.163		3.55154e+09	2.9018e+09		3.56892e+06	6.34469e+06	4.23081e+07	5.11816e+07	5.50278e+07	5.36121e+07	5.32176e+07	604638	593380	6.30835e+06	5.67496e+06	5.07909e+06	3.84692e+06	3.0946e+06
		1.90812e+09	6.44904e+09	6.15936e+09	2.01802e+09	7.62869e+09	8.31468e+09		1.45165e+10		9.68758e+08	9.39361e+08		3.62224e+08	6.06534e+08	3.08697e+08	6.30664e+08	6.70921e+08	1.2372e+09		8.63997e+08	1.04761e+08	9.39361e+08		4119.02	473.905	0	4358.57	3988.12	502.347	461.125		3.51788e+09	2.93116e+09		3.49881e+06	6.38114e+06	4.2108e+07	5.16256e+07	5.48263e+07	5.31732e+07	5.33679e+07	599861	604322	6.32414e+06	5.7669e+06	5.09004e+06	3.83319e+06	3.11073e+06
		1.90944e+09	6.46722e+09	6.16021e+09	2.01916e+09	7.63128e+09	8.31676e+09		1.45369e+10		9.72214e+08	9.3723e+08		3.63448e+08	6.08766e+08	3.03821e+08	6.33409e+08	6.67269e+08	1.24217e+09		8.67099e+08	1.05115e+08	9.3723e+08		4133.72	472.83	0	4373.3	4002.8	494.413	463.132		3.54189e+09	2.92533e+09		3.65819e+06	6.15818e+06	4.22491e+07	5.18021e+07	5.45129e+07	5.36426e+07	5.31534e+07	630242	586507	6.36492e+06	5.80504e+06	5.07417e+06	3.8741e+06	3.10171e+06
		1.90751e+09	6.33607e+09	6.16185e+09	2.02224e+09	7.63787e+09	8.3211e+09		1.44054e+10		9.70237e+08	9.37277e+08		3.62213e+08	6.08024e+08	3.02644e+08	6.34633e+08	6.64858e+08	1.24266e+09		8.65279e+08	1.04958e+08	9.37277e+08		4125.31	472.854	0	4358.45	3997.91	492.498	464.027		3.4199e+09	2.91617e+09		3.60229e+06	6.28085e+06	4.21358e+07	5.10292e+07	5.49305e+07	5.288e+07	5.318e+07	632978	610842	6.4244e+06	5.79156e+06	5.16147e+06	3.84961e+06	3.11564e+06
		1.90104e+09	6.49081e+09	6.1427e+09	2.01269e+09	7.60829e+09	8.30032e+09		1.45345e+10		9.70149e+08	9.30892e+08		3.63833e+08	6.06316e+08	3.00548e+08	6.30343e+08	6.64381e+08	1.23666e+09		8.65241e+08	1.04907e+08	9.30892e+08		4124.93	469.632	0	4377.93	3986.68	489.087	460.891		3.56814e+09	2.92267e+09		3.65148e+06	6.63828e+06	4.29782e+07	5.29987e+07	5.57245e+07	5.42677e+07	5.35372e+07	599363	600383	6.28618e+06	5.76142e+06	5.06454e+06	3.84732e+06	3.09313e+06
		1.91597e+09	6.43758e+09	6.17156e+09	2.02251e+09	7.64469e+09	8.33183e+09		1.45251e+10		9.79413e+08	9.36561e+08		3.68837e+08	6.10576e+08	3.01144e+08	6.35417e+08	6.69981e+08	1.24599e+09		8.73352e+08	1.06062e+08	9.36561e+08		4164.33	472.492	0	4438.14	4014.7	490.056	464.601		3.50665e+09	2.93093e+09		3.69418e+06	6.44485e+06	4.31255e+07	5.26879e+07	5.5937e+07	5.41131e+07	5.37147e+07	606003	582310	6.30539e+06	5.72436e+06	5.08253e+06	3.83499e+06	3.10326e+06
		1.91479e+09	6.47324e+09	6.14459e+09	2.01484e+09	7.61337e+09	8.29765e+09		1.45326e+10		9.73482e+08	9.41313e+08		3.65075e+08	6.08407e+08	3.02162e+08	6.39151e+08	6.67236e+08	1.24756e+09		8.68166e+08	1.05316e+08	9.41313e+08		4139.11	474.89	0	4392.87	4000.44	491.712	467.331		3.55025e+09	2.92299e+09		3.57104e+06	6.33684e+06	4.23815e+07	5.18523e+07	5.51681e+07	5.34658e+07	5.34717e+07	614690	602764	6.38057e+06	5.80682e+06	5.13154e+06	3.86004e+06	3.11922e+06
		1.89462e+09	6.53475e+09	6.16179e+09	2.02051e+09	7.63474e+09	8.32485e+09		1.45912e+10		9.63624e+08	9.30996e+08		3.59015e+08	6.04609e+08	3.02508e+08	6.28488e+08	6.61523e+08	1.2331e+09		8.59508e+08	1.04116e+08	9.30996e+08		4097.19	469.685	0	4319.96	3975.46	492.275	459.534		3.60073e+09	2.93402e+09		3.68815e+06	6.67782e+06	4.35428e+07	5.33636e+07	5.61796e+07	5.44675e+07	5.38707e+07	605546	604100	6.37116e+06	5.80253e+06	5.10735e+06	3.86214e+06	3.11314e+06
		1.91124e+09	6.55813e+09	6.16065e+09	2.01981e+09	7.63274e+09	8.31579e+09		1.463e+10		9.68137e+08	9.43106e+08		3.63487e+08	6.0465e+08	2.99443e+08	6.43663e+08	6.62931e+08	1.24831e+09		8.63362e+08	1.04775e+08	9.43106e+08		4116.38	475.794	0	4373.78	3975.73	487.288	470.63		3.64881e+09	2.90932e+09		3.71401e+06	6.58828e+06	4.32011e+07	5.34763e+07	5.60228e+07	5.43752e+07	5.37653e+07	594498	579993	6.22211e+06	5.723e+06	5.02921e+06	3.81761e+06	3.0907e+06
		1.91312e+09	6.37059e+09	6.16914e+09	2.02338e+09	7.64468e+09	8.33362e+09		1.44528e+10		9.68532e+08	9.44583e+08		3.616e+08	6.06932e+08	3.03708e+08	6.40875e+08	6.65309e+08	1.24781e+09		8.63805e+08	1.04727e+08	9.44583e+08		4118.06	476.54	0	4351.07	3990.74	494.229	468.591		3.47304e+09	2.89756e+09		3.737e+06	6.59425e+06	4.30349e+07	5.25916e+07	5.60527e+07	5.3936e+07	5.35986e+07	633775	617423	6.42072e+06	5.83495e+06	5.17615e+06	3.87172e+06	3.11737e+06
		1.91286e+09	6.38526e+09	6.14039e+09	2.01333e+09	7.60793e+09	8.29122e+09		1.44385e+10		9.69924e+08	9.42934e+08		3.6268e+08	6.07245e+08	3.07396e+08	6.35538e+08	6.70076e+08	1.24278e+09		8.65015e+08	1.0491e+08	9.42934e+08		4123.98	475.707	0	4364.06	3992.79	500.23	464.689		3.5122e+09	2.87306e+09		3.68115e+06	6.41551e+06	4.30481e+07	5.24988e+07	5.5619e+07	5.39664e+07	5.35239e+07	623299	599655	6.41636e+06	5.81872e+06	5.13217e+06	3.87147e+06	3.11201e+06
		1.90306e+09	6.47536e+09	6.15743e+09	2.01832e+09	7.62797e+09	8.3173e+09		1.45359e+10		9.71716e+08	9.31346e+08		3.66141e+08	6.05575e+08	3.02304e+08	6.29042e+08	6.68445e+08	1.23462e+09		8.66531e+08	1.05185e+08	9.31346e+08		4131.6	469.861	0	4405.7	3981.81	491.943	459.94		3.56886e+09	2.9065e+09		3.73004e+06	6.35793e+06	4.29559e+07	5.26159e+07	5.57124e+07	5.41629e+07	5.35897e+07	614784	577267	6.29799e+06	5.73322e+06	5.07323e+06	3.84552e+06	3.09876e+06
		1.91125e+09	6.35556e+09	6.17219e+09	2.02437e+09	7.64842e+09	8.33448e+09		1.4439e+10		9.68043e+08	9.43208e+08		3.6149e+08	6.06552e+08	3.07816e+08	6.35392e+08	6.69306e+08	1.24194e+09		8.63387e+08	1.04655e+08	9.43208e+08		4115.98	475.846	0	4349.74	3988.24	500.913	464.583		3.45012e+09	2.90543e+09		3.43297e+06	6.1492e+06	4.1721e+07	5.10193e+07	5.42916e+07	5.31099e+07	5.29723e+07	594057	588139	6.30177e+06	5.73292e+06	5.06383e+06	3.84225e+06	3.09392e+06
		1.91418e+09	6.41203e+09	6.15221e+09	2.01794e+09	7.6239e+09	8.30718e+09		1.44784e+10		9.68705e+08	9.45476e+08		3.62277e+08	6.06428e+08	3.05575e+08	6.39901e+08	6.67852e+08	1.24633e+09		8.63915e+08	1.04789e+08	9.45476e+08		4118.79	476.99	0	4359.21	3987.42	497.266	467.88		3.47349e+09	2.93855e+09		3.36952e+06	6.07125e+06	4.07642e+07	5.01791e+07	5.36009e+07	5.22255e+07	5.26575e+07	610305	609383	6.33439e+06	5.80413e+06	5.11389e+06	3.84758e+06	3.10512e+06
		1.91112e+09	6.47678e+09	6.15677e+09	2.01701e+09	7.6252e+09	8.30831e+09		1.45447e+10		9.70079e+08	9.41042e+08		3.64093e+08	6.05986e+08	3.04491e+08	6.36551e+08	6.68584e+08	1.24254e+09		8.65195e+08	1.04885e+08	9.41042e+08		4124.64	474.753	0	4381.06	3984.52	495.502	465.43		3.53658e+09	2.9402e+09		3.57699e+06	6.5034e+06	4.26724e+07	5.23019e+07	5.56134e+07	5.38722e+07	5.35976e+07	590689	591970	6.26432e+06	5.70653e+06	5.06961e+06	3.82774e+06	3.10065e+06
		1.90399e+09	6.50901e+09	6.16573e+09	2.02205e+09	7.64007e+09	8.32142e+09		1.45787e+10		9.64015e+08	9.39976e+08		3.6074e+08	6.03275e+08	3.03454e+08	6.36522e+08	6.64194e+08	1239797035		8.59772e+08	1.04243e+08	9.39976e+08		4098.86	474.215	0	4340.72	3966.69	493.816	465.408		3.55866e+09	2.95035e+09		3.56338e+06	6.4369e+06	4.23402e+07	5.2829e+07	5.56003e+07	5.38176e+07	5.33541e+07	603185	601450	6.30983e+06	5.85409e+06	5.12966e+06	3.86036e+06	3.10198e+06
		1.90255e+09	6.44372e+09	6.14689e+09	2.01627e+09	7.61744e+09	8.30154e+09		1.44932e+10		9.6673e+08	9.35822e+08		3.62793e+08	6.03937e+08	3.00556e+08	6.35265e+08	6.63349e+08	1.2392e+09		8.62165e+08	1.04565e+08	9.35822e+08		4110.4	472.119	0	4365.42	3971.04	489.099	464.49		3.56091e+09	2.88282e+09		3.87549e+06	6.83566e+06	4.39236e+07	5.34375e+07	5.65619e+07	5.46492e+07	5.39266e+07	638927	620902	6.44223e+06	5.8241e+06	5.15207e+06	3.88078e+06	3.11876e+06
		1.9016e+09	6.50746e+09	6.18094e+09	2.02401e+09	7.65348e+09	8.33996e+09		1.459e+10		9.67146e+08	9.34453e+08		3.61848e+08	6.05298e+08	3.04697e+08	6.29757e+08	6.66545e+08	1.23505e+09		8.62492e+08	1.04653e+08	9.34453e+08		4112.17	471.429	0	4354.05	3979.99	495.837	460.462		3.57194e+09	2.93552e+09		3.56976e+06	6.48175e+06	4.25699e+07	5.23259e+07	5.55686e+07	5.40127e+07	5.35394e+07	604039	605401	6.34257e+06	5.79709e+06	5.12582e+06	3.87377e+06	3.11248e+06
		1.90845e+09	6.37138e+09	6.13803e+09	2.01438e+09	7.60828e+09	8.28736e+09		1.44179e+10		9.70438e+08	9.38016e+08		3.60843e+08	6.09595e+08	3.01046e+08	6.3697e+08	6.61889e+08	1.24656e+09		8.65537e+08	1.04901e+08	9.38016e+08		4126.17	473.226	0	4341.96	4008.25	489.897	465.736		3.46538e+09	2.906e+09		3.50925e+06	6.23561e+06	4.14028e+07	5.06176e+07	5.43676e+07	5.31332e+07	5.30713e+07	608587	597851	6.26365e+06	5.69709e+06	5.07667e+06	3.8474e+06	3.10104e+06
		1.91364e+09	6.37719e+09	6.13895e+09	2.01258e+09	7.60564e+09	8.28339e+09		1.44298e+10		9.72503e+08	9.41133e+08		3.64866e+08	6.07637e+08	3.00639e+08	6.40494e+08	6.65504e+08	1.24813e+09		8.67291e+08	1.05212e+08	9.41133e+08		4134.95	474.799	0	4390.36	3995.38	489.234	468.313		3.50746e+09	2.86973e+09		3.73728e+06	6.72423e+06	4.30624e+07	5.2629e+07	5.59763e+07	5.41865e+07	5.36614e+07	617718	612574	6.32476e+06	5.74491e+06	5.10478e+06	3.85142e+06	3.10481e+06
		1.91377e+09	6.29213e+09	6.16348e+09	2.02112e+09	7.63694e+09	8.32456e+09		1.43694e+10		9.67048e+08	9.4672e+08		3.61489e+08	6.05559e+08	3.06627e+08	6.40093e+08	6.68116e+08	1.24565e+09		8.625e+08	1.04548e+08	9.4672e+08		4111.75	477.617	0	4349.73	3981.71	498.978	468.02		3.40594e+09	2.88619e+09		3.34448e+06	6.12387e+06	4.12692e+07	5.05183e+07	5.40586e+07	5.29948e+07	5.28021e+07	597044	605130	6.35277e+06	5.78856e+06	5.11889e+06	3.87932e+06	3.10384e+06
		1.9105e+09	6.34367e+09	6.15538e+09	2.01741e+09	7.62501e+09	8.30644e+09		1.44096e+10		9.69817e+08	9.40686e+08		3.63548e+08	6.0627e+08	3.04038e+08	6.36648e+08	6.67586e+08	1.24292e+09		8.64841e+08	1.04976e+08	9.40686e+08		4123.53	474.573	0	4374.5	3986.38	494.765	465.501		3.4296e+09	2.91407e+09		3.5636e+06	6.40749e+06	4.19102e+07	5.13632e+07	5.49022e+07	5.33957e+07	5.32461e+07	609471	605287	6.28563e+06	5.72932e+06	5.0911e+06	3.84549e+06	3.10226e+06
		1.90866e+09	6.44167e+09	6.14987e+09	2.01773e+09	7.622e+09	8.2998e+09		1.45002e+10		9.71134e+08	9.37522e+08		3.65679e+08	6.05455e+08	3.01502e+08	6.3602e+08	6.67181e+08	1.24148e+09		8.66086e+08	1.05048e+08	9.37522e+08		4129.13	472.977	0	4400.14	3981.03	490.638	465.041		3.50975e+09	2.93192e+09		3.65442e+06	6.42542e+06	4.25553e+07	5.18445e+07	5.5732e+07	5.35507e+07	5.34093e+07	621340	603240	6.35907e+06	5.76143e+06	5.15285e+06	3.8479e+06	3.10799e+06
		1.91694e+09	6.5493e+09	6.16599e+09	2.02261e+09	7.64125e+09	8.32826e+09		1.46322e+10		9.72472e+08	9.44466e+08		3.64827e+08	6.07645e+08	3.01616e+08	6.4285e+08	6.66443e+08	1.25049e+09		8.67299e+08	1.05173e+08	9.44466e+08		4134.81	476.48	0	4389.9	3995.43	490.824	470.035		3.61817e+09	2.93113e+09		3.78756e+06	6.83744e+06	4.34667e+07	5.27945e+07	5.62445e+07	5.43667e+07	5.35804e+07	616896	613235	6.32767e+06	5.70917e+06	5.09265e+06	3.84244e+06	3.09048e+06
		1.9045e+09	6.433e+09	6.13224e+09	2.00983e+09	7.59634e+09	8.27722e+09		1.44697e+10		9.69188e+08	9.35308e+08		3.61436e+08	6.07752e+08	3.00751e+08	6.34557e+08	6.62188e+08	1.24231e+09		8.6438e+08	1.04808e+08	9.35308e+08		4120.85	471.86	0	4349.1	3996.13	489.417	463.971		3.51155e+09	2.92145e+09		3.49094e+06	6.238e+06	4.22194e+07	5.14923e+07	5.54093e+07	5.32063e+07	5.34114e+07	589583	581467	6.28312e+06	5.69801e+06	5.10645e+06	3.81321e+06	3.10387e+06
		1.90792e+09	6.39222e+09	6.15539e+09	2.01866e+09	7.62725e+09	8.31244e+09		1.44555e+10		9.69677e+08	9.38242e+08		3.60876e+08	6.08802e+08	3.03983e+08	6.3426e+08	6.64858e+08	1.24306e+09		8.64901e+08	1.04776e+08	9.38242e+08		4122.93	473.34	0	4342.35	4003.03	494.675	463.754		3.50239e+09	2.88983e+09		3.48117e+06	6.27125e+06	4.15458e+07	5.09174e+07	5.46957e+07	5.31582e+07	5.30274e+07	602112	599505	6.27436e+06	5.72033e+06	5.09985e+06	3.84512e+06	3.09682e+06
		1.90604e+09	6.27624e+09	6.18697e+09	2.02809e+09	7.66472e+09	8.353e+09		1.43693e+10		9.6721e+08	9.38831e+08		3.61892e+08	6.05319e+08	3.07597e+08	6.31233e+08	6.69489e+08	1.23655e+09		8.62662e+08	1.04549e+08	9.38831e+08		4112.44	473.637	0	4354.57	3980.13	500.558	461.542		3.37086e+09	2.90538e+09		3.26181e+06	5.94585e+06	4.01344e+07	4.95808e+07	5.31548e+07	5.18563e+07	5.23822e+07	597969	604218	6.2847e+06	5.77904e+06	5.10183e+06	3.83892e+06	3.09733e+06
		1.91144e+09	6.43831e+09	6.16948e+09	2.02347e+09	7.64506e+09	8.3277e+09		1.45192e+10		9.68545e+08	9.42893e+08		3.62757e+08	6.05787e+08	3.03786e+08	6.39106e+08	6.66544e+08	1.24489e+09		8.63854e+08	1.0469e+08	9.42893e+08		4118.12	475.686	0	4364.99	3983.21	494.356	467.298		3.52453e+09	2.91378e+09		3.37942e+06	6.29264e+06	4.13918e+07	5.0974e+07	5.46003e+07	5.25322e+07	5.30377e+07	587737	604873	6.27163e+06	5.74548e+06	5.1041e+06	3.80868e+06	3.10072e+06
		1.90193e+09	6.35299e+09	6.13978e+09	2.01277e+09	7.60654e+09	8.28512e+09		1.43947e+10		9.66811e+08	9.35118e+08		3.62518e+08	6.04293e+08	3.00913e+08	6.34205e+08	6.63431e+08	1.2385e+09		8.62283e+08	1.04528e+08	9.35118e+08		4110.74	471.764	0	4362.11	3973.39	489.681	463.714		3.42847e+09	2.92452e+09		3.28448e+06	6.00383e+06	4.02855e+07	4.90594e+07	5.29712e+07	5.20504e+07	5.24865e+07	608494	616910	6.34824e+06	5.76025e+06	5.11193e+06	3.868e+06	3.10968e+06
		1.91135e+09	6.44246e+09	6.15224e+09	2.01779e+09	7.62365e+09	8.30671e+09		1.45061e+10		9.71106e+08	9.40248e+08		3.63257e+08	6.07849e+08	3.0408e+08	6.36169e+08	6.67336e+08	1.24402e+09		8.66043e+08	1.05064e+08	9.40248e+08		4129.01	474.352	0	4371	3996.77	494.833	465.15		3.53093e+09	2.91152e+09		3.47869e+06	6.231e+06	4.18973e+07	5.10288e+07	5.47133e+07	5.33227e+07	5.31155e+07	597383	591162	6.29898e+06	5.70671e+06	5.08365e+06	3.84617e+06	3.09729e+06
		1.91475e+09	6.40607e+09	6.16262e+09	2.02112e+09	7.63638e+09	8.32174e+09		1.44834e+10		9.72131e+08	9.42619e+08		3.63967e+08	6.08164e+08	3.04557e+08	6.38062e+08	6.68524e+08	1.24623e+09		8.6699e+08	1.05141e+08	9.42619e+08		4133.36	475.549	0	4379.54	3998.84	495.61	466.535		3.49881e+09	2.90726e+09		3.59992e+06	6.1977e+06	4.25559e+07	5.18348e+07	5.53542e+07	5.37242e+07	5.33441e+07	609258	579007	6.34125e+06	5.74348e+06	5.10658e+06	3.85341e+06	3.10129e+06
		1.89947e+09	6.54031e+09	6.18069e+09	2.02494e+09	7.65499e+09	8.34272e+09		1.46205e+10		9.66119e+08	9.3335e+08		3.60701e+08	6.05418e+08	3.03349e+08	6.30001e+08	6.6405e+08	1.23542e+09		8.61688e+08	1.04431e+08	9.3335e+08		4107.8	470.872	0	4340.24	3980.78	493.644	460.64		3.59111e+09	2.9492e+09		3.66035e+06	6.80394e+06	4.35294e+07	5.27747e+07	5.6751e+07	5.44839e+07	5.38252e+07	600694	615334	6.36759e+06	5.73575e+06	5.15956e+06	3.86273e+06	3.11017e+06
		1.90717e+09	6.48601e+09	6.1707e+09	2.02269e+09	7.64445e+09	8.33575e+09		1.45639e+10		9.69404e+08	9.37765e+08		3.64784e+08	6.0462e+08	3.05973e+08	6.31792e+08	6.70758e+08	1.23641e+09		8.64488e+08	1.04916e+08	9.37765e+08		4121.77	473.1	0	4389.38	3975.53	497.915	461.95		3.58251e+09	2.90351e+09		3.80487e+06	6.84785e+06	4.39949e+07	5.36246e+07	5.65147e+07	5.46457e+07	5.4012e+07	609236	603109	6.34055e+06	5.73905e+06	5.07512e+06	3.83742e+06	3.10569e+06
		1.90626e+09	6.35408e+09	6.15188e+09	2.01761e+09	7.62308e+09	8.30758e+09		1.44122e+10		9.68314e+08	9.37949e+08		3.61509e+08	6.06805e+08	3.05282e+08	6.32667e+08	6.66791e+08	1.23947e+09		8.63572e+08	1.04742e+08	9.37949e+08		4117.13	473.193	0	4349.97	3989.9	496.79	462.59		3.44405e+09	2.91003e+09		3.39463e+06	6.11443e+06	4.1583e+07	5.06043e+07	5.41513e+07	5.30171e+07	5.26884e+07	591404	588975	6.30676e+06	5.71102e+06	5.06752e+06	3.8455e+06	3.08209e+06
		1.9119e+09	6.39897e+09	6.12238e+09	2.00842e+09	7.58741e+09	8.2651e+09		1.44332e+10		9.71754e+08	9.40149e+08		3.6443e+08	6.07324e+08	3.0503e+08	6.35118e+08	6.6946e+08	1.24244e+09		8.66669e+08	1.05085e+08	9.40149e+08		4131.76	474.302	0	4385.12	3993.31	496.38	464.382		3.50406e+09	2.89491e+09		3.54934e+06	6.39707e+06	4.21755e+07	5.13066e+07	5.49172e+07	5.35684e+07	5.33367e+07	604768	601906	6.3106e+06	5.70945e+06	5.08313e+06	3.85223e+06	3.1051e+06
		1.91254e+09	6.48281e+09	6.14989e+09	2.01638e+09	7.61959e+09	8.30208e+09		1.45452e+10		9.76142e+08	9.36393e+08		3.66094e+08	6.10048e+08	3.04455e+08	6.31939e+08	6.70549e+08	1.24199e+09		8.70516e+08	1.05626e+08	9.36393e+08		4150.42	472.408	0	4405.14	4011.23	495.443	462.057		3.56841e+09	2.91441e+09		3.54944e+06	6.49062e+06	4.24057e+07	5.17185e+07	5.48796e+07	5.33818e+07	5.34282e+07	609992	616242	6.37782e+06	5.78606e+06	5.10103e+06	3.85165e+06	3.11571e+06
		1.91407e+09	6.46416e+09	6.15056e+09	2.01651e+09	7.62026e+09	8.29779e+09		1.45288e+10		9.728e+08	9.4127e+08		3.65364e+08	6.07436e+08	3.04092e+08	6.37179e+08	6.69455e+08	1.24461e+09		8.67546e+08	1.05254e+08	9.4127e+08		4136.21	474.868	0	4396.35	3994.05	494.853	465.889		3.52418e+09	2.93998e+09		3.80426e+06	6.65175e+06	4.34488e+07	5.29027e+07	5.59248e+07	5.46501e+07	5.37016e+07	619155	595904	6.3219e+06	5.71826e+06	5.06079e+06	3.86199e+06	3.09725e+06
		1.91017e+09	6.42194e+09	6.17386e+09	2.02479e+09	7.65027e+09	8.33597e+09		1.4506e+10		9.67944e+08	9.4223e+08		3.65181e+08	6.02763e+08	3.02114e+08	6.40116e+08	6.67295e+08	1.24288e+09		8.63183e+08	1.04762e+08	9.4223e+08		4115.56	475.352	0	4394.15	3963.33	491.634	468.037		3.51354e+09	2.9084e+09		3.47637e+06	6.33788e+06	4.19796e+07	5.09922e+07	5.48375e+07	5.28347e+07	5.31802e+07	617672	623299	6.44228e+06	5.82612e+06	5.17932e+06	3.86222e+06	3.12224e+06
		1.91316e+09	6.40151e+09	6.1823e+09	2.02527e+09	7.65663e+09	8.34683e+09		1.4497e+10		9.70917e+08	9.42239e+08		3.62593e+08	6.08324e+08	3.07505e+08	6.34734e+08	6.70098e+08	1.24306e+09		8.65875e+08	1.05042e+08	9.42239e+08		4128.2	475.357	0	4363.01	3999.89	500.407	464.101		3.48538e+09	2.91613e+09		3.64971e+06	6.48659e+06	4.21251e+07	5.19562e+07	5.52947e+07	5.3714e+07	5.34369e+07	614960	603138	6.26006e+06	5.74084e+06	5.09006e+06	3.84612e+06	3.10387e+06
		1.90399e+09	6.42605e+09	6.16571e+09	2.02329e+09	7.64227e+09	8.32563e+09		1.44958e+10		9.68359e+08	9.35635e+08		3.61836e+08	6.06523e+08	3.0361e+08	6.32025e+08	6.65446e+08	1.23855e+09		8.63574e+08	1.04785e+08	9.35635e+08		4117.32	472.025	0	4353.9	3988.05	494.069	462.12		3.52544e+09	2.90061e+09		3.71628e+06	6.60941e+06	4.32173e+07	5.25185e+07	5.56949e+07	5.42952e+07	5.35327e+07	625103	613431	6.41589e+06	5.79674e+06	5.12263e+06	3.88526e+06	3.10835e+06
		1.90446e+09	6.47265e+09	6.18657e+09	2.02878e+09	7.6657e+09	8.35119e+09		1.45637e+10		9.62652e+08	9.41812e+08		3.60557e+08	6.02095e+08	3.06473e+08	6.35339e+08	6.6703e+08	1.23743e+09		8.58538e+08	1.04114e+08	9.41812e+08		4093.06	475.142	0	4338.51	3958.93	498.728	464.544		3.56698e+09	2.90567e+09		3.72471e+06	6.62478e+06	4.29745e+07	5.267e+07	5.60102e+07	5.41923e+07	5.35554e+07	624121	612345	6.36482e+06	5.79946e+06	5.14214e+06	3.87219e+06	3.10725e+06
		1.91604e+09	6.46441e+09	6.17094e+09	2.02206e+09	7.64347e+09	8.33024e+09		1.45514e+10		9.71157e+08	9.44886e+08		3.64249e+08	6.06908e+08	3.03192e+08	6.41694e+08	6.67441e+08	1.2486e+09		8.66113e+08	1.05044e+08	9.44886e+08		4129.22	476.692	0	4382.94	3990.58	493.388	469.19		3.53484e+09	2.92957e+09		3.79374e+06	6.87879e+06	4.38368e+07	5.42498e+07	5.6728e+07	5.47667e+07	5.40894e+07	606465	604865	6.31078e+06	5.80289e+06	5.09125e+06	3.84402e+06	3.10944e+06
		1.91253e+09	6.4689e+09	6.13347e+09	2.01095e+09	7.59917e+09	8.28043e+09		1.45149e+10		9.73265e+08	9.39267e+08		3.63535e+08	6.0973e+08	3.00716e+08	6.38551e+08	6.64251e+08	1.24828e+09		8.67954e+08	1.05311e+08	9.39267e+08		4138.19	473.857	0	4374.35	4009.14	489.36	466.892		3.56785e+09	2.90105e+09		3.61481e+06	6.45057e+06	4.29499e+07	5.23284e+07	5.57802e+07	5.42193e+07	5.36721e+07	607962	598619	6.37575e+06	5.77539e+06	5.13029e+06	3.87969e+06	3.11643e+06
		1.90535e+09	6.53866e+09	6.16954e+09	2.02288e+09	7.64403e+09	8.3313e+09		1.46136e+10		9.70214e+08	9.3514e+08		3.65719e+08	6.04495e+08	3.03786e+08	6.31354e+08	6.69505e+08	1.23585e+09		8.65193e+08	1.05021e+08	9.3514e+08		4125.21	471.775	0	4400.63	3974.71	494.355	461.63		3.62266e+09	2.91601e+09		3.67537e+06	6.60623e+06	4.27674e+07	5.29895e+07	5.58858e+07	5.37011e+07	5.35905e+07	602046	596121	6.24656e+06	5.75275e+06	5.07428e+06	3.8029e+06	3.09496e+06
		1.91041e+09	6.37586e+09	6.18127e+09	2.02499e+09	7.65545e+09	8.34371e+09		1.44675e+10		9.73422e+08	9.36985e+08		3.65611e+08	6.07811e+08	3.0623e+08	6.30756e+08	6.71841e+08	1.23857e+09		8.68123e+08	1.05299e+08	9.36985e+08		4138.85	472.706	0	4399.33	3996.52	498.332	461.192		3.46145e+09	2.91441e+09		3.61987e+06	6.37968e+06	4.21579e+07	5.14779e+07	5.48776e+07	5.36309e+07	5.332e+07	613787	597196	6.28933e+06	5.71085e+06	5.06741e+06	3.84954e+06	3.10108e+06
		1.92138e+09	6.41907e+09	6.16587e+09	2.0218e+09	7.63971e+09	8.32648e+09		1.45063e+10		9.68298e+08	9.53081e+08		3.63921e+08	6.04377e+08	3.08506e+08	6.44575e+08	6.72426e+08	1.24895e+09		8.63582e+08	1.04716e+08	9.53081e+08		4117.06	480.827	0	4378.99	3973.94	502.036	471.297		3.50588e+09	2.91318e+09		3.60127e+06	6.39846e+06	4.19722e+07	5.15267e+07	5.49409e+07	5.35631e+07	5.32375e+07	612854	601269	6.27573e+06	5.72943e+06	5.0823e+06	3.85007e+06	3.09863e+06
		1.9131e+09	6.37034e+09	6.16784e+09	2.02122e+09	7.63995e+09	8.32733e+09		1.44513e+10		9.71676e+08	9.41425e+08		3.60678e+08	6.10998e+08	3.06853e+08	6.34571e+08	6.67531e+08	1.24557e+09		8.66642e+08	1.05034e+08	9.41425e+08		4131.43	474.946	0	4339.97	4017.47	499.347	463.982		3.46696e+09	2.90338e+09		3.55441e+06	6.42827e+06	4.1986e+07	5.14421e+07	5.49408e+07	5.33099e+07	5.32364e+07	594996	593598	6.21428e+06	5.6604e+06	5.04116e+06	3.80738e+06	3.08802e+06
		1.91454e+09	6.45619e+09	6.16276e+09	2.02023e+09	7.63486e+09	8.32077e+09		1.45335e+10		9.71727e+08	9.42818e+08		3.64088e+08	6.07639e+08	3.04147e+08	6.38671e+08	6.68235e+08	1.24631e+09		8.66584e+08	1.05143e+08	9.42818e+08		4131.64	475.649	0	4381	3995.39	494.943	466.98		3.51415e+09	2.94205e+09		3.28052e+06	6.10342e+06	4.13117e+07	5.04183e+07	5.36966e+07	5.23108e+07	5.27815e+07	594779	612819	6.4169e+06	5.83197e+06	5.12353e+06	3.85408e+06	3.11214e+06
		1.91548e+09	6.43769e+09	6.18838e+09	2.02714e+09	7.66394e+09	8.35654e+09		1.45416e+10		9.70081e+08	9.45404e+08		3.62598e+08	6.07483e+08	3.05306e+08	6.40098e+08	6.67904e+08	1.24758e+09		8.65135e+08	1.04946e+08	9.45404e+08		4124.65	476.953	0	4363.07	3994.36	496.829	468.023		3.56847e+09	2.86922e+09		3.78166e+06	6.83789e+06	4.39582e+07	5.37138e+07	5.67861e+07	5.47696e+07	5.40882e+07	599945	596415	6.29991e+06	5.71592e+06	5.07793e+06	3.83302e+06	3.10463e+06
		1.9137e+09	6.53336e+09	6.15384e+09	2.01804e+09	7.62513e+09	8.3084e+09		1.46009e+10		9.69285e+08	9.44416e+08		3.63748e+08	6.05537e+08	3.04587e+08	6.39829e+08	6.68335e+08	1.24537e+09		8.64419e+08	1.04866e+08	9.44416e+08		4121.26	476.455	0	4376.91	3981.56	495.659	467.827		3.58402e+09	2.94934e+09		3.5454e+06	6.45863e+06	4.27351e+07	5.27371e+07	5.54991e+07	5.37603e+07	5.34244e+07	604542	608155	6.39659e+06	5.87026e+06	5.13839e+06	3.86699e+06	3.11061e+06
		1.91431e+09	6.29404e+09	6.14794e+09	2.01753e+09	7.62039e+09	8.30459e+09		1.43563e+10		9.70496e+08	9.43809e+08		3.64195e+08	6.06301e+08	3.06345e+08	6.37464e+08	6.7054e+08	1.24376e+09		8.65503e+08	1.04993e+08	9.43809e+08		4126.41	476.149	0	4382.29	3986.59	498.519	466.097		3.40572e+09	2.88832e+09		3.54064e+06	6.01188e+06	4.11828e+07	4.98863e+07	5.3826e+07	5.26542e+07	5.28523e+07	648702	611806	6.4457e+06	5.81842e+06	5.16592e+06	3.89594e+06	3.12367e+06
		1.9097e+09	6.36657e+09	6.15944e+09	2.01663e+09	7.62625e+09	8.31114e+09		1.44357e+10		9.68637e+08	9.41066e+08		3.6234e+08	6.06298e+08	3.03383e+08	6.37683e+08	6.65723e+08	1.24398e+09		8.63911e+08	1.04726e+08	9.41066e+08		4118.51	474.765	0	4359.96	3986.57	493.7	466.258		3.42786e+09	2.93871e+09		3.5706e+06	6.51044e+06	4.25253e+07	5.19408e+07	5.55415e+07	5.41288e+07	5.35573e+07	606887	610958	6.35314e+06	5.77068e+06	5.13439e+06	3.8886e+06	3.11629e+06
		1.90369e+09	6.42863e+09	6.16159e+09	2.02117e+09	7.6358e+09	8.32086e+09		1.44939e+10		9.68479e+08	9.3521e+08		3.63551e+08	6.04928e+08	3.00244e+08	6.34966e+08	6.63795e+08	1.23989e+09		8.63729e+08	1.0475e+08	9.3521e+08		4117.83	471.811	0	4374.54	3977.56	488.592	464.271		3.49028e+09	2.93835e+09		3.71851e+06	6.49235e+06	4.33415e+07	5.32212e+07	5.58389e+07	5.43415e+07	5.3653e+07	604547	580992	6.30282e+06	5.75075e+06	5.0508e+06	3.83823e+06	3.09382e+06
		1.90824e+09	6.49184e+09	6.1624e+09	2.0206e+09	7.6353e+09	8.32238e+09		1.45625e+10		9.6868e+08	9.39558e+08		3.6389e+08	6.04789e+08	3.04017e+08	6.35541e+08	6.67908e+08	1.24033e+09		8.63827e+08	1.04852e+08	9.39558e+08		4118.69	474.004	0	4378.62	3976.65	494.732	464.691		3.58886e+09	2.90298e+09		3.79452e+06	6.76081e+06	4.37363e+07	5.32175e+07	5.66805e+07	5.45163e+07	5.3775e+07	605624	593322	6.28956e+06	5.68229e+06	5.0828e+06	3.82311e+06	3.08917e+06
		1.91029e+09	6.34899e+09	6.16883e+09	2.02229e+09	7.64251e+09	8.32854e+09		1.44281e+10		9.73546e+08	9.36742e+08		3.62227e+08	6.11319e+08	3.04585e+08	6.32157e+08	6.66812e+08	1.24348e+09		8.6831e+08	1.05236e+08	9.36742e+08		4139.38	472.584	0	4358.61	4019.58	495.656	462.217		3.43042e+09	2.91856e+09		3.48804e+06	6.33155e+06	4.23183e+07	5.13673e+07	5.47611e+07	5.3428e+07	5.32418e+07	594243	595639	6.33111e+06	5.71549e+06	5.06833e+06	3.84195e+06	3.09952e+06
		1.91789e+09	6.35674e+09	6.17143e+09	2.02195e+09	7.6436e+09	8.32984e+09		1.44461e+10		9.77159e+08	9.40733e+08		3.67761e+08	6.09398e+08	3.02826e+08	6.37908e+08	6.70587e+08	1.24731e+09		8.71398e+08	1.05762e+08	9.40733e+08		4154.74	474.597	0	4425.2	4006.95	492.793	466.422		3.46398e+09	2.89275e+09		3.67892e+06	6.57629e+06	4.25996e+07	5.24521e+07	5.58951e+07	5.38183e+07	5.34614e+07	613359	604633	6.28965e+06	5.75717e+06	5.11907e+06	3.83782e+06	3.09857e+06
		1.91745e+09	6.45253e+09	6.1695e+09	2.02359e+09	7.64528e+09	8.33071e+09		1.45395e+10		9.7391e+08	9.43536e+08		3.65882e+08	6.08028e+08	3.04465e+08	6.39071e+08	6.70348e+08	1.2471e+09		8.68591e+08	1.05319e+08	9.43536e+08		4140.93	476.011	0	4402.59	3997.94	495.46	467.272		3.52679e+09	2.92575e+09		3.70532e+06	6.43226e+06	4.23034e+07	5.22735e+07	5.54216e+07	5.36407e+07	5.34889e+07	614909	588401	6.22744e+06	5.72042e+06	5.06355e+06	3.818e+06	3.09721e+06
		1.9145e+09	6.52796e+09	6.15862e+09	2.01973e+09	7.63128e+09	8.31329e+09		1.46011e+10		9.68414e+08	9.46085e+08		3.63404e+08	6.0501e+08	3.06296e+08	6.39788e+08	6.69701e+08	1.2448e+09		8.6363e+08	1.04785e+08	9.46085e+08		4117.56	477.297	0	4372.77	3978.1	498.44	467.797		3.60813e+09	2.91984e+09		3.80619e+06	6.68673e+06	4.39789e+07	5.40536e+07	5.68614e+07	5.46736e+07	5.39502e+07	610174	589458	6.34272e+06	5.79106e+06	5.11067e+06	3.84124e+06	3.10267e+06
		1.90596e+09	6.52366e+09	6.14478e+09	2.0131e+09	7.61037e+09	8.29562e+09		1.45744e+10		9.6833e+08	9.3763e+08		3.65032e+08	6.03298e+08	3.0099e+08	6.3664e+08	6.66022e+08	1.23994e+09		8.63605e+08	1.04725e+08	9.3763e+08		4117.2	473.032	0	4392.36	3966.84	489.805	465.495		3.62315e+09	2.90051e+09		3.7665e+06	6.53901e+06	4.27095e+07	5.29022e+07	5.60651e+07	5.42466e+07	5.36379e+07	621219	594202	6.26359e+06	5.76717e+06	5.10753e+06	3.85251e+06	3.10202e+06
		1.91137e+09	6.48178e+09	6.17993e+09	2.02601e+09	7.6564e+09	8.3375e+09		1.45731e+10		9.68009e+08	9.43358e+08		3.60675e+08	6.07334e+08	3.04084e+08	6.39274e+08	6.64758e+08	1.24661e+09		8.63292e+08	1.04717e+08	9.43358e+08		4115.84	475.921	0	4339.93	3993.38	494.84	467.421		3.53673e+09	2.94504e+09		3.62852e+06	6.44014e+06	4.25305e+07	5.24383e+07	5.53374e+07	5.39774e+07	5.34818e+07	618886	606647	6.36755e+06	5.83851e+06	5.12442e+06	3.88298e+06	3.11414e+06
		1.91075e+09	6.4544e+09	6.16735e+09	2.02349e+09	7.6437e+09	8.32674e+09		1.45325e+10		9.69298e+08	9.41456e+08		3.60561e+08	6.08737e+08	3.04495e+08	6.36961e+08	6.65057e+08	1.2457e+09		8.64506e+08	1.04792e+08	9.41456e+08		4121.32	474.962	0	4338.57	4002.61	495.51	465.729		3.55077e+09	2.90363e+09		3.66862e+06	6.41073e+06	4.26735e+07	5.16532e+07	5.51839e+07	5.34817e+07	5.33352e+07	629561	607875	6.41269e+06	5.77425e+06	5.12575e+06	3.85686e+06	3.1096e+06
		1.90608e+09	6.47349e+09	6.16185e+09	2.02036e+09	7.63451e+09	8.31957e+09		1.45414e+10		9.71922e+08	9.34157e+08		3.6096e+08	6.10962e+08	3.01342e+08	6.32815e+08	6.62302e+08	1.24378e+09		8.66849e+08	1.05073e+08	9.34157e+08		4132.47	471.279	0	4343.36	4017.23	490.378	462.698		3.55573e+09	2.91776e+09		3.64718e+06	6.36913e+06	4.29892e+07	5.25241e+07	5.55693e+07	5.37732e+07	5.36417e+07	616201	593928	6.39911e+06	5.81353e+06	5.12213e+06	3.85439e+06	3.11748e+06
		1.91099e+09	6.3527e+09	6.15802e+09	2.01832e+09	7.62836e+09	8.31125e+09		1.44217e+10		9.66195e+08	9.44798e+08		3.61087e+08	6.05108e+08	3.04779e+08	6.40018e+08	6.65866e+08	1.24513e+09		8.61697e+08	1.04498e+08	9.44798e+08		4108.13	476.648	0	4344.89	3978.75	495.972	467.965		3.44955e+09	2.90315e+09		3.47996e+06	6.11891e+06	4.21052e+07	5.11588e+07	5.46438e+07	5.34321e+07	5.31197e+07	601724	584845	6.35624e+06	5.74592e+06	5.09436e+06	3.86405e+06	3.10188e+06
		1.90798e+09	6.33821e+09	6.16013e+09	2.01912e+09	7.63117e+09	8.31321e+09		1.44063e+10		9.68613e+08	9.39364e+08		3.63627e+08	6.04986e+08	3.00069e+08	6.39295e+08	6.63696e+08	1.24428e+09		8.6387e+08	1.04743e+08	9.39364e+08		4118.41	473.906	0	4375.45	3977.94	488.307	467.436		3.44257e+09	2.89564e+09		3.40907e+06	6.04154e+06	4.1419e+07	5.05117e+07	5.3922e+07	5.25715e+07	5.29233e+07	604518	593084	6.35048e+06	5.7648e+06	5.09072e+06	3.84046e+06	3.10656e+06
		1.91582e+09	6.43586e+09	6.14847e+09	2.0159e+09	7.6178e+09	8.30079e+09		1.45002e+10		9.69185e+08	9.46639e+08		3.63967e+08	6.05218e+08	3.06928e+08	6.39711e+08	6.70895e+08	1.24493e+09		8.64365e+08	1.0482e+08	9.46639e+08		4120.84	477.576	0	4379.55	3979.47	499.469	467.74		3.54592e+09	2.88994e+09		3.588e+06	6.35931e+06	4.20396e+07	5.17905e+07	5.50322e+07	5.34897e+07	5.34697e+07	611636	598675	6.2923e+06	5.76474e+06	5.09492e+06	3.84735e+06	3.11307e+06
		1.90457e+09	6.46074e+09	6.1534e+09	2.01649e+09	7.62207e+09	8.31175e+09		1.45187e+10		9.66744e+08	9.37824e+08		3.59484e+08	6.0726e+08	3.05424e+08	6.324e+08	6.64908e+08	1.23966e+09		8.62285e+08	1.0446e+08	9.37824e+08		4110.46	473.129	0	4325.6	3992.9	497.021	462.394		3.55e+09	2.91074e+09		3.49404e+06	6.42791e+06	4.28684e+07	5.20286e+07	5.58694e+07	5.41465e+07	5.3431e+07	585571	594321	6.35029e+06	5.72966e+06	5.12996e+06	3.86938e+06	3.10018e+06
		1.91018e+09	6.39475e+09	6.16768e+09	2.0234e+09	7.64375e+09	8.32852e+09		1.44726e+10		9.71192e+08	9.38993e+08		3.64818e+08	6.06375e+08	3.01292e+08	6.37701e+08	6.66109e+08	1.24408e+09		8.66151e+08	1.05041e+08	9.38993e+08		4129.37	473.719	0	4389.78	3987.07	490.297	466.27		3.45064e+09	2.94411e+09		3.43473e+06	6.35049e+06	4.17336e+07	5.07711e+07	5.46275e+07	5.29435e+07	5.29886e+07	596423	609483	6.31693e+06	5.71798e+06	5.10309e+06	3.83561e+06	3.09704e+06
		1.90883e+09	6.52528e+09	6.14074e+09	2.01171e+09	7.60526e+09	8.29251e+09		1.45748e+10		9.70431e+08	9.38395e+08		3.65276e+08	6.05155e+08	3.03276e+08	6.35119e+08	6.68552e+08	1.24027e+09		8.65426e+08	1.05005e+08	9.38395e+08		4126.13	473.417	0	4395.29	3979.05	493.525	464.383		3.57596e+09	2.94931e+09		3.68622e+06	6.66742e+06	4.32472e+07	5.28321e+07	5.64493e+07	5.41733e+07	5.37693e+07	605612	603558	6.32947e+06	5.74589e+06	5.13404e+06	3.84166e+06	3.10749e+06
		1.90341e+09	6.47072e+09	6.14817e+09	2.01613e+09	7.61802e+09	8.2993e+09		1.45223e+10		9.65657e+08	9.37749e+08		3.61509e+08	6.04149e+08	2.98755e+08	6.38994e+08	6.60264e+08	1.24314e+09		8.61243e+08	1.04414e+08	9.37749e+08		4105.84	473.092	0	4349.96	3972.44	486.169	467.216		3.53118e+09	2.93953e+09		3.54927e+06	6.64785e+06	4.32093e+07	5.28121e+07	5.55835e+07	5.40104e+07	5.36368e+07	569020	586764	6.23228e+06	5.65762e+06	4.99382e+06	3.79418e+06	3.08436e+06
		1.90985e+09	6.4426e+09	6.14897e+09	2.01608e+09	7.61846e+09	8.30127e+09		1.45014e+10		9.74976e+08	9.34874e+08		3.6469e+08	6.10287e+08	3.05152e+08	6.29722e+08	6.69841e+08	1.24001e+09		8.69478e+08	1.05498e+08	9.34874e+08		4145.46	471.641	0	4388.24	4012.79	496.578	460.436		3.50409e+09	2.93851e+09		3.71626e+06	6.47509e+06	4.325e+07	5.28741e+07	5.6284e+07	5.426e+07	5.38182e+07	600529	575691	6.26583e+06	5.69032e+06	5.07732e+06	3.82325e+06	3.09995e+06
		1.91343e+09	6.53484e+09	6.15739e+09	2.01771e+09	7.62686e+09	8.31286e+09		1.46057e+10		9.73004e+08	9.40422e+08		3.64779e+08	6.08225e+08	3.00394e+08	6.40028e+08	6.65173e+08	1.24825e+09		8.67759e+08	1.05245e+08	9.40422e+08		4137.08	474.44	0	4389.32	3999.24	488.835	467.972		3.62505e+09	2.90979e+09		3.65623e+06	6.73202e+06	4.39169e+07	5.35073e+07	5.6576e+07	5.43802e+07	5.38115e+07	590094	598180	6.3618e+06	5.75703e+06	5.1022e+06	3.83059e+06	3.09891e+06
		1.90818e+09	6.42271e+09	6.15985e+09	2.02006e+09	7.63266e+09	8.31287e+09		1.44907e+10		9.7438e+08	9.338e+08		3.66554e+08	6.07825e+08	3.00583e+08	6.33217e+08	6.67137e+08	1.24104e+09		8.68929e+08	1.0545e+08	9.338e+08		4142.92	471.099	0	4410.68	3996.61	489.143	462.992		3.4999e+09	2.92281e+09		3.63387e+06	6.2411e+06	4.23529e+07	5.15159e+07	5.49178e+07	5.36976e+07	5.32886e+07	621453	589639	6.35152e+06	5.7463e+06	5.09261e+06	3.86701e+06	3.10472e+06
		1.90288e+09	6.42351e+09	6.15124e+09	2.0179e+09	7.62319e+09	8.30444e+09		1.44776e+10		9.67568e+08	9.35316e+08		3.62337e+08	6.05231e+08	3.04138e+08	6.31178e+08	6.66475e+08	1.23641e+09		8.62958e+08	1.0461e+08	9.35316e+08		4113.96	471.864	0	4359.93	3979.55	494.928	461.501		3.51376e+09	2.90975e+09		3.55945e+06	6.31988e+06	4.23614e+07	5.1555e+07	5.52505e+07	5.36499e+07	5.33543e+07	620173	608967	6.42439e+06	5.81805e+06	5.16913e+06	3.89089e+06	3.12006e+06
		1.90489e+09	6.41939e+09	6.15882e+09	2.02268e+09	7.63671e+09	8.32057e+09		1.44831e+10		9.68645e+08	9.36245e+08		3.62338e+08	6.06307e+08	3.02427e+08	6.33817e+08	6.64766e+08	1.24012e+09		8.63837e+08	1.04808e+08	9.36245e+08		4118.54	472.333	0	4359.95	3986.63	492.144	463.431		3.48522e+09	2.93417e+09		3.67758e+06	6.45849e+06	4.28524e+07	5.2407e+07	5.57135e+07	5.38706e+07	5.35543e+07	611881	592469	6.31941e+06	5.74474e+06	5.09716e+06	3.83854e+06	3.10273e+06
		1.90603e+09	6.49845e+09	6.16732e+09	2.02144e+09	7.64e+09	8.32142e+09		1.45718e+10		9.70349e+08	9.35683e+08		3.62258e+08	6.08091e+08	3.0211e+08	6.33572e+08	6.64368e+08	1.24166e+09		8.6541e+08	1.04939e+08	9.35683e+08		4125.79	472.049	0	4358.98	3998.36	491.628	463.252		3.55767e+09	2.94079e+09		3.77481e+06	6.8388e+06	4.33188e+07	5.33285e+07	5.62584e+07	5.43216e+07	5.37699e+07	611257	609616	6.28325e+06	5.74746e+06	5.07953e+06	3.83052e+06	3.09819e+06
		1.91288e+09	6.37339e+09	6.15269e+09	2.01921e+09	7.62649e+09	8.31265e+09		1.4439e+10		9.71128e+08	9.41753e+08		3.64788e+08	6.06339e+08	3.04489e+08	6.37264e+08	6.69278e+08	1.2436e+09		8.66082e+08	1.05046e+08	9.41753e+08		4129.1	475.112	0	4389.43	3986.84	495.5	465.951		3.46454e+09	2.90885e+09		3.69844e+06	6.38528e+06	4.29798e+07	5.21143e+07	5.5127e+07	5.36863e+07	5.34603e+07	609624	579860	6.30214e+06	5.67817e+06	5.01921e+06	3.81113e+06	3.09117e+06
		1.90863e+09	6.47942e+09	6.1524e+09	2.01622e+09	7.62092e+09	8.30371e+09		1.45404e+10		9.69028e+08	9.396e+08		3.64909e+08	6.04119e+08	3.02152e+08	6.37448e+08	6.67061e+08	1.24157e+09		8.64165e+08	1.04862e+08	9.396e+08		4120.17	474.026	0	4390.88	3972.24	491.696	466.086		3.56151e+09	2.91791e+09		3.54604e+06	6.27735e+06	4.25021e+07	5.15373e+07	5.51195e+07	5.35474e+07	5.33152e+07	601730	588091	6.34336e+06	5.7201e+06	5.09151e+06	3.84466e+06	3.10128e+06
		1.91639e+09	6.38847e+09	6.15198e+09	2.01817e+09	7.62415e+09	8.30738e+09		1.44568e+10		9.72451e+08	9.43943e+08		3.65367e+08	6.07084e+08	3.05164e+08	6.38778e+08	6.70531e+08	1.24586e+09		8.67343e+08	1.05108e+08	9.43943e+08		4134.72	476.216	0	4396.39	3991.74	496.599	467.058		3.48426e+09	2.90422e+09		3.79098e+06	6.47404e+06	4.27751e+07	5.26253e+07	5.57486e+07	5.36102e+07	5.34302e+07	613861	576683	6.20163e+06	5.66909e+06	5.03162e+06	3.7782e+06	3.07761e+06
		1.91628e+09	6.51047e+09	6.15118e+09	2.01702e+09	7.62158e+09	8.30859e+09		1.45779e+10		9.72339e+08	9.43943e+08		3.6184e+08	6.10499e+08	3.05337e+08	6.38606e+08	6.67176e+08	1.24911e+09		8.67199e+08	1.05139e+08	9.43943e+08		4134.25	476.216	0	4353.95	4014.19	496.879	466.933		3.58037e+09	2.93011e+09		3.7655e+06	6.52575e+06	4.30486e+07	5.28415e+07	5.63237e+07	5.44851e+07	5.37333e+07	614570	586349	6.27346e+06	5.72217e+06	5.10538e+06	3.85428e+06	3.10103e+06
		1.91546e+09	6.4288e+09	6.16602e+09	2.01953e+09	7.63573e+09	8.32499e+09		1.45103e+10		9.69895e+08	9.45563e+08		3.65741e+08	6.04153e+08	3.04124e+08	6.4144e+08	6.69865e+08	1.24559e+09		8.64913e+08	1.04982e+08	9.45563e+08		4123.86	477.034	0	4400.9	3972.47	494.905	469.004		3.49778e+09	2.93102e+09		3.63233e+06	6.40906e+06	4.21619e+07	5.20544e+07	5.53408e+07	5.38285e+07	5.34433e+07	614565	598559	6.28154e+06	5.76674e+06	5.10464e+06	3.86046e+06	3.10685e+06
		1.90117e+09	6.44264e+09	6.13575e+09	2.01171e+09	7.60201e+09	8.28766e+09		1.44796e+10		9.5997e+08	9.41202e+08		3.58931e+08	6.01038e+08	3.07072e+08	6.34131e+08	6.66003e+08	1.23517e+09		8.56191e+08	1.03779e+08	9.41202e+08		4081.66	474.834	0	4318.95	3951.99	499.702	463.66		3.52868e+09	2.91397e+09		3.60628e+06	6.60169e+06	4.25594e+07	5.18262e+07	5.54708e+07	5.40575e+07	5.3457e+07	593262	598525	6.23264e+06	5.63988e+06	5.04675e+06	3.83548e+06	3.08985e+06
		1.91294e+09	6.4995e+09	6.15188e+09	2.01775e+09	7.62334e+09	8.30484e+09		1.45643e+10		9.67291e+08	9.45645e+08		3.64092e+08	6.032e+08	3.04373e+08	6.41272e+08	6.68465e+08	1.24447e+09		8.62653e+08	1.04639e+08	9.45645e+08		4112.79	477.075	0	4381.05	3966.2	495.31	468.881		3.58099e+09	2.91851e+09		3.68295e+06	6.65116e+06	4.27579e+07	5.19906e+07	5.52637e+07	5.37926e+07	5.35774e+07	620256	618120	6.3523e+06	5.74283e+06	5.08595e+06	3.85102e+06	3.11174e+06
		1.90367e+09	6.38001e+09	6.16334e+09	2.01987e+09	7.6346e+09	8.32574e+09		1.4447e+10		9.65163e+08	9.3851e+08		3.60328e+08	6.04835e+08	3.02653e+08	6.35857e+08	6.62981e+08	1.24069e+09		8.60833e+08	1.04331e+08	9.3851e+08		4103.74	473.476	0	4335.76	3976.95	492.511	464.923		3.43941e+09	2.94059e+09		3.41709e+06	6.17849e+06	4.05887e+07	4.97598e+07	5.34986e+07	5.22159e+07	5.27703e+07	615094	616088	6.28557e+06	5.73641e+06	5.08994e+06	3.83812e+06	3.10757e+06
		1.92378e+09	6.42908e+09	6.15123e+09	2.01739e+09	7.62228e+09	8.31049e+09		1.45041e+10		9.75951e+08	9.4783e+08		3.67964e+08	6.07987e+08	3.05214e+08	6.42617e+08	6.73178e+08	1.2506e+09		8.703e+08	1.05651e+08	9.4783e+08		4149.6	478.177	0	4427.64	3997.67	496.679	469.865		3.52995e+09	2.89913e+09		3.70757e+06	6.68425e+06	4.33438e+07	5.35317e+07	5.6307e+07	5.45782e+07	5.39061e+07	606237	602023	6.32541e+06	5.80612e+06	5.10888e+06	3.86408e+06	3.11266e+06
		1.91501e+09	6.38549e+09	6.15202e+09	2.01627e+09	7.62077e+09	8.30329e+09		1.44525e+10		9.75931e+08	9.39076e+08		3.67158e+08	6.08774e+08	3.02948e+08	6.36128e+08	6.70106e+08	1.2449e+09		8.70351e+08	1.0558e+08	9.39076e+08		4149.52	473.761	0	4417.94	4002.85	492.992	465.12		3.47057e+09	2.91491e+09		3.53971e+06	6.2804e+06	4.20661e+07	5.12687e+07	5.49254e+07	5.32045e+07	5.32449e+07	630884	619975	6.46832e+06	5.86909e+06	5.19575e+06	3.89301e+06	3.12793e+06
		1.90743e+09	6.49319e+09	6.16025e+09	2.02002e+09	7.63286e+09	8.31478e+09		1.45609e+10		9.66982e+08	9.40445e+08		3.59302e+08	6.0768e+08	3.07025e+08	6.3342e+08	6.66327e+08	1.2411e+09		8.6251e+08	1.04472e+08	9.40445e+08		4111.47	474.452	0	4323.42	3995.66	499.626	463.141		3.58646e+09	2.90673e+09		3.50816e+06	6.42976e+06	4.31775e+07	5.28066e+07	5.5871e+07	5.41405e+07	5.35581e+07	583445	589701	6.36714e+06	5.7883e+06	5.11127e+06	3.85777e+06	3.10283e+06
		1.9129e+09	6.39653e+09	6.16047e+09	2.01951e+09	7.63208e+09	8.32037e+09		1.44699e+10		9.71938e+08	9.40961e+08		3.63883e+08	6.08056e+08	3.0335e+08	6.37611e+08	6.67233e+08	1.24567e+09		8.66807e+08	1.05131e+08	9.40961e+08		4132.54	474.712	0	4378.53	3998.12	493.645	466.205		3.48543e+09	2.91111e+09		3.66055e+06	6.62223e+06	4.27289e+07	5.23388e+07	5.58531e+07	5.38015e+07	5.35941e+07	597299	595155	6.22606e+06	5.66674e+06	5.06169e+06	3.80446e+06	3.09274e+06
		1.90196e+09	6.33929e+09	6.16155e+09	2.02107e+09	7.63558e+09	8.31524e+09		1.44028e+10		9.65261e+08	9.36701e+08		3.59696e+08	6.05565e+08	3.03344e+08	6.33358e+08	6.6304e+08	1.23892e+09		8.60936e+08	1.04325e+08	9.36701e+08		4104.15	472.563	0	4328.16	3981.75	493.636	463.095		3.44765e+09	2.89164e+09		3.4538e+06	6.07989e+06	4.11884e+07	5.03459e+07	5.39435e+07	5.27308e+07	5.29026e+07	602064	586146	6.25112e+06	5.6852e+06	5.05046e+06	3.82645e+06	3.09468e+06
		1.92037e+09	6.55723e+09	6.16797e+09	2.0232e+09	7.64359e+09	8.32976e+09		1.46456e+10		9.72179e+08	9.48194e+08		3.65379e+08	6.068e+08	3.04697e+08	6.43496e+08	6.70077e+08	1.2503e+09		8.67013e+08	1.05166e+08	9.48194e+08		4133.57	478.361	0	4396.54	3989.87	495.838	470.508		3.66236e+09	2.89487e+09		4.04987e+06	7.16913e+06	4.45987e+07	5.41334e+07	5.7182e+07	5.51141e+07	5.4207e+07	655726	638630	6.47026e+06	5.83256e+06	5.16306e+06	3.88698e+06	3.12389e+06
		1.90954e+09	6.58851e+09	6.17633e+09	2.02598e+09	7.65401e+09	8.34031e+09		1.46744e+10		9.72635e+08	9.36908e+08		3.63557e+08	6.09078e+08	3.03283e+08	6.33625e+08	6.6684e+08	1.2427e+09		8.67469e+08	1.05166e+08	9.36908e+08		4135.51	472.667	0	4374.61	4004.85	493.537	463.29		3.6596e+09	2.92891e+09		3.75425e+06	6.84776e+06	4.4324e+07	5.39131e+07	5.70103e+07	5.47765e+07	5.39429e+07	605850	608268	6.42084e+06	5.80029e+06	5.14166e+06	3.85899e+06	3.10655e+06
		1.90558e+09	6.41033e+09	6.16935e+09	2.02293e+09	7.64399e+09	8.32709e+09		1.44853e+10		9.71374e+08	9.34203e+08		3.65456e+08	6.05918e+08	3.01763e+08	6.3244e+08	6.67219e+08	1.23836e+09		8.66258e+08	1.05116e+08	9.34203e+08		4130.15	471.303	0	4397.46	3984.07	491.063	462.424		3.4511e+09	2.95923e+09		3.4738e+06	6.29269e+06	4.18419e+07	5.1274e+07	5.49084e+07	5.3238e+07	5.30771e+07	593927	594216	6.27387e+06	5.71795e+06	5.09063e+06	3.83364e+06	3.09228e+06
		1.91156e+09	6.59096e+09	6.16169e+09	2.02005e+09	7.63384e+09	8.3179e+09		1.46642e+10		9.69995e+08	9.41564e+08		3.61774e+08	6.08221e+08	3.06023e+08	6.3554e+08	6.67797e+08	1.24376e+09		8.65078e+08	1.04917e+08	9.41564e+08		4124.28	475.016	0	4353.16	3999.21	497.996	464.691		3.64961e+09	2.94136e+09		3.70762e+06	6.77858e+06	4.33633e+07	5.34473e+07	5.64446e+07	5.46214e+07	5.3922e+07	597344	601126	6.27145e+06	5.74331e+06	5.08503e+06	3.84545e+06	3.10438e+06
		1.91534e+09	6.44805e+09	6.15857e+09	2.01772e+09	7.62763e+09	8.31126e+09		1.4522e+10		9.69952e+08	9.45385e+08		3.63072e+08	6.06881e+08	3.0386e+08	6.41524e+08	6.66932e+08	1.2484e+09		8.65066e+08	1.04886e+08	9.45385e+08		4124.1	476.944	0	4368.78	3990.4	494.476	469.066		3.53102e+09	2.91703e+09		3.53097e+06	6.76641e+06	4.34925e+07	5.32859e+07	5.63398e+07	5.4398e+07	5.36983e+07	578743	611337	6.35865e+06	5.78921e+06	5.11904e+06	3.85516e+06	3.10203e+06
		1.91574e+09	6.41863e+09	6.14808e+09	2.01648e+09	7.61859e+09	8.30173e+09		1.44825e+10		9.72001e+08	9.43742e+08		3.67404e+08	6.04597e+08	3.06078e+08	6.37664e+08	6.73482e+08	1.24226e+09		8.66781e+08	1.05219e+08	9.43742e+08		4132.81	476.115	0	4420.9	3975.38	498.085	466.243		3.52581e+09	2.89282e+09		3.63512e+06	6.40165e+06	4.25893e+07	5.18048e+07	5.53999e+07	5.36351e+07	5.34016e+07	614505	597316	6.34178e+06	5.73598e+06	5.10792e+06	3.84532e+06	3.10389e+06
		1.90242e+09	6.45545e+09	6.16724e+09	2.02035e+09	7.63799e+09	8.32736e+09		1.45251e+10		9.6894e+08	9.33483e+08		3.63016e+08	6.05924e+08	3.02587e+08	6.30896e+08	6.65603e+08	1.23682e+09		8.64154e+08	1.04786e+08	9.33483e+08		4119.79	470.94	0	4368.1	3984.11	492.404	461.295		3.52729e+09	2.92815e+09		3.6943e+06	6.46513e+06	4.32276e+07	5.26679e+07	5.61393e+07	5.44455e+07	5.37275e+07	615074	593490	6.37783e+06	5.77598e+06	5.13821e+06	3.88104e+06	3.11334e+06
		1.90998e+09	6.47736e+09	6.1721e+09	2.02252e+09	7.64505e+09	8.33186e+09		1.45594e+10		9.6644e+08	9.43545e+08		3.6248e+08	6.03961e+08	3.04108e+08	6.39437e+08	6.66588e+08	1.2434e+09		8.61875e+08	1.04565e+08	9.43545e+08		4109.17	476.015	0	4361.65	3971.2	494.88	467.54		3.54948e+09	2.92788e+09		3.55748e+06	6.31356e+06	4.23126e+07	5.14364e+07	5.5198e+07	5.34257e+07	5.32234e+07	610350	598449	6.35757e+06	5.74885e+06	5.12606e+06	3.8523e+06	3.10296e+06
		1.91952e+09	6.56168e+09	6.15319e+09	2.01945e+09	7.62725e+09	8.31346e+09		1.46344e+10		9.70452e+08	9.49064e+08		3.62097e+08	6.08354e+08	3.07739e+08	6.41325e+08	6.69836e+08	1.24968e+09		8.65534e+08	1.04917e+08	9.49064e+08		4126.22	478.8	0	4357.05	4000.09	500.788	468.921		3.63147e+09	2.93021e+09		3.65688e+06	6.26849e+06	4.27156e+07	5.1583e+07	5.51258e+07	5.37342e+07	5.33619e+07	618968	585695	6.36549e+06	5.71608e+06	5.08586e+06	3.85431e+06	3.1024e+06
		1.9138e+09	6.32307e+09	6.15516e+09	2.01849e+09	7.6268e+09	8.30929e+09		1.4392e+10		9.72236e+08	9.41566e+08		3.64133e+08	6.08103e+08	3.04882e+08	6.36684e+08	6.69015e+08	1.24479e+09		8.6709e+08	1.05146e+08	9.41566e+08		4133.81	475.017	0	4381.54	3998.43	496.139	465.527		3.42305e+09	2.90002e+09		3.45101e+06	6.09105e+06	4.06008e+07	4.96038e+07	5.3398e+07	5.20632e+07	5.26523e+07	621927	608406	6.29271e+06	5.72422e+06	5.08431e+06	3.82961e+06	3.10198e+06
		1.91076e+09	6.46485e+09	6.16586e+09	2.02277e+09	7.64144e+09	8.33014e+09		1.45415e+10		9.6436e+08	9.46397e+08		3.60482e+08	6.03878e+08	3.05392e+08	6.41006e+08	6.65874e+08	1.24488e+09		8.60096e+08	1.04264e+08	9.46397e+08		4100.32	477.455	0	4337.61	3970.65	496.969	468.687		3.51062e+09	2.95424e+09		3.70976e+06	6.58036e+06	4.33079e+07	5.28717e+07	5.64088e+07	5.42081e+07	5.38041e+07	601548	587330	6.28785e+06	5.70261e+06	5.09762e+06	3.82461e+06	3.10129e+06
		1.90982e+09	6.4619e+09	6.14695e+09	2.01487e+09	7.61496e+09	8.29596e+09		1.45187e+10		9.67634e+08	9.4219e+08		3.62247e+08	6.05387e+08	3.04592e+08	6.37598e+08	6.66839e+08	1.24298e+09		8.62974e+08	1.04659e+08	9.4219e+08		4114.24	475.332	0	4358.85	3980.58	495.666	466.195		3.51692e+09	2.94499e+09		3.75611e+06	6.48267e+06	4.22128e+07	5.17718e+07	5.5374e+07	5.41035e+07	5.35187e+07	637053	607031	6.29873e+06	5.74452e+06	5.11388e+06	3.88378e+06	3.11278e+06
		1.90938e+09	6.5212e+09	6.16557e+09	2.02146e+09	7.6389e+09	8.3268e+09		1.45962e+10		9.69228e+08	9.40152e+08		3.63001e+08	6.06227e+08	3.03433e+08	6.36719e+08	6.66434e+08	1.24295e+09		8.64392e+08	1.04836e+08	9.40152e+08		4121.02	474.304	0	4367.92	3986.1	493.78	465.553		3.59435e+09	2.92686e+09		3.60251e+06	6.64223e+06	4.29705e+07	5.27778e+07	5.59055e+07	5.41837e+07	5.36407e+07	602864	613179	6.35957e+06	5.80702e+06	5.12948e+06	3.86979e+06	3.11149e+06
		1.91065e+09	6.5661e+09	6.15181e+09	2.0166e+09	7.62123e+09	8.30386e+09		1.46286e+10		9.72079e+08	9.38569e+08		3.64152e+08	6.07927e+08	3.04788e+08	6.33781e+08	6.6894e+08	1.24171e+09		8.66899e+08	1.0518e+08	9.38569e+08		4133.14	473.505	0	4381.77	3997.28	495.986	463.405		3.64942e+09	2.91668e+09		3.91014e+06	7.19079e+06	4.42676e+07	5.46561e+07	5.74702e+07	5.52615e+07	5.417e+07	621706	628751	6.35215e+06	5.82627e+06	5.14622e+06	3.8718e+06	3.11061e+06
		1.9124e+09	6.46827e+09	6.15795e+09	2.02022e+09	7.63173e+09	8.31349e+09		1.45386e+10		9.69724e+08	9.42676e+08		3.65728e+08	6.03996e+08	3.07138e+08	6.35537e+08	6.72866e+08	1.23953e+09		8.64802e+08	1.04923e+08	9.42676e+08		4123.13	475.577	0	4400.74	3971.44	499.811	464.688		3.55304e+09	2.91523e+09		3.72422e+06	6.596e+06	4.31865e+07	5.29527e+07	5.61307e+07	5.42208e+07	5.37858e+07	622258	607820	6.3853e+06	5.82032e+06	5.14615e+06	3.87e+06	3.11895e+06
		1.90962e+09	6.48823e+09	6.13908e+09	2.01325e+09	7.60694e+09	8.28643e+09		1.45369e+10		9.74888e+08	9.34727e+08		3.66566e+08	6.08322e+08	3.02679e+08	6.32048e+08	6.69245e+08	1.24037e+09		8.69431e+08	1.05457e+08	9.34727e+08		4145.09	471.567	0	4410.82	3999.88	492.554	462.137		3.55481e+09	2.93342e+09		3.7162e+06	6.39993e+06	4.31454e+07	5.26344e+07	5.57263e+07	5.39799e+07	5.36661e+07	611681	580287	6.3212e+06	5.7305e+06	5.07123e+06	3.83026e+06	3.10248e+06
		1.91379e+09	6.48786e+09	6.16357e+09	2.01996e+09	7.63492e+09	8.31849e+09		1.45652e+10		9.73042e+08	9.4075e+08		3.63298e+08	6.09744e+08	3.01457e+08	6.39293e+08	6.64755e+08	1.24904e+09		8.67866e+08	1.05176e+08	9.4075e+08		4137.24	474.606	0	4371.5	4009.23	490.565	467.435		3.59597e+09	2.89189e+09		3.5876e+06	6.43161e+06	4.26312e+07	5.23618e+07	5.54268e+07	5.37338e+07	5.35421e+07	598015	591227	6.294e+06	5.74683e+06	5.0755e+06	3.83158e+06	3.10325e+06
		1.91605e+09	6.54838e+09	6.15718e+09	2.01748e+09	7.6263e+09	8.31495e+09		1.46216e+10		9.68071e+08	9.47979e+08		3.61509e+08	6.06562e+08	3.05965e+08	6.42014e+08	6.67474e+08	1.24858e+09		8.63384e+08	1.04687e+08	9.47979e+08		4116.1	478.253	0	4349.97	3988.3	497.901	469.424		3.6438e+09	2.90458e+09		3.78452e+06	7.07291e+06	4.45784e+07	5.42799e+07	5.71491e+07	5.51457e+07	5.42749e+07	598199	614897	6.37891e+06	5.76562e+06	5.10305e+06	3.85556e+06	3.11386e+06
		1.9177e+09	6.46224e+09	6.14929e+09	2.01575e+09	7.61807e+09	8.30522e+09		1.45292e+10		9.72486e+08	9.45212e+08		3.62672e+08	6.09814e+08	3.03161e+08	6.42051e+08	6.65832e+08	1.25187e+09		8.67332e+08	1.05154e+08	9.45212e+08		4134.87	476.857	0	4363.96	4009.69	493.338	469.451		3.54362e+09	2.91862e+09		3.65856e+06	6.38413e+06	4.25565e+07	5.24666e+07	5.54422e+07	5.40845e+07	5.34307e+07	602199	578934	6.23388e+06	5.71243e+06	5.04519e+06	3.83809e+06	3.08856e+06
		1.91156e+09	6.4865e+09	6.13601e+09	2.01135e+09	7.60153e+09	8.28134e+09		1.45341e+10		9.6919e+08	9.42368e+08		3.6295e+08	6.0624e+08	3.09502e+08	6.32866e+08	6.72452e+08	1.23911e+09		8.64384e+08	1.04806e+08	9.42368e+08		4120.86	475.422	0	4367.3	3986.19	503.657	462.735		3.57193e+09	2.91457e+09		3.68452e+06	6.36351e+06	4.285e+07	5.23492e+07	5.58422e+07	5.41835e+07	5.36679e+07	610636	581265	6.30386e+06	5.72404e+06	5.09928e+06	3.85533e+06	3.10695e+06
		1.91539e+09	6.421e+09	6.16411e+09	2.01999e+09	7.63532e+09	8.32197e+09		1.45005e+10		9.68586e+08	9.46809e+08		3.61976e+08	6.0661e+08	3.0793e+08	6.38878e+08	6.69906e+08	1.24549e+09		8.6378e+08	1.04806e+08	9.46809e+08		4118.29	477.662	0	4355.59	3988.62	501.099	467.131		3.48943e+09	2.93158e+09		3.37331e+06	6.26198e+06	4.1751e+07	5.05736e+07	5.47724e+07	5.32956e+07	5.31929e+07	578668	593321	6.27257e+06	5.65198e+06	5.08604e+06	3.84245e+06	3.10095e+06
		1.91e+09	6.32689e+09	6.15809e+09	2.01957e+09	7.63065e+09	8.31378e+09		1.4395e+10		9.73541e+08	9.36458e+08		3.65023e+08	6.08518e+08	3.02806e+08	6.33652e+08	6.67829e+08	1.24217e+09		8.68236e+08	1.05305e+08	9.36458e+08		4139.36	472.44	0	4392.25	4001.17	492.761	463.31		3.41651e+09	2.91039e+09		3.33767e+06	6.02438e+06	4.04492e+07	4.98657e+07	5.33568e+07	5.20651e+07	5.26482e+07	596436	596058	6.23507e+06	5.72008e+06	5.05782e+06	3.81611e+06	3.09595e+06
		1.90881e+09	6.41776e+09	6.17935e+09	2.02773e+09	7.65912e+09	8.34354e+09		1.45059e+10		9.7158e+08	9.37234e+08		3.67e+08	6.04581e+08	3.02383e+08	6.34852e+08	6.69383e+08	1.23943e+09		8.66429e+08	1.05152e+08	9.37234e+08		4131.02	472.832	0	4416.04	3975.28	492.072	464.187		3.54539e+09	2.87236e+09		3.94215e+06	6.94797e+06	4.38073e+07	5.38893e+07	5.69572e+07	5.49244e+07	5.38969e+07	626182	606402	6.27857e+06	5.73666e+06	5.0949e+06	3.84503e+06	3.09306e+06
		1.90411e+09	6.48354e+09	6.16622e+09	2.02126e+09	7.63897e+09	8.32534e+09		1.45539e+10		9.657e+08	9.38407e+08		3.6274e+08	6.0296e+08	3.02409e+08	6.35998e+08	6.65149e+08	1.23896e+09		8.61249e+08	1.04451e+08	9.38407e+08		4106.02	473.423	0	4364.78	3964.62	492.114	465.026		3.5628e+09	2.92074e+09		3.58938e+06	6.43142e+06	4.29985e+07	5.25067e+07	5.57861e+07	5.42422e+07	5.35734e+07	608712	602126	6.4149e+06	5.82517e+06	5.15136e+06	3.89345e+06	3.11584e+06
		1.91248e+09	6.44877e+09	6.17091e+09	2.02233e+09	7.64394e+09	8.33062e+09		1.45322e+10		9.74805e+08	9.37671e+08		3.64195e+08	6.1061e+08	3.01782e+08	6.35889e+08	6.65977e+08	1.2465e+09		8.69352e+08	1.05453e+08	9.37671e+08		4144.73	473.052	0	4382.29	4014.92	491.094	464.945		3.53141e+09	2.91736e+09		3.64995e+06	6.70034e+06	4.29386e+07	5.26973e+07	5.59532e+07	5.38869e+07	5.36186e+07	589094	595360	6.21561e+06	5.66726e+06	5.04398e+06	3.79441e+06	3.08725e+06
		1.91417e+09	6.41555e+09	6.15418e+09	2.01625e+09	7.62214e+09	8.30961e+09		1.44839e+10		9.71991e+08	9.42181e+08		3.63193e+08	6.08798e+08	3.05109e+08	6.37072e+08	6.68303e+08	1.24587e+09		8.66918e+08	1.05073e+08	9.42181e+08		4132.77	475.327	0	4370.24	4003	496.509	465.81		3.50484e+09	2.91071e+09		3.6005e+06	6.50608e+06	4.29595e+07	5.23387e+07	5.58883e+07	5.41982e+07	5.35304e+07	604310	602464	6.3693e+06	5.7691e+06	5.1352e+06	3.87517e+06	3.10688e+06
		1.91181e+09	6.36239e+09	6.15508e+09	2.01757e+09	7.6251e+09	8.31183e+09		1.44293e+10		9.70034e+08	9.41781e+08		3.63369e+08	6.06664e+08	3.02549e+08	6.39232e+08	6.65918e+08	1.2459e+09		8.65109e+08	1.04925e+08	9.41781e+08		4124.44	475.126	0	4372.35	3988.98	492.342	467.39		3.43286e+09	2.92953e+09		3.52591e+06	6.584e+06	4.22865e+07	5.19218e+07	5.53995e+07	5.36832e+07	5.34296e+07	610474	629945	6.38863e+06	5.83535e+06	5.16691e+06	3.88388e+06	3.12037e+06
		1.91158e+09	6.52001e+09	6.17331e+09	2.02328e+09	7.6472e+09	8.33392e+09		1.46049e+10		9.7373e+08	9.37853e+08		3.64913e+08	6.08817e+08	3.03689e+08	6.34164e+08	6.68602e+08	1.24298e+09		8.68429e+08	1.05301e+08	9.37853e+08		4140.16	473.144	0	4390.93	4003.13	494.197	463.684		3.57973e+09	2.94028e+09		3.71315e+06	6.8026e+06	4.33508e+07	5.29469e+07	5.59881e+07	5.43893e+07	5.36288e+07	618269	624636	6.39646e+06	5.80712e+06	5.12437e+06	3.87708e+06	3.10757e+06
		1.91056e+09	6.53883e+09	6.16514e+09	2.0225e+09	7.64049e+09	8.32587e+09		1.46145e+10		9.688e+08	9.41763e+08		3.61234e+08	6.07566e+08	3.04878e+08	6.36885e+08	6.66111e+08	1.24445e+09		8.64052e+08	1.04748e+08	9.41763e+08		4119.2	475.117	0	4346.65	3994.91	496.132	465.674		3.60673e+09	2.9321e+09		3.73454e+06	6.6823e+06	4.33588e+07	5.30663e+07	5.61861e+07	5.46374e+07	5.37361e+07	601066	591761	6.26638e+06	5.69687e+06	5.05796e+06	3.84494e+06	3.09236e+06
		1.91432e+09	6.38531e+09	6.14367e+09	2.01264e+09	7.60882e+09	8.29154e+09		1.44433e+10		9.73268e+08	9.41054e+08		3.63242e+08	6.10025e+08	3.06067e+08	6.34987e+08	6.6931e+08	1.24501e+09		8.68013e+08	1.05254e+08	9.41054e+08		4138.2	474.759	0	4370.83	4011.08	498.067	464.286		3.47822e+09	2.90709e+09		3.37093e+06	6.33863e+06	4.21909e+07	5.1683e+07	5.47054e+07	5.34184e+07	5.31932e+07	561916	582826	6.22947e+06	5.67268e+06	5.00944e+06	3.80924e+06	3.08292e+06
		1.913e+09	6.5447e+09	6.16716e+09	2.02042e+09	7.63807e+09	8.32716e+09		1.46249e+10		9.70611e+08	9.42385e+08		3.6458e+08	6.06032e+08	3.07517e+08	6.34869e+08	6.72096e+08	1.2409e+09		8.65603e+08	1.05008e+08	9.42385e+08		4126.9	475.431	0	4386.92	3984.82	500.426	464.2		3.6119e+09	2.9328e+09		3.8302e+06	6.75196e+06	4.33862e+07	5.33311e+07	5.62278e+07	5.45666e+07	5.37416e+07	618552	599911	6.28199e+06	5.7371e+06	5.06933e+06	3.84415e+06	3.09461e+06
		1.91846e+09	6.38545e+09	6.1549e+09	2.01814e+09	7.62601e+09	8.31133e+09		1.44588e+10		9.69315e+08	9.49148e+08		3.63427e+08	6.05888e+08	3.0812e+08	6.41028e+08	6.71548e+08	1.24692e+09		8.64449e+08	1.04866e+08	9.49148e+08		4121.39	478.842	0	4373.05	3983.87	501.409	468.703		3.50789e+09	2.87756e+09		3.45308e+06	6.17342e+06	4.13773e+07	5.06856e+07	5.44514e+07	5.27616e+07	5.29809e+07	602478	595653	6.28259e+06	5.72597e+06	5.09899e+06	3.82995e+06	3.09966e+06
		1.91649e+09	6.45307e+09	6.1609e+09	2.02037e+09	7.63391e+09	8.31796e+09		1.45305e+10		9.74037e+08	9.42455e+08		3.67463e+08	6.06575e+08	3.07919e+08	6.34535e+08	6.75382e+08	1.24111e+09		8.68603e+08	1.05434e+08	9.42455e+08		4141.47	475.466	0	4421.61	3988.39	501.081	463.956		3.54166e+09	2.91141e+09		3.67214e+06	6.53432e+06	4.24379e+07	5.25011e+07	5.50678e+07	5.3799e+07	5.36196e+07	607473	595799	6.23542e+06	5.7343e+06	5.02291e+06	3.82479e+06	3.10295e+06
		1.91498e+09	6.3041e+09	6.1582e+09	2.01903e+09	7.62975e+09	8.31203e+09		1.43773e+10		9.76403e+08	9.38574e+08		3.67103e+08	6.09301e+08	3.048e+08	6.33774e+08	6.71903e+08	1.24307e+09		8.70786e+08	1.05617e+08	9.38574e+08		4151.53	473.508	0	4417.28	4006.31	496.005	463.399		3.37735e+09	2.92674e+09		3.23779e+06	5.96348e+06	4.1064e+07	4.98134e+07	5.35283e+07	5.22319e+07	5.26142e+07	595436	607863	6.4334e+06	5.81532e+06	5.14262e+06	3.86902e+06	3.1117e+06
		1.91107e+09	6.41028e+09	6.16157e+09	2.02008e+09	7.63382e+09	8.31269e+09		1.44829e+10		9.72099e+08	9.38975e+08		3.65799e+08	6.06301e+08	2.98656e+08	6.40318e+08	6.64455e+08	1.24662e+09		8.66901e+08	1.05199e+08	9.38975e+08		4133.23	473.71	0	4401.59	3986.59	486.008	468.184		3.54396e+09	2.86631e+09		3.61769e+06	6.45669e+06	4.24402e+07	5.17336e+07	5.52417e+07	5.4106e+07	5.35375e+07	608784	599542	6.30202e+06	5.71158e+06	5.08199e+06	3.87237e+06	3.10893e+06
		1.90624e+09	6.44076e+09	6.16753e+09	2.02192e+09	7.641e+09	8.32213e+09		1.45145e+10		9.65557e+08	9.40684e+08		3.62177e+08	6.0338e+08	3.02617e+08	6.38067e+08	6.64794e+08	1.24145e+09		8.61148e+08	1.04409e+08	9.40684e+08		4105.41	474.572	0	4358.01	3967.38	492.453	466.538		3.54035e+09	2.9004e+09		3.76287e+06	6.46869e+06	4.30369e+07	5.23115e+07	5.5654e+07	5.44043e+07	5.3711e+07	622084	589268	6.32161e+06	5.71034e+06	5.07527e+06	3.86747e+06	3.10786e+06
		1.9098e+09	6.43685e+09	6.14766e+09	2.01528e+09	7.61616e+09	8.29973e+09		1.44943e+10		9.72566e+08	9.37234e+08		3.65648e+08	6.06918e+08	3.02018e+08	6.35216e+08	6.67667e+08	1.24213e+09		8.67343e+08	1.05223e+08	9.37234e+08		4135.21	472.832	0	4399.78	3990.64	491.479	464.454		3.52463e+09	2.91222e+09		3.79796e+06	6.57681e+06	4.37411e+07	5.35241e+07	5.67515e+07	5.4461e+07	5.40027e+07	613652	584557	6.33755e+06	5.76085e+06	5.11997e+06	3.83733e+06	3.11083e+06
		1.90849e+09	6.5335e+09	6.15406e+09	2.01735e+09	7.62403e+09	8.3125e+09		1.45961e+10		9.67003e+08	9.41491e+08		3.61408e+08	6.05595e+08	3.04351e+08	6.3714e+08	6.65759e+08	1.24273e+09		8.62434e+08	1.04569e+08	9.41491e+08		4111.56	474.979	0	4348.76	3981.94	495.274	465.86		3.60629e+09	2.92721e+09		3.73824e+06	6.66036e+06	4.30564e+07	5.28686e+07	5.60356e+07	5.45506e+07	5.36484e+07	617357	606177	6.3206e+06	5.76839e+06	5.10818e+06	3.87659e+06	3.1035e+06
		1.91251e+09	6.41609e+09	6.16231e+09	2.02201e+09	7.63777e+09	8.32492e+09		1.44909e+10		9.70453e+08	9.4206e+08		3.6275e+08	6.07702e+08	3.05296e+08	6.36764e+08	6.68046e+08	1.24447e+09		8.65521e+08	1.04932e+08	9.4206e+08		4126.23	475.267	0	4364.91	3995.8	496.812	465.586		3.50191e+09	2.91418e+09		3.61534e+06	6.39177e+06	4.26862e+07	5.21827e+07	5.56558e+07	5.37724e+07	5.33094e+07	604628	589600	6.31475e+06	5.73881e+06	5.1048e+06	3.83922e+06	3.09166e+06
		1.91074e+09	6.50119e+09	6.18755e+09	2.03046e+09	7.66935e+09	8.35661e+09		1.45995e+10		9.67605e+08	9.43135e+08		3.61939e+08	6.05666e+08	3.02598e+08	6.40537e+08	6.64537e+08	1.2462e+09		8.62936e+08	1.04669e+08	9.43135e+08		4114.12	475.809	0	4355.14	3982.41	492.422	468.344		3.58507e+09	2.91612e+09		3.7645e+06	6.76962e+06	4.26262e+07	5.26581e+07	5.57731e+07	5.39657e+07	5.34672e+07	652038	648234	6.44275e+06	5.92013e+06	5.2034e+06	3.90524e+06	3.1231e+06
		1.90844e+09	6.47188e+09	6.17193e+09	2.02326e+09	7.64627e+09	8.3313e+09		1.45523e+10		9.6485e+08	9.43592e+08		3.62352e+08	6.02498e+08	3.05131e+08	6.3846e+08	6.67484e+08	1.24096e+09		8.60487e+08	1.04363e+08	9.43592e+08		4102.4	476.039	0	4360.12	3961.58	496.545	466.826		3.56086e+09	2.91103e+09		3.6585e+06	6.24856e+06	4.21787e+07	5.18269e+07	5.50417e+07	5.38405e+07	5.34523e+07	634317	599166	6.3793e+06	5.83114e+06	5.13853e+06	3.89752e+06	3.12272e+06
		1.91267e+09	6.48791e+09	6.17219e+09	2.0247e+09	7.64902e+09	8.33005e+09		1.45728e+10		9.71477e+08	9.41195e+08		3.62632e+08	6.08844e+08	3.01984e+08	6.39211e+08	6.64616e+08	1.24806e+09		8.66405e+08	1.05072e+08	9.41195e+08		4130.58	474.83	0	4363.49	4003.31	491.423	467.375		3.59526e+09	2.89264e+09		3.65771e+06	6.70489e+06	4.33716e+07	5.32533e+07	5.6161e+07	5.44561e+07	5.37026e+07	605405	611798	6.37682e+06	5.81968e+06	5.12576e+06	3.87324e+06	3.10822e+06
		1.9225e+09	6.48537e+09	6.17427e+09	2.02429e+09	7.64964e+09	8.33577e+09		1.45821e+10		9.78109e+08	9.44391e+08		3.65324e+08	6.12786e+08	3.04063e+08	6.40328e+08	6.69387e+08	1.25311e+09		8.72312e+08	1.05798e+08	9.44391e+08		4158.78	476.443	0	4395.87	4029.23	494.806	468.192		3.56887e+09	2.9165e+09		3.83734e+06	6.81189e+06	4.38311e+07	5.35169e+07	5.64395e+07	5.48849e+07	5.39974e+07	615119	600506	6.31969e+06	5.73055e+06	5.07045e+06	3.85651e+06	3.10541e+06
		1.9044e+09	6.39496e+09	6.16207e+09	2.01928e+09	7.63272e+09	8.31856e+09		1.44614e+10		9.7274e+08	9.31663e+08		3.66477e+08	6.06263e+08	2.99467e+08	6.32196e+08	6.65944e+08	1.23846e+09		8.67455e+08	1.05285e+08	9.31663e+08		4135.95	470.021	0	4409.75	3986.34	487.326	462.245		3.49314e+09	2.90182e+09		3.42958e+06	6.33086e+06	4.18125e+07	5.05427e+07	5.43304e+07	5.30246e+07	5.31727e+07	599450	611816	6.35373e+06	5.71638e+06	5.09222e+06	3.851e+06	3.11155e+06
		1.91196e+09	6.43337e+09	6.15662e+09	2.01769e+09	7.62632e+09	8.31172e+09		1.4502e+10		9.73087e+08	9.38874e+08		3.65266e+08	6.0782e+08	3.00487e+08	6.38388e+08	6.65753e+08	1.24621e+09		8.6786e+08	1.05227e+08	9.38874e+08		4137.43	473.659	0	4395.18	3996.58	488.986	466.773		3.5385e+09	2.89487e+09		3.64378e+06	6.65007e+06	4.28048e+07	5.29711e+07	5.57318e+07	5.41092e+07	5.36954e+07	609105	613175	6.33056e+06	5.82435e+06	5.11062e+06	3.86277e+06	3.11399e+06
		1.91232e+09	6.32481e+09	6.15639e+09	2.01864e+09	7.62786e+09	8.31382e+09		1.43935e+10		9.70559e+08	9.41765e+08		3.64321e+08	6.06238e+08	3.01686e+08	6.40078e+08	6.66007e+08	1.24632e+09		8.65562e+08	1.04998e+08	9.41765e+08		4126.68	475.118	0	4383.8	3986.18	490.939	468.009		3.43496e+09	2.88985e+09		3.68618e+06	6.51203e+06	4.2433e+07	5.17572e+07	5.53406e+07	5.36869e+07	5.35023e+07	630878	615685	6.36662e+06	5.77598e+06	5.13344e+06	3.86747e+06	3.1175e+06
		1.91106e+09	6.46379e+09	6.14625e+09	2.0165e+09	7.61744e+09	8.30181e+09		1.45211e+10		9.76071e+08	9.34991e+08		3.65546e+08	6.10525e+08	3.03413e+08	6.31578e+08	6.68959e+08	1.2421e+09		8.70467e+08	1.05604e+08	9.34991e+08		4150.12	471.7	0	4398.55	4014.36	493.749	461.794		3.55899e+09	2.9048e+09		3.62859e+06	6.44511e+06	4.31471e+07	5.2432e+07	5.58222e+07	5.37526e+07	5.35831e+07	608029	595761	6.39088e+06	5.77344e+06	5.12499e+06	3.84068e+06	3.10893e+06
		1.91098e+09	6.41036e+09	6.1513e+09	2.01722e+09	7.622e+09	8.30397e+09		1.44726e+10		9.71567e+08	9.39412e+08		3.66416e+08	6.0515e+08	3.00984e+08	6.38428e+08	6.674e+08	1.24358e+09		8.66401e+08	1.05166e+08	9.39412e+08		4130.96	473.93	0	4409.02	3979.02	489.795	466.802		3.49106e+09	2.9193e+09		3.44529e+06	6.22337e+06	4.17051e+07	5.12529e+07	5.42497e+07	5.27853e+07	5.30998e+07	611969	611902	6.39995e+06	5.85326e+06	5.12502e+06	3.85812e+06	3.11751e+06
		1.91372e+09	6.35413e+09	6.14937e+09	2.01657e+09	7.61959e+09	8.30025e+09		1.44172e+10		9.70558e+08	9.43163e+08		3.63784e+08	6.06774e+08	3.04243e+08	6.3892e+08	6.68027e+08	1.24569e+09		8.65556e+08	1.05003e+08	9.43163e+08		4126.68	475.823	0	4377.34	3989.7	495.099	467.162		3.44206e+09	2.91207e+09		3.50004e+06	6.28659e+06	4.18564e+07	5.08337e+07	5.41157e+07	5.27636e+07	5.31668e+07	611122	607044	6.35704e+06	5.74552e+06	5.07059e+06	3.83141e+06	3.1107e+06
		1.91414e+09	6.36357e+09	6.1529e+09	2.01744e+09	7.62345e+09	8.30307e+09		1.44306e+10		9.69225e+08	9.4492e+08		3.61519e+08	6.07706e+08	3.05699e+08	6.3922e+08	6.67219e+08	1.24693e+09		8.64437e+08	1.04788e+08	9.4492e+08		4121.01	476.709	0	4350.09	3995.82	497.469	467.382		3.45706e+09	2.90651e+09		3.60477e+06	6.44239e+06	4.24964e+07	5.21479e+07	5.55269e+07	5.3892e+07	5.35576e+07	606931	598552	6.31245e+06	5.75936e+06	5.10963e+06	3.85779e+06	3.11044e+06
		1.90872e+09	6.48356e+09	6.16099e+09	2.01919e+09	7.63185e+09	8.31438e+09		1.45533e+10		9.68072e+08	9.40645e+08		3.62109e+08	6.05962e+08	3.01743e+08	6.38902e+08	6.63852e+08	1.24486e+09		8.63423e+08	1.04648e+08	9.40645e+08		4116.1	474.552	0	4357.19	3984.36	491.03	467.149		3.5255e+09	2.95806e+09		3.5784e+06	6.34982e+06	4.20502e+07	5.1328e+07	5.47517e+07	5.3709e+07	5.32961e+07	616940	605028	6.3376e+06	5.75474e+06	5.09745e+06	3.87965e+06	3.11021e+06
		1.9103e+09	6.45596e+09	6.14955e+09	2.01581e+09	7.61833e+09	8.29882e+09		1.45158e+10		9.69917e+08	9.40378e+08		3.65379e+08	6.04537e+08	3.03036e+08	6.37343e+08	6.68415e+08	1.24188e+09		8.65009e+08	1.04908e+08	9.40378e+08		4123.95	474.418	0	4396.54	3974.99	493.134	466.009		3.55944e+09	2.89652e+09		3.69196e+06	6.46861e+06	4.27395e+07	5.28204e+07	5.57459e+07	5.41806e+07	5.37332e+07	614505	593627	6.30396e+06	5.79182e+06	5.10105e+06	3.86147e+06	3.11349e+06
		1.90853e+09	6.54615e+09	6.17529e+09	2.02591e+09	7.65322e+09	8.34276e+09		1.463e+10		9.68258e+08	9.40271e+08		3.60951e+08	6.07307e+08	3.02051e+08	6.3822e+08	6.63002e+08	1.24553e+09		8.63564e+08	1.04694e+08	9.40271e+08		4116.9	474.364	0	4343.25	3993.21	491.532	466.65		3.63125e+09	2.91491e+09		3.86658e+06	6.94661e+06	4.39943e+07	5.38017e+07	5.68721e+07	5.4768e+07	5.39222e+07	634040	627460	6.43191e+06	5.84483e+06	5.16754e+06	3.88147e+06	3.11513e+06
		1.91407e+09	6.40063e+09	6.15014e+09	2.015e+09	7.61728e+09	8.30127e+09		1.44648e+10		9.73993e+08	9.40079e+08		3.68826e+08	6.05167e+08	3.0287e+08	6.37209e+08	6.71697e+08	1.24238e+09		8.68546e+08	1.05448e+08	9.40079e+08		4141.28	474.267	0	4438.02	3979.13	492.865	465.911		3.4728e+09	2.92782e+09		3.42636e+06	5.91482e+06	4.08638e+07	5.01215e+07	5.39024e+07	5.28625e+07	5.28997e+07	609509	582819	6.28074e+06	5.7335e+06	5.09703e+06	3.86555e+06	3.10729e+06
		1.91373e+09	6.36726e+09	6.17976e+09	2.02387e+09	7.65246e+09	8.34403e+09		1.44607e+10		9.71706e+08	9.42021e+08		3.63882e+08	6.07825e+08	3.0526e+08	6.3676e+08	6.69142e+08	1.24459e+09		8.66638e+08	1.05068e+08	9.42021e+08		4131.56	475.247	0	4378.52	3996.61	496.754	465.583		3.43801e+09	2.92925e+09		3.34371e+06	6.03761e+06	4.08468e+07	4.97507e+07	5.37777e+07	5.24148e+07	5.28016e+07	596253	596033	6.286e+06	5.69987e+06	5.09075e+06	3.83736e+06	3.10312e+06
		1.9143e+09	6.38023e+09	6.15318e+09	2.01762e+09	7.62396e+09	8.30787e+09		1.44477e+10		9.70141e+08	9.4416e+08		3.6532e+08	6.04821e+08	3.02751e+08	6.41409e+08	6.68071e+08	1.24623e+09		8.65157e+08	1.04985e+08	9.4416e+08		4124.9	476.326	0	4395.83	3976.86	492.671	468.982		3.47137e+09	2.90886e+09		3.61584e+06	6.39791e+06	4.30705e+07	5.19086e+07	5.57174e+07	5.42341e+07	5.36564e+07	604319	589759	6.3695e+06	5.70611e+06	5.10888e+06	3.87153e+06	3.1116e+06
		1.90883e+09	6.41969e+09	6.17412e+09	2.0256e+09	7.65189e+09	8.33731e+09		1.45027e+10		9.68357e+08	9.40478e+08		3.62921e+08	6.05435e+08	3.03217e+08	6.37261e+08	6.66138e+08	1.2427e+09		8.63647e+08	1.0471e+08	9.40478e+08		4117.31	474.468	0	4366.96	3980.9	493.43	465.949		3.48708e+09	2.93262e+09		3.43199e+06	6.05141e+06	4.13388e+07	4.99938e+07	5.40476e+07	5.26766e+07	5.2811e+07	610422	596022	6.35064e+06	5.71896e+06	5.10988e+06	3.85242e+06	3.10229e+06
		1.90303e+09	6.40982e+09	6.16619e+09	2.01992e+09	7.63654e+09	8.32071e+09		1.4479e+10		9.70679e+08	9.32346e+08		3.64823e+08	6.05856e+08	3.05135e+08	6.2721e+08	6.69958e+08	1.23307e+09		8.65694e+08	1.04985e+08	9.32346e+08		4127.19	470.366	0	4389.85	3983.66	496.551	458.6		3.51907e+09	2.89075e+09		3.47354e+06	6.52455e+06	4.24528e+07	5.16938e+07	5.51774e+07	5.35976e+07	5.33229e+07	580617	601635	6.27852e+06	5.6833e+06	5.05961e+06	3.82606e+06	3.09221e+06
		1.90499e+09	6.29169e+09	6.15547e+09	2.01888e+09	7.6277e+09	8.30943e+09		1.43522e+10		9.63148e+08	9.41842e+08		3.59386e+08	6.03762e+08	3.03068e+08	6.38775e+08	6.62453e+08	1.24254e+09		8.59018e+08	1.0413e+08	9.41842e+08		4095.17	475.157	0	4324.42	3969.9	493.186	467.056		3.38005e+09	2.91164e+09		3.39151e+06	6.06022e+06	4.11251e+07	5.02431e+07	5.35908e+07	5.24915e+07	5.28206e+07	601682	595136	6.30841e+06	5.73653e+06	5.06163e+06	3.83544e+06	3.10109e+06
		1.90904e+09	6.38021e+09	6.14187e+09	2.01396e+09	7.61003e+09	8.2927e+09		1.44311e+10		9.69642e+08	9.39394e+08		3.64783e+08	6.04858e+08	3.04189e+08	6.35205e+08	6.68973e+08	1.24006e+09		8.64726e+08	1.04916e+08	9.39394e+08		4122.78	473.922	0	4389.37	3977.1	495.012	464.446		3.45519e+09	2.92501e+09		3.37227e+06	6.00114e+06	4.07697e+07	4.99281e+07	5.33614e+07	5.20891e+07	5.27347e+07	602479	593760	6.28237e+06	5.72679e+06	5.05812e+06	3.8177e+06	3.1007e+06
		1.90974e+09	6.41824e+09	6.16587e+09	2.02108e+09	7.63841e+09	8.32308e+09		1.44938e+10		9.70584e+08	9.39161e+08		3.62469e+08	6.08115e+08	3.01632e+08	6.37529e+08	6.641e+08	1.24564e+09		8.65631e+08	1.04953e+08	9.39161e+08		4126.78	473.804	0	4361.52	3998.52	490.849	466.145		3.50195e+09	2.91629e+09		3.70559e+06	6.51606e+06	4.3233e+07	5.34223e+07	5.60923e+07	5.43881e+07	5.36883e+07	618073	599335	6.3856e+06	5.8661e+06	5.13834e+06	3.87954e+06	3.11216e+06
		1.91555e+09	6.4174e+09	6.16138e+09	2.02025e+09	7.63401e+09	8.31959e+09		1.44943e+10		9.73552e+08	9.41997e+08		3.67294e+08	6.06258e+08	3.0291e+08	6.39087e+08	6.70204e+08	1.24534e+09		8.68222e+08	1.0533e+08	9.41997e+08		4139.4	475.235	0	4419.58	3986.31	492.93	467.284		3.53827e+09	2.87913e+09		3.51791e+06	6.44529e+06	4.26281e+07	5.20815e+07	5.55105e+07	5.38499e+07	5.33229e+07	602021	609200	6.39442e+06	5.81071e+06	5.14826e+06	3.87861e+06	3.10701e+06
		1.91172e+09	6.40243e+09	6.16431e+09	2.01871e+09	7.63314e+09	8.32059e+09		1.44785e+10		9.69729e+08	9.41995e+08		3.61512e+08	6.08217e+08	3.03592e+08	6.38402e+08	6.65104e+08	1.24662e+09		8.64883e+08	1.04845e+08	9.41995e+08		4123.15	475.234	0	4350	3999.18	494.04	466.783		3.51339e+09	2.88905e+09		3.62069e+06	6.44893e+06	4.28645e+07	5.23707e+07	5.59197e+07	5.39083e+07	5.356e+07	600354	589484	6.30834e+06	5.7286e+06	5.10796e+06	3.8363e+06	3.10095e+06
		1.91004e+09	6.37841e+09	6.16102e+09	2.01965e+09	7.63269e+09	8.3134e+09		1.44495e+10		9.6704e+08	9.42996e+08		3.63399e+08	6.03641e+08	3.06597e+08	6.36399e+08	6.69995e+08	1.24004e+09		8.62502e+08	1.04537e+08	9.42996e+08		4111.72	475.739	0	4372.71	3969.1	498.929	465.319		3.43458e+09	2.94383e+09		3.423e+06	6.09965e+06	4.17544e+07	5.06446e+07	5.46159e+07	5.31268e+07	5.32543e+07	595763	587004	6.32876e+06	5.71225e+06	5.10768e+06	3.85191e+06	3.11351e+06
		1.91346e+09	6.39371e+09	6.16401e+09	2.02092e+09	7.63691e+09	8.31959e+09		1.44712e+10		9.68429e+08	9.45029e+08		3.61304e+08	6.07124e+08	3.04908e+08	6.40121e+08	6.66213e+08	1.24725e+09		8.63778e+08	1.0465e+08	9.45029e+08		4117.62	476.765	0	4347.51	3992	496.182	468.04		3.49104e+09	2.90267e+09		3.47725e+06	6.49816e+06	4.28942e+07	5.21777e+07	5.55829e+07	5.40031e+07	5.36123e+07	581478	599453	6.34583e+06	5.73834e+06	5.09811e+06	3.85587e+06	3.10943e+06
		1.91293e+09	6.42393e+09	6.1305e+09	2.01032e+09	7.5961e+09	8.28542e+09		1.44674e+10		9.69027e+08	9.43907e+08		3.63894e+08	6.05133e+08	3.05371e+08	6.38536e+08	6.69266e+08	1.24367e+09		8.64232e+08	1.04796e+08	9.43907e+08		4120.17	476.198	0	4378.67	3978.91	496.935	466.881		3.53008e+09	2.89385e+09		3.63821e+06	6.59971e+06	4.32733e+07	5.2763e+07	5.60591e+07	5.40718e+07	5.37717e+07	604903	605058	6.37965e+06	5.78181e+06	5.12757e+06	3.85212e+06	3.11513e+06
		1.91071e+09	6.36751e+09	6.15111e+09	2.01641e+09	7.62043e+09	8.30573e+09		1.44293e+10		9.65051e+08	9.45655e+08		3.60222e+08	6.04829e+08	3.04333e+08	6.41322e+08	6.64555e+08	1.24615e+09		8.60665e+08	1.04386e+08	9.45655e+08		4103.26	477.08	0	4334.48	3976.91	495.246	468.918		3.48226e+09	2.88525e+09		3.70777e+06	6.55317e+06	4.28304e+07	5.26801e+07	5.58975e+07	5.39215e+07	5.36293e+07	618301	602616	6.32474e+06	5.78307e+06	5.11975e+06	3.84553e+06	3.10855e+06
		1.91143e+09	6.42488e+09	6.17774e+09	2.0241e+09	7.65156e+09	8.3393e+09		1.4514e+10		9.7329e+08	9.38138e+08		3.652e+08	6.0809e+08	3.05074e+08	6.33064e+08	6.70274e+08	1.24115e+09		8.67975e+08	1.05315e+08	9.38138e+08		4138.29	473.288	0	4394.38	3998.35	496.452	462.88		3.50445e+09	2.92043e+09		3.44319e+06	6.56494e+06	4.18053e+07	5.10332e+07	5.46702e+07	5.33259e+07	5.31791e+07	590141	621403	6.27769e+06	5.70002e+06	5.07476e+06	3.84346e+06	3.09967e+06
		1.90755e+09	6.41025e+09	6.14773e+09	2.01859e+09	7.62214e+09	8.30505e+09		1.44655e+10		9.68531e+08	9.39014e+08		3.62023e+08	6.06509e+08	3.03456e+08	6.35558e+08	6.65479e+08	1.24207e+09		8.63785e+08	1.04746e+08	9.39014e+08		4118.06	473.73	0	4356.15	3987.95	493.819	464.703		3.49132e+09	2.91893e+09		3.65001e+06	6.3916e+06	4.24061e+07	5.17732e+07	5.47579e+07	5.361e+07	5.31687e+07	618510	597918	6.32385e+06	5.74127e+06	5.05485e+06	3.84713e+06	3.09193e+06
		1.91122e+09	6.39683e+09	6.14165e+09	2.0129e+09	7.60798e+09	8.28607e+09		1.44497e+10		9.68971e+08	9.42247e+08		3.62771e+08	6.062e+08	3.06641e+08	6.35605e+08	6.69412e+08	1.24181e+09		8.64247e+08	1.04724e+08	9.42247e+08		4119.93	475.361	0	4365.15	3985.93	499.001	464.738		3.50271e+09	2.89413e+09		3.67468e+06	6.23647e+06	4.27778e+07	5.20872e+07	5.57064e+07	5.43692e+07	5.34608e+07	623631	584375	6.38503e+06	5.78156e+06	5.14593e+06	3.90364e+06	3.10981e+06
		1.91815e+09	6.39743e+09	6.1707e+09	2.02094e+09	7.6413e+09	8.32611e+09		1.44863e+10		9.6987e+08	9.48284e+08		3.63797e+08	6.06073e+08	3.06603e+08	6.41682e+08	6.70399e+08	1.24775e+09		8.65038e+08	1.04832e+08	9.48284e+08		4123.75	478.407	0	4377.5	3985.09	498.939	469.181		3.49551e+09	2.90192e+09		3.49863e+06	6.17495e+06	4.16396e+07	5.08394e+07	5.48199e+07	5.33569e+07	5.32582e+07	597071	582009	6.23684e+06	5.66335e+06	5.07802e+06	3.83943e+06	3.10155e+06
		1.91076e+09	6.44884e+09	6.13861e+09	2.01474e+09	7.6093e+09	8.2918e+09		1.44982e+10		9.70696e+08	9.40067e+08		3.63753e+08	6.06943e+08	3.0217e+08	6.37897e+08	6.65923e+08	1.24484e+09		8.65721e+08	1.04976e+08	9.40067e+08		4127.26	474.261	0	4376.97	3990.81	491.725	466.414		3.56554e+09	2.8833e+09		3.8145e+06	6.52811e+06	4.31629e+07	5.31917e+07	5.62291e+07	5.44681e+07	5.36784e+07	626922	590889	6.31708e+06	5.78597e+06	5.11367e+06	3.86319e+06	3.10211e+06
		1.91397e+09	6.40956e+09	6.15083e+09	2.01698e+09	7.62128e+09	8.30024e+09		1.44744e+10		9.69986e+08	9.43982e+08		3.63655e+08	6.06331e+08	3.0743e+08	6.36552e+08	6.71085e+08	1.24288e+09		8.65068e+08	1.04918e+08	9.43982e+08		4124.24	476.236	0	4375.79	3986.79	500.286	465.43		3.50992e+09	2.89964e+09		3.60454e+06	6.46492e+06	4.2771e+07	5.19076e+07	5.54796e+07	5.40994e+07	5.33389e+07	606255	599977	6.34928e+06	5.72897e+06	5.10265e+06	3.87113e+06	3.09703e+06
		1.91112e+09	6.37671e+09	6.15303e+09	2.01503e+09	7.61921e+09	8.30404e+09		1.44409e+10		9.69618e+08	9.41499e+08		3.61859e+08	6.07758e+08	3.05007e+08	6.36492e+08	6.66867e+08	1.24425e+09		8.64839e+08	1.04778e+08	9.41499e+08		4122.68	474.984	0	4354.19	3996.17	496.343	465.387		3.44907e+09	2.92764e+09		3.33108e+06	6.00235e+06	4.06289e+07	4.97663e+07	5.36537e+07	5.23977e+07	5.27e+07	592445	590919	6.24341e+06	5.69191e+06	5.07288e+06	3.8322e+06	3.0958e+06
		1.91428e+09	6.50547e+09	6.18698e+09	2.02702e+09	7.66282e+09	8.35246e+09		1.46067e+10		9.70894e+08	9.43388e+08		3.64705e+08	6.06189e+08	3.0449e+08	6.38898e+08	6.69195e+08	1.24509e+09		8.65822e+08	1.05072e+08	9.43388e+08		4128.1	475.936	0	4388.42	3985.85	495.501	467.146		3.58e+09	2.92546e+09		3.74341e+06	6.77602e+06	4.37117e+07	5.29287e+07	5.6336e+07	5.46204e+07	5.38466e+07	612904	611146	6.38505e+06	5.74362e+06	5.1146e+06	3.86894e+06	3.10986e+06
		1.91116e+09	6.40868e+09	6.17196e+09	2.02354e+09	7.6468e+09	8.33063e+09		1.44918e+10		9.68509e+08	9.42652e+08		3.6304e+08	6.05469e+08	3.058e+08	6.36852e+08	6.6884e+08	1.24232e+09		8.63758e+08	1.04752e+08	9.42652e+08		4117.96	475.565	0	4368.39	3981.12	497.633	465.65		3.50092e+09	2.90776e+09		3.7111e+06	6.3339e+06	4.2956e+07	5.21957e+07	5.55173e+07	5.39902e+07	5.3515e+07	612809	576259	6.30541e+06	5.69362e+06	5.05991e+06	3.83584e+06	3.09555e+06
		1.91022e+09	6.36308e+09	6.14085e+09	2.0126e+09	7.60692e+09	8.28873e+09		1.44142e+10		9.72678e+08	9.37546e+08		3.64596e+08	6.08082e+08	3.05856e+08	6.3169e+08	6.70452e+08	1.23977e+09		8.67437e+08	1.05241e+08	9.37546e+08		4135.69	472.989	0	4387.11	3998.3	497.724	461.875		3.46528e+09	2.8978e+09		3.53485e+06	6.34445e+06	4.17166e+07	5.1179e+07	5.45021e+07	5.32125e+07	5.32918e+07	596308	590662	6.20386e+06	5.65916e+06	5.01996e+06	3.81192e+06	3.09618e+06
		1.90772e+09	6.50702e+09	6.16339e+09	2.02074e+09	7.63619e+09	8.31893e+09		1.45781e+10		9.68884e+08	9.38835e+08		3.6341e+08	6.05474e+08	3.02206e+08	6.36629e+08	6.65616e+08	1.2421e+09		8.64084e+08	1.04801e+08	9.38835e+08		4119.56	473.64	0	4372.84	3981.15	491.784	465.487		3.59049e+09	2.91653e+09		3.72907e+06	6.95303e+06	4.42908e+07	5.40497e+07	5.6996e+07	5.53119e+07	5.41516e+07	604042	620242	6.4306e+06	5.82936e+06	5.1498e+06	3.90397e+06	3.12157e+06
		1.91115e+09	6.43748e+09	6.18829e+09	2.02815e+09	7.66568e+09	8.34914e+09		1.45369e+10		9.71925e+08	9.39228e+08		3.62924e+08	6.09001e+08	3.0526e+08	6.33968e+08	6.68184e+08	1.24297e+09		8.66826e+08	1.05099e+08	9.39228e+08		4132.49	473.838	0	4367	4004.34	496.754	463.541		3.52139e+09	2.91609e+09		3.72149e+06	6.80483e+06	4.30908e+07	5.31248e+07	5.64415e+07	5.46447e+07	5.37847e+07	597508	601244	6.21713e+06	5.69477e+06	5.076e+06	3.84196e+06	3.0938e+06
		1.90733e+09	6.4314e+09	6.16783e+09	2.02128e+09	7.64005e+09	8.32872e+09		1.45066e+10		9.6595e+08	9.41376e+08		3.59929e+08	6.06021e+08	3.0097e+08	6.40406e+08	6.60899e+08	1.24643e+09		8.61516e+08	1.04434e+08	9.41376e+08		4107.08	474.921	0	4330.95	3984.75	489.773	468.248		3.49485e+09	2.93655e+09		3.62281e+06	6.69271e+06	4.28404e+07	5.29183e+07	5.57478e+07	5.39754e+07	5.33841e+07	601662	612903	6.31084e+06	5.795e+06	5.09596e+06	3.84351e+06	3.09158e+06
		1.91119e+09	6.4998e+09	6.15632e+09	2.01924e+09	7.62889e+09	8.30927e+09		1.45673e+10		9.69581e+08	9.4161e+08		3.61682e+08	6.07899e+08	3.0455e+08	6.3706e+08	6.66232e+08	1.24496e+09		8.64715e+08	1.04867e+08	9.4161e+08		4122.52	475.039	0	4352.06	3997.09	495.598	465.802		3.56743e+09	2.93237e+09		3.72524e+06	6.42653e+06	4.28014e+07	5.21268e+07	5.54125e+07	5.37816e+07	5.35624e+07	632164	602126	6.38834e+06	5.78574e+06	5.11876e+06	3.86158e+06	3.11565e+06
		1.91609e+09	6.43764e+09	6.14587e+09	2.01533e+09	7.61508e+09	8.30049e+09		1.44996e+10		9.71277e+08	9.44813e+08		3.65367e+08	6.0591e+08	3.06745e+08	6.38068e+08	6.72112e+08	1.24398e+09		8.66219e+08	1.05058e+08	9.44813e+08		4129.73	476.655	0	4396.39	3984.01	499.17	466.539		3.51836e+09	2.91928e+09		3.64838e+06	6.32193e+06	4.21371e+07	5.21665e+07	5.51637e+07	5.33534e+07	5.33077e+07	612595	585624	6.24832e+06	5.75142e+06	5.06923e+06	3.815e+06	3.09411e+06
		1.91453e+09	6.34358e+09	6.15566e+09	2.02042e+09	7.6306e+09	8.31185e+09		1.44138e+10		9.68927e+08	9.456e+08		3.6263e+08	6.06297e+08	3.06318e+08	6.39283e+08	6.68948e+08	1.24558e+09		8.64172e+08	1.04755e+08	9.456e+08		4119.74	477.052	0	4363.46	3986.56	498.475	467.427		3.43771e+09	2.90587e+09		3.5222e+06	6.23578e+06	4.15937e+07	5.14779e+07	5.46155e+07	5.32663e+07	5.30035e+07	609042	596020	6.28076e+06	5.78159e+06	5.09207e+06	3.8525e+06	3.09534e+06
		1.91105e+09	6.5218e+09	6.15542e+09	2.01841e+09	7.62682e+09	8.31012e+09		1.45883e+10		9.6986e+08	9.41193e+08		3.62429e+08	6.07432e+08	3.04919e+08	6.36274e+08	6.67348e+08	1.24371e+09		8.65015e+08	1.04845e+08	9.41193e+08		4123.71	474.829	0	4361.04	3994.02	496.199	465.227		3.62223e+09	2.89957e+09		3.73709e+06	6.82148e+06	4.33862e+07	5.34304e+07	5.6279e+07	5.45601e+07	5.38685e+07	602079	604886	6.2743e+06	5.7409e+06	5.06914e+06	3.84071e+06	3.10103e+06
		1.90656e+09	6.40708e+09	6.13831e+09	2.01229e+09	7.60471e+09	8.29478e+09		1.44519e+10		9.66269e+08	9.40294e+08		3.63914e+08	6.02356e+08	3.06325e+08	6.33969e+08	6.70239e+08	1.23633e+09		8.6176e+08	1.0451e+08	9.40294e+08		4108.44	474.376	0	4378.9	3960.65	498.487	463.542		3.48049e+09	2.92659e+09		3.47325e+06	6.19372e+06	4.22236e+07	5.14383e+07	5.4843e+07	5.3164e+07	5.32152e+07	600376	591745	6.37256e+06	5.77562e+06	5.11175e+06	3.8446e+06	3.1071e+06
		1.9125e+09	6.48345e+09	6.16928e+09	2.02294e+09	7.64396e+09	8.33081e+09		1.45652e+10		9.66823e+08	9.45675e+08		3.61753e+08	6.0507e+08	3.0466e+08	6.41014e+08	6.66414e+08	1.24608e+09		8.62239e+08	1.04584e+08	9.45675e+08		4110.8	477.09	0	4352.91	3978.5	495.778	468.693		3.58065e+09	2.9028e+09		3.65606e+06	6.86839e+06	4.31791e+07	5.24418e+07	5.57632e+07	5.40154e+07	5.37503e+07	607058	628896	6.36034e+06	5.74127e+06	5.09674e+06	3.84602e+06	3.11302e+06
		1.91e+09	6.48806e+09	6.16408e+09	2.01889e+09	7.63332e+09	8.31762e+09		1.45621e+10		9.68297e+08	9.41701e+08		3.62444e+08	6.05854e+08	3.03908e+08	6.37793e+08	6.66351e+08	1.24365e+09		8.63527e+08	1.04771e+08	9.41701e+08		4117.06	475.085	0	4361.22	3983.65	494.553	466.338		3.55997e+09	2.92808e+09		3.58136e+06	6.40407e+06	4.2262e+07	5.1559e+07	5.53002e+07	5.33907e+07	5.33389e+07	607467	599688	6.30609e+06	5.72102e+06	5.10712e+06	3.83286e+06	3.10238e+06
		1.91907e+09	6.37045e+09	6.15863e+09	2.01892e+09	7.62984e+09	8.31276e+09		1.44482e+10		9.69728e+08	9.49339e+08		3.61902e+08	6.07825e+08	3.05586e+08	6.43753e+08	6.67488e+08	1.25158e+09		8.64892e+08	1.04836e+08	9.49339e+08		4123.14	478.939	0	4354.7	3996.61	497.284	470.696		3.45324e+09	2.91721e+09		3.5243e+06	6.11556e+06	4.14658e+07	5.10505e+07	5.45532e+07	5.27781e+07	5.29509e+07	615363	590725	6.29944e+06	5.76976e+06	5.11066e+06	3.83255e+06	3.09859e+06
		1.91096e+09	6.48101e+09	6.15582e+09	2.01815e+09	7.62662e+09	8.31102e+09		1.45478e+10		9.69359e+08	9.41606e+08		3.65302e+08	6.04057e+08	3.04683e+08	6.36923e+08	6.69985e+08	1.24098e+09		8.64465e+08	1.04894e+08	9.41606e+08		4121.58	475.037	0	4395.61	3971.83	495.815	465.701		3.58607e+09	2.89494e+09		3.74857e+06	6.77461e+06	4.40272e+07	5.36881e+07	5.66879e+07	5.49374e+07	5.40102e+07	601296	597868	6.35331e+06	5.75355e+06	5.09652e+06	3.86201e+06	3.10688e+06
		1.91068e+09	6.48697e+09	6.17047e+09	2.0222e+09	7.64342e+09	8.33378e+09		1.45681e+10		9.66903e+08	9.43775e+08		3.60778e+08	6.06125e+08	3.03714e+08	6.40061e+08	6.64492e+08	1.24619e+09		8.62359e+08	1.04543e+08	9.43775e+08		4111.13	476.132	0	4341.17	3985.43	494.238	467.996		3.55643e+09	2.93055e+09		3.75379e+06	6.90842e+06	4.30406e+07	5.27809e+07	5.61676e+07	5.43686e+07	5.35682e+07	605577	613515	6.22746e+06	5.67335e+06	5.06185e+06	3.82849e+06	3.08363e+06
		1.90859e+09	6.53625e+09	6.14038e+09	2.01108e+09	7.60388e+09	8.28412e+09		1.45852e+10		9.71222e+08	9.37364e+08		3.62519e+08	6.08702e+08	3.01684e+08	6.3568e+08	6.64203e+08	1.24438e+09		8.66222e+08	1.05e+08	9.37364e+08		4129.5	472.897	0	4362.13	4002.38	490.934	464.793		3.59706e+09	2.93919e+09		3.66413e+06	6.58175e+06	4.28324e+07	5.28052e+07	5.5819e+07	5.42371e+07	5.36864e+07	608699	602840	6.31052e+06	5.78329e+06	5.10312e+06	3.86277e+06	3.10955e+06
		1.91115e+09	6.47575e+09	6.12743e+09	2.01061e+09	7.59461e+09	8.27939e+09		1.45143e+10		9.71681e+08	9.39467e+08		3.63856e+08	6.07825e+08	3.02452e+08	6.37014e+08	6.66309e+08	1.24484e+09		8.66591e+08	1.05091e+08	9.39467e+08		4131.45	473.958	0	4378.21	3996.61	492.185	465.768		3.5622e+09	2.91355e+09		3.74233e+06	6.5518e+06	4.36919e+07	5.38552e+07	5.63385e+07	5.47804e+07	5.39125e+07	609510	587439	6.36181e+06	5.82735e+06	5.10173e+06	3.87289e+06	3.11051e+06
		1.899e+09	6.42293e+09	6.15887e+09	2.02058e+09	7.63297e+09	8.31507e+09		1.44808e+10		9.63604e+08	9.35394e+08		3.60328e+08	6.03276e+08	2.9901e+08	6.36384e+08	6.59338e+08	1.23966e+09		8.5939e+08	1.04214e+08	9.35394e+08		4097.11	471.904	0	4335.76	3966.7	486.583	465.308		3.50985e+09	2.91307e+09		3.58666e+06	6.36877e+06	4.23673e+07	5.21235e+07	5.54631e+07	5.37386e+07	5.33749e+07	607030	594993	6.31327e+06	5.7755e+06	5.11666e+06	3.85448e+06	3.10308e+06
		1.90209e+09	6.48581e+09	6.17121e+09	2.02237e+09	7.64421e+09	8.33269e+09		1.45591e+10		9.68366e+08	9.33724e+08		3.63561e+08	6.04806e+08	3.01668e+08	6.32056e+08	6.65229e+08	1.23686e+09		8.63599e+08	1.04767e+08	9.33724e+08		4117.36	471.061	0	4374.66	3976.76	490.908	462.143		3.56268e+09	2.92313e+09		3.7235e+06	6.61973e+06	4.23495e+07	5.20004e+07	5.52247e+07	5.37286e+07	5.34754e+07	628976	617172	6.30323e+06	5.75492e+06	5.08992e+06	3.85092e+06	3.1077e+06
		1.92138e+09	6.43392e+09	6.16237e+09	2.01991e+09	7.63405e+09	8.32058e+09		1.45177e+10		9.71128e+08	9.50247e+08		3.62848e+08	6.0828e+08	3.08003e+08	6.42244e+08	6.70851e+08	1.25052e+09		8.66089e+08	1.05039e+08	9.50247e+08		4129.1	479.397	0	4366.08	3999.6	501.217	469.593		3.52546e+09	2.90846e+09		3.51045e+06	6.34286e+06	4.18638e+07	5.16002e+07	5.47179e+07	5.32927e+07	5.3091e+07	598656	597341	6.26743e+06	5.7449e+06	5.06688e+06	3.8338e+06	3.09148e+06
		1.91394e+09	6.43467e+09	6.16786e+09	2.02399e+09	7.64493e+09	8.32798e+09		1.45165e+10		9.7271e+08	9.41229e+08		3.62794e+08	6.09916e+08	3.04273e+08	6.36955e+08	6.67068e+08	1.24687e+09		8.67549e+08	1.05161e+08	9.41229e+08		4135.83	474.847	0	4365.44	4010.36	495.149	465.725		3.52959e+09	2.90508e+09		3.55464e+06	6.51711e+06	4.24849e+07	5.1681e+07	5.49982e+07	5.34923e+07	5.33874e+07	616532	624796	6.42511e+06	5.8154e+06	5.13482e+06	3.87309e+06	3.11911e+06
		1.91133e+09	6.38717e+09	6.15576e+09	2.01568e+09	7.62215e+09	8.30978e+09		1.44543e+10		9.72109e+08	9.39224e+08		3.63695e+08	6.08414e+08	3.02579e+08	6.36645e+08	6.66274e+08	1.24506e+09		8.66969e+08	1.05141e+08	9.39224e+08		4133.27	473.836	0	4376.27	4000.48	492.391	465.498		3.47517e+09	2.912e+09		3.57077e+06	6.32916e+06	4.1725e+07	5.12902e+07	5.51387e+07	5.3424e+07	5.32221e+07	606956	594016	6.23439e+06	5.69896e+06	5.09752e+06	3.83838e+06	3.09698e+06
		1.91112e+09	6.43241e+09	6.1688e+09	2.02124e+09	7.64061e+09	8.32693e+09		1.45123e+10		9.67735e+08	9.43382e+08		3.62578e+08	6.05157e+08	3.0313e+08	6.40253e+08	6.65708e+08	1.24541e+09		8.63105e+08	1.04631e+08	9.43382e+08		4114.67	475.934	0	4362.84	3979.07	493.287	468.136		3.52224e+09	2.91017e+09		3.69788e+06	6.43304e+06	4.29116e+07	5.25232e+07	5.5558e+07	5.41243e+07	5.37377e+07	607925	582577	6.28177e+06	5.71391e+06	5.05264e+06	3.83902e+06	3.106e+06
		1.9185e+09	6.49302e+09	6.15719e+09	2.01943e+09	7.62981e+09	8.31532e+09		1.45687e+10		9.7086e+08	9.47638e+08		3.64854e+08	6.06006e+08	3.08006e+08	6.39632e+08	6.7286e+08	1.24564e+09		8.65818e+08	1.05042e+08	9.47638e+08		4127.96	478.08	0	4390.22	3984.65	501.222	467.682		3.58069e+09	2.91233e+09		3.70841e+06	6.76399e+06	4.35198e+07	5.35396e+07	5.66459e+07	5.45505e+07	5.40081e+07	593707	595820	6.2706e+06	5.73077e+06	5.08826e+06	3.83086e+06	3.10566e+06
		1.90447e+09	6.37205e+09	6.15245e+09	2.01899e+09	7.62593e+09	8.31131e+09		1.4429e+10		9.655e+08	9.38971e+08		3.61663e+08	6.03837e+08	3.0168e+08	6.37291e+08	6.63343e+08	1.24113e+09		8.61075e+08	1.04424e+08	9.38971e+08		4105.17	473.708	0	4351.82	3970.39	490.928	465.971		3.44553e+09	2.92652e+09		3.67383e+06	6.36922e+06	4.21639e+07	5.20023e+07	5.51054e+07	5.33822e+07	5.32772e+07	615914	589025	6.24625e+06	5.72756e+06	5.05993e+06	3.81472e+06	3.09133e+06
		1.9109e+09	6.4613e+09	6.17017e+09	2.02274e+09	7.64419e+09	8.32958e+09		1.45424e+10		9.70726e+08	9.40176e+08		3.63245e+08	6.07481e+08	3.06534e+08	6.33641e+08	6.6978e+08	1.24112e+09		8.65773e+08	1.04953e+08	9.40176e+08		4127.39	474.316	0	4370.86	3994.35	498.828	463.302		3.54053e+09	2.92076e+09		3.67913e+06	6.77363e+06	4.31525e+07	5.32422e+07	5.61182e+07	5.45603e+07	5.38374e+07	602942	611647	6.3058e+06	5.78242e+06	5.09706e+06	3.8662e+06	3.11001e+06
		1.91188e+09	6.44179e+09	6.16675e+09	2.02227e+09	7.64112e+09	8.32589e+09		1.45204e+10		9.69297e+08	9.42581e+08		3.62008e+08	6.07289e+08	3.0483e+08	6.37751e+08	6.66838e+08	1.24504e+09		8.64518e+08	1.04779e+08	9.42581e+08		4121.31	475.529	0	4355.97	3993.08	496.054	466.307		3.5635e+09	2.87829e+09		3.92668e+06	6.67057e+06	4.38565e+07	5.33254e+07	5.67828e+07	5.4877e+07	5.39155e+07	623333	581442	6.28385e+06	5.67196e+06	5.07709e+06	3.84069e+06	3.09385e+06
		1.89909e+09	6.42746e+09	6.1572e+09	2.01818e+09	7.62758e+09	8.30825e+09		1.44838e+10		9.64387e+08	9.34708e+08		3.5948e+08	6.04907e+08	3.06065e+08	6.28642e+08	6.65545e+08	1.23355e+09		8.60105e+08	1.04282e+08	9.34708e+08		4100.44	471.557	0	4325.56	3977.42	498.065	459.647		3.49786e+09	2.9296e+09		3.64439e+06	6.10234e+06	4.22187e+07	5.14357e+07	5.49748e+07	5.35399e+07	5.30994e+07	609637	562972	6.24598e+06	5.65693e+06	5.04239e+06	3.8228e+06	3.0795e+06
		1.92134e+09	6.50323e+09	6.19634e+09	2.03219e+09	7.67817e+09	8.36216e+09		1.46209e+10		9.76021e+08	9.45315e+08		3.65394e+08	6.10627e+08	3.03338e+08	6.41978e+08	6.68732e+08	1.2526e+09		8.70428e+08	1.05593e+08	9.45315e+08		4149.9	476.909	0	4396.72	4015.03	493.626	469.398		3.59714e+09	2.90609e+09		3.86406e+06	6.67986e+06	4.37839e+07	5.38695e+07	5.64683e+07	5.45784e+07	5.37656e+07	641335	611077	6.44771e+06	5.89681e+06	5.16031e+06	3.88568e+06	3.11347e+06
		1.91641e+09	6.42503e+09	6.18064e+09	2.02579e+09	7.65648e+09	8.34402e+09		1.45221e+10		9.70489e+08	9.45922e+08		3.64289e+08	6.062e+08	3.07031e+08	6.38891e+08	6.7132e+08	1.24509e+09		8.65516e+08	1.04973e+08	9.45922e+08		4126.38	477.215	0	4383.42	3985.92	499.636	467.141		3.50052e+09	2.92452e+09		3.64016e+06	6.38945e+06	4.21961e+07	5.20139e+07	5.53855e+07	5.36008e+07	5.34587e+07	605942	586438	6.22362e+06	5.70309e+06	5.06808e+06	3.81983e+06	3.09743e+06
		1.91598e+09	6.37614e+09	6.15002e+09	2.01704e+09	7.62086e+09	8.30262e+09		1.44421e+10		9.73084e+08	9.42894e+08		3.62888e+08	6.10197e+08	3.06546e+08	6.36348e+08	6.69434e+08	1.24654e+09		8.67895e+08	1.05189e+08	9.42894e+08		4137.42	475.687	0	4366.56	4012.2	498.846	465.281		3.45883e+09	2.91731e+09		3.46222e+06	6.19186e+06	4.18623e+07	5.10996e+07	5.47054e+07	5.3185e+07	5.30596e+07	593976	586844	6.28996e+06	5.71094e+06	5.08045e+06	3.83492e+06	3.09345e+06
		1.9105e+09	6.36458e+09	6.16091e+09	2.02192e+09	7.6367e+09	8.32124e+09		1.4436e+10		9.67644e+08	9.42858e+08		3.61623e+08	6.06021e+08	3.03254e+08	6.39604e+08	6.64877e+08	1.24563e+09		8.6302e+08	1.04624e+08	9.42858e+08		4114.28	475.669	0	4351.34	3984.75	493.49	467.662		3.45149e+09	2.9131e+09		3.59654e+06	6.32179e+06	4.19352e+07	5.12481e+07	5.44906e+07	5.31792e+07	5.31595e+07	610102	592058	6.25789e+06	5.68702e+06	5.0329e+06	3.8179e+06	3.09207e+06
		1.91289e+09	6.49641e+09	6.15858e+09	2.01787e+09	7.6279e+09	8.31282e+09		1.45679e+10		9.71893e+08	9.41001e+08		3.65654e+08	6.06239e+08	3.03605e+08	6.37396e+08	6.69259e+08	1.24364e+09		8.66731e+08	1.05162e+08	9.41001e+08		4132.35	474.732	0	4399.84	3986.18	494.061	466.048		3.56794e+09	2.92847e+09		3.76107e+06	6.68026e+06	4.34907e+07	5.34292e+07	5.64924e+07	5.45818e+07	5.38718e+07	608974	595293	6.30879e+06	5.75849e+06	5.10131e+06	3.84956e+06	3.10432e+06
		1.91601e+09	6.51439e+09	6.16263e+09	2.0207e+09	7.63563e+09	8.32009e+09		1.4593e+10		9.73062e+08	9.42949e+08		3.64647e+08	6.08415e+08	3.04756e+08	6.38193e+08	6.69403e+08	1.24661e+09		8.67857e+08	1.05205e+08	9.42949e+08		4137.32	475.715	0	4387.73	4000.49	495.934	466.63		3.5594e+09	2.95499e+09		3.54252e+06	6.47986e+06	4.23163e+07	5.19561e+07	5.55947e+07	5.36313e+07	5.33954e+07	590922	596161	6.25003e+06	5.70466e+06	5.09294e+06	3.82532e+06	3.09511e+06
		1.91342e+09	6.4031e+09	6.17063e+09	2.02513e+09	7.64879e+09	8.33626e+09		1.44871e+10		9.71751e+08	9.41666e+08		3.6486e+08	6.0689e+08	3.00847e+08	6.40818e+08	6.65707e+08	1.24771e+09		8.66601e+08	1.05149e+08	9.41666e+08		4131.75	475.067	0	4390.29	3990.46	489.573	468.55		3.48918e+09	2.91392e+09		3.39527e+06	6.20974e+06	4.16873e+07	5.1154e+07	5.48326e+07	5.30039e+07	5.29916e+07	587565	593873	6.29665e+06	5.74768e+06	5.11318e+06	3.8347e+06	3.09499e+06
		1.91393e+09	6.50835e+09	6.17661e+09	2.02405e+09	7.65073e+09	8.33362e+09		1.45989e+10		9.73022e+08	9.40908e+08		3.65904e+08	6.07118e+08	3.03596e+08	6.37312e+08	6.695e+08	1.24443e+09		8.67761e+08	1.05262e+08	9.40908e+08		4137.15	474.685	0	4402.86	3991.96	494.046	465.986		3.58423e+09	2.92412e+09		3.76523e+06	6.95356e+06	4.3011e+07	5.33988e+07	5.65649e+07	5.43815e+07	5.39256e+07	619883	630921	6.30153e+06	5.81562e+06	5.14949e+06	3.85962e+06	3.11798e+06
		1.91347e+09	6.54521e+09	6.17209e+09	2.02335e+09	7.64654e+09	8.33062e+09		1.46308e+10		9.67705e+08	9.4577e+08		3.67749e+08	5.99956e+08	3.04737e+08	6.41033e+08	6.72486e+08	1.24099e+09		8.62936e+08	1.04768e+08	9.4577e+08		4114.54	477.138	0	4425.06	3944.87	495.903	468.707		3.61397e+09	2.93124e+09		3.79298e+06	6.62643e+06	4.34683e+07	5.31949e+07	5.6361e+07	5.45763e+07	5.38067e+07	601209	577073	6.22278e+06	5.65478e+06	5.03547e+06	3.81724e+06	3.08667e+06
		1.91549e+09	6.47859e+09	6.14203e+09	2.01415e+09	7.61047e+09	8.2936e+09		1.45361e+10		9.71968e+08	9.43521e+08		3.65687e+08	6.06281e+08	3.01618e+08	6.41902e+08	6.67306e+08	1.24818e+09		8.66814e+08	1.05154e+08	9.43521e+08		4132.67	476.003	0	4400.25	3986.46	490.828	469.343		3.53992e+09	2.93868e+09		3.61853e+06	6.64901e+06	4.27367e+07	5.20126e+07	5.55449e+07	5.39682e+07	5.3413e+07	600360	608255	6.29163e+06	5.69113e+06	5.07472e+06	3.84154e+06	3.09266e+06
		1.91751e+09	6.40255e+09	6.1661e+09	2.02201e+09	7.64024e+09	8.32696e+09		1.44862e+10		9.73288e+08	9.44219e+08		3.63657e+08	6.0963e+08	3.04417e+08	6.39802e+08	6.68075e+08	1.24943e+09		8.6805e+08	1.05238e+08	9.44219e+08		4138.28	476.356	0	4375.82	4008.48	495.383	467.806		3.4823e+09	2.92025e+09		3.76412e+06	6.58581e+06	4.24821e+07	5.19952e+07	5.55588e+07	5.37211e+07	5.34779e+07	641027	619391	6.35482e+06	5.78432e+06	5.14119e+06	3.8626e+06	3.11302e+06
		1.90816e+09	6.4339e+09	6.16805e+09	2.02202e+09	7.64151e+09	8.32919e+09		1.45101e+10		9.68456e+08	9.39701e+08		3.60664e+08	6.07792e+08	3.02568e+08	6.37133e+08	6.63232e+08	1.24493e+09		8.63747e+08	1.0471e+08	9.39701e+08		4117.74	474.076	0	4339.81	3996.39	492.373	465.856		3.50231e+09	2.93159e+09		3.57977e+06	6.62947e+06	4.26992e+07	5.23526e+07	5.5408e+07	5.34118e+07	5.3504e+07	604961	618359	6.3569e+06	5.79543e+06	5.10787e+06	3.82886e+06	3.10963e+06
		1.91572e+09	6.50429e+09	6.16711e+09	2.02353e+09	7.64363e+09	8.32571e+09		1.45871e+10		9.70948e+08	9.44769e+08		3.62657e+08	6.08291e+08	3.02867e+08	6.41902e+08	6.65523e+08	1.25019e+09		8.65983e+08	1.04965e+08	9.44769e+08		4128.33	476.633	0	4363.78	3999.68	492.859	469.342		3.58132e+09	2.92297e+09		3.69641e+06	6.52973e+06	4.30282e+07	5.25822e+07	5.58829e+07	5.41765e+07	5.35754e+07	600728	584185	6.25484e+06	5.67876e+06	5.05416e+06	3.8257e+06	3.08896e+06
		1.91613e+09	6.43435e+09	6.16124e+09	2.01903e+09	7.63172e+09	8.31589e+09		1.45117e+10		9.70597e+08	9.45531e+08		3.63596e+08	6.07001e+08	3.06751e+08	6.38781e+08	6.70346e+08	1.24578e+09		8.65644e+08	1.04953e+08	9.45531e+08		4126.84	477.018	0	4375.08	3991.19	499.18	467.06		3.52312e+09	2.91122e+09		3.52585e+06	6.40282e+06	4.1965e+07	5.18521e+07	5.47728e+07	5.37115e+07	5.32585e+07	600740	602406	6.27907e+06	5.76955e+06	5.06971e+06	3.86235e+06	3.10056e+06
		1.9145e+09	6.53651e+09	6.14744e+09	2.01666e+09	7.61849e+09	8.3008e+09		1.45985e+10		9.70957e+08	9.43548e+08		3.61665e+08	6.09292e+08	3.0536e+08	6.38188e+08	6.67025e+08	1.24748e+09		8.6596e+08	1.04997e+08	9.43548e+08		4128.37	476.017	0	4351.85	4006.25	496.916	466.627		3.61142e+09	2.92509e+09		3.80194e+06	6.66432e+06	4.28965e+07	5.27257e+07	5.64185e+07	5.3992e+07	5.34733e+07	614877	593019	6.21483e+06	5.67558e+06	5.0911e+06	3.80428e+06	3.07938e+06
		1.91225e+09	6.51458e+09	6.15999e+09	2.01945e+09	7.63166e+09	8.31465e+09		1.45868e+10		9.69137e+08	9.43112e+08		3.63203e+08	6.05934e+08	3.02079e+08	6.41032e+08	6.65283e+08	1.24697e+09		8.64373e+08	1.04765e+08	9.43112e+08		4120.63	475.797	0	4370.36	3984.18	491.578	468.706		3.60547e+09	2.90911e+09		3.76213e+06	6.76318e+06	4.34178e+07	5.31188e+07	5.60927e+07	5.45178e+07	5.37774e+07	618221	612314	6.35507e+06	5.77781e+06	5.10091e+06	3.86678e+06	3.10799e+06
		1.90768e+09	6.47812e+09	6.17464e+09	2.02428e+09	7.64987e+09	8.33766e+09		1.45604e+10		9.68852e+08	9.3883e+08		3.61499e+08	6.07353e+08	3.04758e+08	6.34071e+08	6.66257e+08	1.24142e+09		8.64152e+08	1.047e+08	9.3883e+08		4119.42	473.637	0	4349.85	3993.51	495.937	463.617		3.54331e+09	2.93481e+09		3.62824e+06	6.56631e+06	4.2358e+07	5.19787e+07	5.52549e+07	5.36659e+07	5.33112e+07	621042	620836	6.35569e+06	5.80068e+06	5.12573e+06	3.86606e+06	3.10657e+06
		1.92205e+09	6.42301e+09	6.14557e+09	2.01496e+09	7.61423e+09	8.29573e+09		1.44906e+10		9.78255e+08	9.43795e+08		3.67148e+08	6.11107e+08	3.03208e+08	6.40587e+08	6.70356e+08	1.25169e+09		8.72454e+08	1.05801e+08	9.43795e+08		4159.4	476.142	0	4417.82	4018.19	493.415	468.381		3.51827e+09	2.90474e+09		3.38347e+06	6.22346e+06	4.12017e+07	5.02404e+07	5.45874e+07	5.26185e+07	5.28973e+07	591648	601714	6.26424e+06	5.68402e+06	5.11634e+06	3.82286e+06	3.09622e+06
		1.91158e+09	6.41208e+09	6.16721e+09	2.0232e+09	7.6431e+09	8.33051e+09		1.44909e+10		9.72041e+08	9.39536e+08		3.6409e+08	6.07951e+08	2.99772e+08	6.39763e+08	6.63862e+08	1.24771e+09		8.66926e+08	1.05115e+08	9.39536e+08		4132.98	473.993	0	4381.02	3997.44	487.824	467.779		3.50348e+09	2.90861e+09		3.54681e+06	6.28103e+06	4.17136e+07	5.06452e+07	5.4141e+07	5.3107e+07	5.30589e+07	617408	604642	6.32465e+06	5.71413e+06	5.06561e+06	3.85126e+06	3.10278e+06
		1.91803e+09	6.41862e+09	6.17117e+09	2.02122e+09	7.64212e+09	8.32905e+09		1.45078e+10		9.67689e+08	9.50338e+08		3.61523e+08	6.06167e+08	3.07709e+08	6.42628e+08	6.69232e+08	1.2488e+09		8.63019e+08	1.04671e+08	9.50338e+08		4114.48	479.443	0	4350.13	3985.7	500.74	469.873		3.48963e+09	2.92899e+09		3.49903e+06	6.33887e+06	4.22201e+07	5.15172e+07	5.52862e+07	5.35765e+07	5.33106e+07	596697	596948	6.32029e+06	5.73562e+06	5.11899e+06	3.85399e+06	3.1041e+06
		1.91338e+09	6.37414e+09	6.16971e+09	2.02234e+09	7.64317e+09	8.32774e+09		1.44572e+10		9.70126e+08	9.43252e+08		3.62239e+08	6.07888e+08	3.07243e+08	6.36009e+08	6.69481e+08	1.2439e+09		8.65148e+08	1.04978e+08	9.43252e+08		4124.84	475.868	0	4358.75	3997.02	499.98	465.033		3.42299e+09	2.95114e+09		3.48949e+06	6.46999e+06	4.26924e+07	5.15229e+07	5.52723e+07	5.39746e+07	5.34261e+07	595444	609658	6.39284e+06	5.73848e+06	5.11924e+06	3.88325e+06	3.11113e+06
		1.92192e+09	6.50566e+09	6.15589e+09	2.01858e+09	7.62744e+09	8.31188e+09		1.45835e+10		9.75339e+08	9.46579e+08		3.6626e+08	6.09079e+08	3.07017e+08	6.39561e+08	6.73277e+08	1.24864e+09		8.69851e+08	1.05488e+08	9.46579e+08		4147	477.546	0	4407.14	4004.85	499.614	467.631		3.56943e+09	2.93623e+09		3.68968e+06	6.4018e+06	4.34797e+07	5.28192e+07	5.58683e+07	5.4384e+07	5.37066e+07	616018	589416	6.42619e+06	5.80289e+06	5.12007e+06	3.8807e+06	3.11385e+06
		1.91423e+09	6.49387e+09	6.17109e+09	2.02539e+09	7.64955e+09	8.3357e+09		1.45792e+10		9.71452e+08	9.42777e+08		3.66386e+08	6.05065e+08	3.05797e+08	6.36979e+08	6.72183e+08	1.24204e+09		8.66316e+08	1.05136e+08	9.42777e+08		4130.47	475.628	0	4408.66	3978.46	497.628	465.743		3.55459e+09	2.93927e+09		3.55471e+06	6.44487e+06	4.22152e+07	5.15165e+07	5.50254e+07	5.35493e+07	5.31218e+07	607186	607988	6.32605e+06	5.74166e+06	5.09924e+06	3.85454e+06	3.09431e+06
		1.91245e+09	6.4814e+09	6.14146e+09	2.01409e+09	7.60999e+09	8.28972e+09		1.45353e+10		9.70325e+08	9.42121e+08		3.65706e+08	6.0462e+08	3.02649e+08	6.39472e+08	6.68355e+08	1.24409e+09		8.65349e+08	1.04977e+08	9.42121e+08		4125.69	475.297	0	4400.47	3975.53	492.505	467.566		3.54738e+09	2.93402e+09		3.61865e+06	6.48303e+06	4.29837e+07	5.21505e+07	5.57105e+07	5.4055e+07	5.35474e+07	591843	584056	6.27354e+06	5.65474e+06	5.05452e+06	3.82664e+06	3.09151e+06
		1.91806e+09	6.37126e+09	6.18099e+09	2.02582e+09	7.65676e+09	8.34104e+09		1.44703e+10		9.70778e+08	9.47281e+08		3.64478e+08	6.063e+08	3.10177e+08	6.37104e+08	6.74654e+08	1.2434e+09		8.6579e+08	1.04988e+08	9.47281e+08		4127.61	477.9	0	4385.69	3986.58	504.755	465.834		3.46515e+09	2.90611e+09		3.58234e+06	6.32248e+06	4.21507e+07	5.16715e+07	5.50211e+07	5.33651e+07	5.32107e+07	609204	593689	6.2995e+06	5.74284e+06	5.08789e+06	3.83488e+06	3.09662e+06
		1.91193e+09	6.46033e+09	6.1467e+09	2.01444e+09	7.61403e+09	8.29869e+09		1.4519e+10		9.71595e+08	9.40334e+08		3.65882e+08	6.05713e+08	3.01669e+08	6.38665e+08	6.67551e+08	1.24438e+09		8.66514e+08	1.05081e+08	9.40334e+08		4131.09	474.396	0	4402.59	3982.72	490.911	466.975		3.52653e+09	2.9338e+09		3.53243e+06	6.39871e+06	4.27407e+07	5.20706e+07	5.53758e+07	5.38603e+07	5.32621e+07	597723	597645	6.36796e+06	5.76883e+06	5.10806e+06	3.86286e+06	3.0964e+06
		1.90901e+09	6.43347e+09	6.16134e+09	2.02133e+09	7.63593e+09	8.32303e+09		1.45038e+10		9.70565e+08	9.38448e+08		3.64019e+08	6.06546e+08	3.00585e+08	6.37863e+08	6.64604e+08	1.24441e+09		8.65548e+08	1.05016e+08	9.38448e+08		4126.7	473.444	0	4380.17	3988.2	489.147	466.389		3.52872e+09	2.90475e+09		3.513e+06	6.05298e+06	4.17358e+07	5.11147e+07	5.47238e+07	5.28675e+07	5.31525e+07	615010	586366	6.34954e+06	5.78631e+06	5.13267e+06	3.84272e+06	3.11158e+06
		1.91258e+09	6.42964e+09	6.14471e+09	2.01496e+09	7.61367e+09	8.30129e+09		1.44869e+10		9.75199e+08	9.37376e+08		3.65754e+08	6.09446e+08	3.05213e+08	6.32163e+08	6.70966e+08	1.24161e+09		8.69738e+08	1.05462e+08	9.37376e+08		4146.41	472.903	0	4401.05	4007.26	496.677	462.221		3.52159e+09	2.90805e+09		3.5333e+06	6.46757e+06	4.22753e+07	5.18424e+07	5.51008e+07	5.3633e+07	5.33681e+07	600996	607405	6.31873e+06	5.7624e+06	5.09567e+06	3.85427e+06	3.10582e+06
		1.91542e+09	6.47355e+09	6.16824e+09	2.02349e+09	7.64428e+09	8.32507e+09		1.45572e+10		9.67918e+08	9.47498e+08		3.63934e+08	6.03984e+08	3.08395e+08	6.39103e+08	6.72329e+08	1.24309e+09		8.6323e+08	1.04688e+08	9.47498e+08		4115.45	478.01	0	4379.15	3971.35	501.855	467.296		3.53521e+09	2.93834e+09		3.7067e+06	6.53246e+06	4.27779e+07	5.23362e+07	5.56865e+07	5.39366e+07	5.35661e+07	616303	598816	6.30548e+06	5.73424e+06	5.09284e+06	3.84222e+06	3.10296e+06
		1.91211e+09	6.47873e+09	6.17134e+09	2.02318e+09	7.64575e+09	8.32905e+09		1.45622e+10		9.6817e+08	9.43938e+08		3.63699e+08	6.0447e+08	3.0401e+08	6.39928e+08	6.67709e+08	1.2444e+09		8.634e+08	1.04769e+08	9.43938e+08		4116.52	476.214	0	4376.32	3974.55	494.72	467.899		3.56072e+09	2.91801e+09		3.58739e+06	6.39377e+06	4.21312e+07	5.22985e+07	5.52062e+07	5.37597e+07	5.33412e+07	600626	590503	6.2365e+06	5.75577e+06	5.06608e+06	3.84e+06	3.09426e+06
		1.9136e+09	6.49575e+09	6.15385e+09	2.01788e+09	7.62485e+09	8.3051e+09		1.45632e+10		9.6655e+08	9.47054e+08		3.59081e+08	6.07469e+08	3.05147e+08	6.41907e+08	6.64228e+08	1.24938e+09		8.62111e+08	1.04438e+08	9.47054e+08		4109.63	477.786	0	4320.75	3994.27	496.57	469.346		3.58898e+09	2.90677e+09		3.66941e+06	6.53048e+06	4.31519e+07	5.317e+07	5.62495e+07	5.43831e+07	5.37635e+07	594765	582670	6.26354e+06	5.73479e+06	5.08209e+06	3.83706e+06	3.09867e+06
		1.91804e+09	6.43501e+09	6.1681e+09	2.02126e+09	7.6402e+09	8.3268e+09		1.45211e+10		9.74403e+08	9.43638e+08		3.65005e+08	6.09397e+08	3.04977e+08	6.38661e+08	6.69982e+08	1.24806e+09		8.68958e+08	1.05445e+08	9.43638e+08		4143.02	476.062	0	4392.04	4006.95	496.293	466.972		3.53646e+09	2.89855e+09		3.73907e+06	6.4898e+06	4.24933e+07	5.23006e+07	5.59066e+07	5.38635e+07	5.3577e+07	618219	591302	6.24115e+06	5.7097e+06	5.09913e+06	3.82848e+06	3.10001e+06
		1.91226e+09	6.48144e+09	6.18408e+09	2.02796e+09	7.66261e+09	8.34701e+09		1.45778e+10		9.71762e+08	9.40501e+08		3.66359e+08	6.05403e+08	3.03011e+08	6.37491e+08	6.69369e+08	1.24289e+09		8.6663e+08	1.05132e+08	9.40501e+08		4131.79	474.48	0	4408.33	3980.68	493.093	466.117		3.56343e+09	2.91801e+09		3.68632e+06	6.59668e+06	4.32782e+07	5.28335e+07	5.60764e+07	5.4501e+07	5.36636e+07	603235	594599	6.31885e+06	5.73171e+06	5.08947e+06	3.85969e+06	3.09867e+06
		1.91335e+09	6.47309e+09	6.18434e+09	2.02999e+09	7.66643e+09	8.35448e+09		1.45708e+10		9.70192e+08	9.43163e+08		3.63504e+08	6.06688e+08	3.05828e+08	6.37335e+08	6.69332e+08	1.24402e+09		8.65261e+08	1.04931e+08	9.43163e+08		4125.12	475.823	0	4373.97	3989.13	497.679	466.003		3.5539e+09	2.91918e+09		3.78317e+06	6.65071e+06	4.31591e+07	5.2547e+07	5.59485e+07	5.43355e+07	5.36584e+07	626874	607408	6.34861e+06	5.74468e+06	5.10828e+06	3.86583e+06	3.10617e+06
		1.90238e+09	6.41284e+09	6.1645e+09	2.02063e+09	7.63671e+09	8.31462e+09		1.44797e+10		9.69098e+08	9.33285e+08		3.62726e+08	6.06373e+08	3.01663e+08	6.31621e+08	6.64389e+08	1.23799e+09		8.64305e+08	1.04794e+08	9.33285e+08		4120.47	470.839	0	4364.61	3987.06	490.901	461.825		3.51263e+09	2.9002e+09		3.582e+06	6.44155e+06	4.22054e+07	5.1697e+07	5.52986e+07	5.37849e+07	5.34549e+07	588469	583103	6.17485e+06	5.6209e+06	5.02751e+06	3.81373e+06	3.08889e+06
		1.90724e+09	6.4639e+09	6.1684e+09	2.02269e+09	7.64296e+09	8.33095e+09		1.45395e+10		9.68761e+08	9.38482e+08		3.62844e+08	6.05917e+08	3.05888e+08	6.32595e+08	6.68732e+08	1.23851e+09		8.64002e+08	1.04759e+08	9.38482e+08		4119.04	473.462	0	4366.03	3984.06	497.775	462.537		3.53935e+09	2.92455e+09		3.49318e+06	6.33562e+06	4.25145e+07	5.18466e+07	5.51819e+07	5.35623e+07	5.34195e+07	587320	587772	6.30991e+06	5.72109e+06	5.07442e+06	3.83211e+06	3.10153e+06
		1.91848e+09	6.4173e+09	6.16711e+09	2.02482e+09	7.64593e+09	8.32848e+09		1.45029e+10		9.75239e+08	9.43245e+08		3.67117e+08	6.08123e+08	3.05237e+08	6.38009e+08	6.72353e+08	1.24613e+09		8.69749e+08	1.05491e+08	9.43245e+08		4146.58	475.864	0	4417.44	3998.57	496.716	466.496		3.50977e+09	2.90753e+09		3.71719e+06	6.50287e+06	4.2809e+07	5.28041e+07	5.58744e+07	5.42193e+07	5.35695e+07	596469	573859	6.1728e+06	5.65712e+06	5.02137e+06	3.80974e+06	3.08033e+06
		1.92246e+09	6.46827e+09	6.16595e+09	2.02277e+09	7.64151e+09	8.3269e+09		1.45567e+10		9.7282e+08	9.49637e+08		3.63924e+08	6.08896e+08	3.1042e+08	6.39217e+08	6.74344e+08	1.24811e+09		8.67577e+08	1.05243e+08	9.49637e+08		4136.29	479.089	0	4379.03	4003.65	505.151	467.379		3.55276e+09	2.91552e+09		3.7136e+06	6.74241e+06	4.33913e+07	5.31068e+07	5.59344e+07	5.42543e+07	5.37132e+07	614555	615067	6.37874e+06	5.80248e+06	5.10406e+06	3.85822e+06	3.10868e+06
		1.91171e+09	6.33281e+09	6.18516e+09	2.0293e+09	7.66571e+09	8.3503e+09		1.44297e+10		9.6967e+08	9.42037e+08		3.651e+08	6.0457e+08	3.04269e+08	6.37769e+08	6.69369e+08	1.24234e+09		8.64745e+08	1.04925e+08	9.42037e+08		4122.9	475.255	0	4393.18	3975.21	495.141	466.32		3.4406e+09	2.89221e+09		3.67575e+06	6.34594e+06	4.21199e+07	5.12162e+07	5.47346e+07	5.30637e+07	5.32502e+07	626736	597615	6.30541e+06	5.70236e+06	5.06835e+06	3.81744e+06	3.10063e+06
		1.91622e+09	6.40408e+09	6.16305e+09	2.02234e+09	7.63885e+09	8.32039e+09		1.44834e+10		9.70812e+08	9.45412e+08		3.62349e+08	6.08463e+08	3.05069e+08	6.40343e+08	6.67418e+08	1.24881e+09		8.65863e+08	1.04949e+08	9.45412e+08		4127.76	476.958	0	4360.08	4000.81	496.443	468.203		3.4895e+09	2.91458e+09		3.599e+06	6.35806e+06	4.23722e+07	5.17593e+07	5.48466e+07	5.36835e+07	5.33701e+07	616801	601989	6.36245e+06	5.7808e+06	5.09129e+06	3.86909e+06	3.11071e+06
		1.91156e+09	6.4951e+09	6.17168e+09	2.02379e+09	7.64706e+09	8.33186e+09		1.45783e+10		9.69004e+08	9.42552e+08		3.6457e+08	6.04435e+08	3.01974e+08	6.40578e+08	6.66544e+08	1.24501e+09		8.64212e+08	1.04792e+08	9.42552e+08		4120.07	475.515	0	4386.8	3974.32	491.407	468.374		3.57777e+09	2.91733e+09		3.61048e+06	6.65184e+06	4.33091e+07	5.2772e+07	5.56621e+07	5.42262e+07	5.37257e+07	584373	592859	6.28241e+06	5.68626e+06	5.02415e+06	3.82376e+06	3.09562e+06
		1.90598e+09	6.52706e+09	6.16426e+09	2.0196e+09	7.63472e+09	8.32133e+09		1.45973e+10		9.71771e+08	9.34207e+08		3.65291e+08	6.0648e+08	3.04128e+08	6.30079e+08	6.69419e+08	1.23656e+09		8.66606e+08	1.05165e+08	9.34207e+08		4131.83	471.305	0	4395.48	3987.76	494.912	460.698		3.58635e+09	2.94071e+09		3.73445e+06	6.65638e+06	4.32075e+07	5.29803e+07	5.60303e+07	5.45741e+07	5.36917e+07	624765	614233	6.39336e+06	5.82801e+06	5.14004e+06	3.89734e+06	3.11423e+06
		1.90923e+09	6.4312e+09	6.16553e+09	2.02087e+09	7.63782e+09	8.32165e+09		1.4506e+10		9.71519e+08	9.37716e+08		3.64655e+08	6.06863e+08	3.06437e+08	6.31279e+08	6.71092e+08	1.23814e+09		8.66455e+08	1.05063e+08	9.37716e+08		4130.76	473.075	0	4387.83	3990.28	498.669	461.575		3.48993e+09	2.94127e+09		3.50426e+06	6.2831e+06	4.2517e+07	5.18749e+07	5.52337e+07	5.35016e+07	5.33322e+07	598362	592523	6.36938e+06	5.77985e+06	5.11738e+06	3.85056e+06	3.10616e+06
		1.91774e+09	6.41229e+09	6.16082e+09	2.02122e+09	7.63539e+09	8.31981e+09		1.44909e+10		9.6709e+08	9.50647e+08		3.61638e+08	6.05452e+08	3.07162e+08	6.43485e+08	6.688e+08	1.24894e+09		8.62572e+08	1.04518e+08	9.50647e+08		4111.93	479.599	0	4351.52	3981	499.85	470.5		3.48914e+09	2.92315e+09		3.52526e+06	6.30731e+06	4.1759e+07	5.12642e+07	5.46141e+07	5.30448e+07	5.3046e+07	609283	602516	6.30351e+06	5.7563e+06	5.09077e+06	3.83613e+06	3.09746e+06
		1.9114e+09	6.55745e+09	6.14931e+09	2.01755e+09	7.62132e+09	8.3062e+09		1.46182e+10		9.67497e+08	9.43903e+08		3.63525e+08	6.03972e+08	3.03772e+08	6.40131e+08	6.67297e+08	1.2441e+09		8.62875e+08	1.04622e+08	9.43903e+08		4113.66	476.196	0	4374.22	3971.28	494.333	468.047		3.62123e+09	2.93622e+09		3.84545e+06	6.50895e+06	4.28421e+07	5.21509e+07	5.53427e+07	5.38679e+07	5.34775e+07	635916	593034	6.29303e+06	5.69299e+06	5.04669e+06	3.82875e+06	3.09409e+06
		1.90377e+09	6.36077e+09	6.15948e+09	2.01961e+09	7.63162e+09	8.32218e+09		1.4424e+10		9.6686e+08	9.36915e+08		3.63694e+08	6.03166e+08	3.03596e+08	6.33319e+08	6.67289e+08	1.23649e+09		8.62259e+08	1.046e+08	9.36915e+08		4110.95	472.671	0	4376.26	3965.97	494.046	463.067		3.44871e+09	2.91206e+09		3.41485e+06	5.993e+06	4.08924e+07	5.00631e+07	5.34837e+07	5.24795e+07	5.26616e+07	605046	587881	6.2694e+06	5.7124e+06	5.04898e+06	3.83286e+06	3.09149e+06
		1.90425e+09	6.25672e+09	6.15161e+09	2.01624e+09	7.62046e+09	8.30972e+09		1.43126e+10		9.67125e+08	9.37123e+08		3.61701e+08	6.05424e+08	3.04563e+08	6.32559e+08	6.66264e+08	1.23798e+09		8.62477e+08	1.04648e+08	9.37123e+08		4112.08	472.775	0	4352.28	3980.82	495.62	462.511		3.34976e+09	2.90696e+09		3.28835e+06	6.089e+06	4.0764e+07	4.95723e+07	5.34016e+07	5.19203e+07	5.2637e+07	609774	626080	6.42256e+06	5.82027e+06	5.15278e+06	3.86054e+06	3.11832e+06
		1.91135e+09	6.3448e+09	6.15413e+09	2.01759e+09	7.62451e+09	8.30662e+09		1.44103e+10		9.69786e+08	9.41565e+08		3.63425e+08	6.06361e+08	3.02777e+08	6.38788e+08	6.66202e+08	1.24515e+09		8.64882e+08	1.04904e+08	9.41565e+08		4123.39	475.017	0	4373.02	3986.99	492.714	467.065		3.42298e+09	2.92181e+09		3.58918e+06	6.3002e+06	4.2251e+07	5.13801e+07	5.50484e+07	5.34282e+07	5.31178e+07	597835	578649	6.2345e+06	5.63545e+06	5.03862e+06	3.80841e+06	3.07782e+06
		1.91569e+09	6.59565e+09	6.1871e+09	2.0267e+09	7.66231e+09	8.34739e+09		1.46984e+10		9.74139e+08	9.41555e+08		3.6548e+08	6.08658e+08	3.02294e+08	6.39261e+08	6.67774e+08	1.24792e+09		8.68746e+08	1.05393e+08	9.41555e+08		4141.9	475.012	0	4397.76	4002.09	491.927	467.411		3.67046e+09	2.92518e+09		3.61165e+06	6.85472e+06	4.41899e+07	5.39039e+07	5.68732e+07	5.48049e+07	5.40083e+07	567919	593001	6.30485e+06	5.70898e+06	5.06681e+06	3.82409e+06	3.09477e+06
		1.91933e+09	6.35696e+09	6.16378e+09	2.02119e+09	7.63725e+09	8.32404e+09		1.44401e+10		9.74523e+08	9.44807e+08		3.65841e+08	6.08682e+08	3.06824e+08	6.37982e+08	6.72666e+08	1.24666e+09		8.69065e+08	1.05458e+08	9.44807e+08		4143.53	476.652	0	4402.1	4002.24	499.3	466.476		3.46645e+09	2.89051e+09		3.49023e+06	6.43691e+06	4.26585e+07	5.14709e+07	5.47691e+07	5.37069e+07	5.32681e+07	590512	601129	6.35523e+06	5.70203e+06	5.05187e+06	3.85168e+06	3.09667e+06
		1.90931e+09	6.37339e+09	6.14248e+09	2.01497e+09	7.61225e+09	8.29188e+09		1.44252e+10		9.67258e+08	9.4205e+08		3.62818e+08	6.04441e+08	3.03177e+08	6.38873e+08	6.65995e+08	1.24331e+09		8.62681e+08	1.04577e+08	9.4205e+08		4112.65	475.261	0	4365.72	3974.36	493.364	467.128		3.47302e+09	2.90037e+09		3.34866e+06	6.00599e+06	4.06562e+07	4.99091e+07	5.35615e+07	5.23162e+07	5.25901e+07	604478	600702	6.30483e+06	5.7616e+06	5.1016e+06	3.84864e+06	3.09921e+06
		1.91859e+09	6.42496e+09	6.1317e+09	2.01021e+09	7.59669e+09	8.27925e+09		1.44752e+10		9.721e+08	9.46486e+08		3.63385e+08	6.08716e+08	3.03167e+08	6.43319e+08	6.66552e+08	1.25203e+09		8.66962e+08	1.05138e+08	9.46486e+08		4133.23	477.499	0	4372.54	4002.46	493.348	470.378		3.49408e+09	2.93089e+09		3.51229e+06	6.31827e+06	4.17049e+07	5.12928e+07	5.4505e+07	5.32306e+07	5.31652e+07	591452	587122	6.19533e+06	5.66538e+06	5.01581e+06	3.81059e+06	3.08769e+06
		1.90741e+09	6.43006e+09	6.14731e+09	2.01646e+09	7.61805e+09	8.29774e+09		1.44848e+10		9.65286e+08	9.42127e+08		3.59235e+08	6.06051e+08	3.06658e+08	6.35469e+08	6.65894e+08	1.24152e+09		8.60944e+08	1.04342e+08	9.42127e+08		4104.26	475.3	0	4322.61	3984.94	499.03	464.638		3.50798e+09	2.92208e+09		3.6865e+06	6.5558e+06	4.26343e+07	5.26833e+07	5.58431e+07	5.40236e+07	5.36251e+07	609117	596987	6.25997e+06	5.75004e+06	5.0918e+06	3.83924e+06	3.1025e+06
		1.91254e+09	6.46504e+09	6.16099e+09	2.01951e+09	7.63242e+09	8.31495e+09		1.45386e+10		9.69201e+08	9.4334e+08		3.63377e+08	6.05824e+08	3.02871e+08	6.40469e+08	6.66248e+08	1.24629e+09		8.64375e+08	1.04826e+08	9.4334e+08		4120.91	475.912	0	4372.44	3983.45	492.866	468.295		3.54442e+09	2.92062e+09		3.66925e+06	6.54655e+06	4.31354e+07	5.26732e+07	5.58744e+07	5.43868e+07	5.36291e+07	594705	584085	6.26086e+06	5.67945e+06	5.04688e+06	3.83725e+06	3.09053e+06
		1.90977e+09	6.43179e+09	6.16725e+09	2.02318e+09	7.64308e+09	8.32819e+09		1.45088e+10		9.69395e+08	9.40378e+08		3.6323e+08	6.06165e+08	3.02199e+08	6.38179e+08	6.65429e+08	1.24434e+09		8.64519e+08	1.04876e+08	9.40378e+08		4121.73	474.418	0	4370.68	3985.69	491.773	466.62		3.53213e+09	2.89966e+09		3.62839e+06	6.52631e+06	4.31401e+07	5.22362e+07	5.55056e+07	5.36094e+07	5.34419e+07	604421	599519	6.36715e+06	5.7304e+06	5.08105e+06	3.82156e+06	3.09691e+06
		1.91452e+09	6.56807e+09	6.16225e+09	2.02068e+09	7.63535e+09	8.32447e+09		1.46448e+10		9.69924e+08	9.44593e+08		3.63523e+08	6.06401e+08	3.04051e+08	6.40543e+08	6.67574e+08	1.24694e+09		8.64992e+08	1.04933e+08	9.44593e+08		4123.98	476.545	0	4374.2	3987.25	494.786	468.348		3.63856e+09	2.92952e+09		3.78771e+06	6.61133e+06	4.34457e+07	5.3219e+07	5.60049e+07	5.44877e+07	5.36927e+07	613622	589359	6.30376e+06	5.73675e+06	5.0568e+06	3.84331e+06	3.09378e+06
		1.90721e+09	6.43319e+09	6.13854e+09	2.0151e+09	7.6099e+09	8.29903e+09		1.44789e+10		9.71969e+08	9.35243e+08		3.63247e+08	6.08722e+08	3.05331e+08	6.29911e+08	6.68578e+08	1.23863e+09		8.66844e+08	1.05125e+08	9.35243e+08		4132.68	471.827	0	4370.88	4002.51	496.87	460.575		3.51755e+09	2.91563e+09		3.53322e+06	6.43702e+06	4.20685e+07	5.10465e+07	5.46947e+07	5.32648e+07	5.33573e+07	609481	613584	6.34207e+06	5.72529e+06	5.09337e+06	3.84886e+06	3.11398e+06
		1.90719e+09	6.47093e+09	6.14901e+09	2.01492e+09	7.61638e+09	8.2988e+09		1.45271e+10		9.71099e+08	9.36095e+08		3.64542e+08	6.06558e+08	3.04768e+08	6.31327e+08	6.69309e+08	1.23788e+09		8.66132e+08	1.04967e+08	9.36095e+08		4128.98	472.257	0	4386.46	3988.28	495.953	461.61		3.56987e+09	2.90106e+09		3.75057e+06	6.61524e+06	4.34688e+07	5.31266e+07	5.65297e+07	5.44985e+07	5.38355e+07	617471	600032	6.37e+06	5.78556e+06	5.1463e+06	3.86818e+06	3.11264e+06
		1.90806e+09	6.42358e+09	6.14414e+09	2.01423e+09	7.61198e+09	8.29538e+09		1.44758e+10		9.66901e+08	9.41163e+08		3.62344e+08	6.04557e+08	3.02789e+08	6.38374e+08	6.65133e+08	1.24293e+09		8.62269e+08	1.04631e+08	9.41163e+08		4111.12	474.814	0	4360.02	3975.12	492.733	466.762		3.53235e+09	2.89123e+09		3.79014e+06	6.60646e+06	4.33907e+07	5.26702e+07	5.62095e+07	5.45991e+07	5.37769e+07	620203	595278	6.33438e+06	5.71239e+06	5.10105e+06	3.86635e+06	3.10524e+06
		1.91185e+09	6.4372e+09	6.17968e+09	2.02582e+09	7.6559e+09	8.34411e+09		1.45287e+10		9.65715e+08	9.46135e+08		3.61901e+08	6.03815e+08	3.07284e+08	6.38851e+08	6.69185e+08	1.24267e+09		8.61231e+08	1.04484e+08	9.46135e+08		4106.09	477.322	0	4354.68	3970.24	500.048	467.111		3.53678e+09	2.90042e+09		3.72802e+06	6.34174e+06	4.24959e+07	5.18067e+07	5.52396e+07	5.37581e+07	5.32871e+07	638830	600481	6.38102e+06	5.78622e+06	5.12744e+06	3.87446e+06	3.10598e+06
		1.91547e+09	6.44839e+09	6.14946e+09	2.01405e+09	7.61512e+09	8.29582e+09		1.45133e+10		9.72041e+08	9.43427e+08		3.62642e+08	6.09399e+08	3.04161e+08	6.39266e+08	6.66803e+08	1.24866e+09		8.66917e+08	1.05124e+08	9.43427e+08		4132.98	475.956	0	4363.6	4006.96	494.966	467.415		3.53931e+09	2.90908e+09		3.71948e+06	6.58349e+06	4.30171e+07	5.29811e+07	5.5837e+07	5.44194e+07	5.37257e+07	618533	603612	6.34174e+06	5.80624e+06	5.10716e+06	3.87736e+06	3.11247e+06
		1.92115e+09	6.33189e+09	6.12834e+09	2.01079e+09	7.59553e+09	8.27489e+09		1.43814e+10		9.76675e+08	9.44476e+08		3.64271e+08	6.12404e+08	3.03043e+08	6.41433e+08	6.67314e+08	1.25384e+09		8.71093e+08	1.05582e+08	9.44476e+08		4152.68	476.485	0	4383.2	4026.72	493.147	468.999		3.42197e+09	2.90992e+09		3.46572e+06	6.06285e+06	4.15028e+07	5.04327e+07	5.42194e+07	5.25164e+07	5.29906e+07	617229	598076	6.38062e+06	5.77279e+06	5.12911e+06	3.84346e+06	3.11317e+06
		1.91607e+09	6.43778e+09	6.16457e+09	2.02233e+09	7.63982e+09	8.32558e+09		1.45184e+10		9.75924e+08	9.40145e+08		3.65202e+08	6.10722e+08	3.04441e+08	6.35704e+08	6.69643e+08	1.24643e+09		8.70425e+08	1.05499e+08	9.40145e+08		4149.49	474.3	0	4394.41	4015.66	495.421	464.81		3.53011e+09	2.90767e+09		3.76357e+06	6.59714e+06	4.33348e+07	5.29547e+07	5.59954e+07	5.43499e+07	5.37417e+07	625977	604944	6.38956e+06	5.80374e+06	5.12214e+06	3.87251e+06	3.11349e+06
		1.90906e+09	6.41377e+09	6.17398e+09	2.02405e+09	7.64901e+09	8.33027e+09		1.44968e+10		9.73055e+08	9.36001e+08		3.67474e+08	6.05581e+08	3.05854e+08	6.30147e+08	6.73328e+08	1.23573e+09		8.6771e+08	1.05345e+08	9.36001e+08		4137.29	472.21	0	4421.75	3981.86	497.72	460.748		3.48608e+09	2.92769e+09		3.62388e+06	6.24981e+06	4.24992e+07	5.18672e+07	5.52542e+07	5.36249e+07	5.33486e+07	610883	581393	6.31748e+06	5.73265e+06	5.08746e+06	3.8404e+06	3.09902e+06
		1.91305e+09	6.39664e+09	6.14003e+09	2.01382e+09	7.60857e+09	8.2913e+09		1.44497e+10		9.73574e+08	9.39475e+08		3.66264e+08	6.0731e+08	3.04667e+08	6.34808e+08	6.70931e+08	1.24212e+09		8.68232e+08	1.05342e+08	9.39475e+08		4139.5	473.962	0	4407.19	3993.23	495.789	464.155		3.49742e+09	2.89922e+09		3.64584e+06	6.44258e+06	4.22976e+07	5.20258e+07	5.51448e+07	5.37335e+07	5.33783e+07	609126	593656	6.25295e+06	5.71776e+06	5.05501e+06	3.8349e+06	3.09505e+06
		1.90853e+09	6.46426e+09	6.16754e+09	2.02084e+09	7.63907e+09	8.32826e+09		1.45403e+10		9.69781e+08	9.38747e+08		3.62162e+08	6.07619e+08	3.00319e+08	6.38428e+08	6.62481e+08	1.24605e+09		8.64925e+08	1.04855e+08	9.38747e+08		4123.37	473.595	0	4357.83	3995.25	488.713	466.802		3.56931e+09	2.89494e+09		3.71575e+06	6.48675e+06	4.32739e+07	5.29035e+07	5.62861e+07	5.42825e+07	5.37001e+07	612757	589397	6.34765e+06	5.76716e+06	5.12798e+06	3.85506e+06	3.10568e+06
		1.91827e+09	6.4929e+09	6.17022e+09	2.02115e+09	7.64136e+09	8.3237e+09		1.45814e+10		9.69339e+08	9.48932e+08		3.64509e+08	6.0483e+08	3.06187e+08	6.42745e+08	6.70696e+08	1.24757e+09		8.64516e+08	1.04822e+08	9.48932e+08		4121.49	478.733	0	4386.07	3976.92	498.263	469.959		3.54896e+09	2.94394e+09		3.35614e+06	6.18129e+06	4.19917e+07	5.10441e+07	5.43601e+07	5.36347e+07	5.30526e+07	575280	585218	6.30533e+06	5.70117e+06	5.04629e+06	3.86539e+06	3.09241e+06
		1.90145e+09	6.4554e+09	6.16012e+09	2.01875e+09	7.63048e+09	8.31636e+09		1.4517e+10		9.67578e+08	9.33875e+08		3.62767e+08	6.04811e+08	3.02535e+08	6.3134e+08	6.65302e+08	1.23615e+09		8.6291e+08	1.04668e+08	9.33875e+08		4114	471.137	0	4365.1	3976.79	492.32	461.62		3.5501e+09	2.9053e+09		3.6734e+06	6.47422e+06	4.28886e+07	5.21741e+07	5.61792e+07	5.39459e+07	5.35499e+07	620233	603314	6.38167e+06	5.77248e+06	5.17674e+06	3.86581e+06	3.11175e+06
		1.91067e+09	6.45273e+09	6.16758e+09	2.02214e+09	7.64144e+09	8.3289e+09		1.4531e+10		9.72174e+08	9.38494e+08		3.65091e+08	6.07083e+08	3.0515e+08	6.33344e+08	6.70241e+08	1.24043e+09		8.66966e+08	1.05208e+08	9.38494e+08		4133.55	473.468	0	4393.07	3991.73	496.575	463.085		3.50476e+09	2.94798e+09		3.7033e+06	6.72314e+06	4.3902e+07	5.36066e+07	5.67287e+07	5.43928e+07	5.38905e+07	610035	610328	6.4373e+06	5.84126e+06	5.16649e+06	3.8615e+06	3.11633e+06
		1.91452e+09	6.42596e+09	6.16569e+09	2.01997e+09	7.63631e+09	8.32526e+09		1.45062e+10		9.70415e+08	9.44108e+08		3.61898e+08	6.08517e+08	3.06752e+08	6.37356e+08	6.6865e+08	1.24587e+09		8.65518e+08	1.04897e+08	9.44108e+08		4126.07	476.3	0	4354.65	4001.16	499.181	466.019		3.51127e+09	2.91469e+09		3.69854e+06	6.60851e+06	4.28736e+07	5.199e+07	5.58051e+07	5.39254e+07	5.35715e+07	621992	613217	6.36396e+06	5.73752e+06	5.1323e+06	3.85841e+06	3.11049e+06
		1.9075e+09	6.36102e+09	6.15846e+09	2.01853e+09	7.62902e+09	8.31108e+09		1.4427e+10		9.69204e+08	9.38299e+08		3.62843e+08	6.06361e+08	3.0017e+08	6.38129e+08	6.63013e+08	1.24449e+09		8.6433e+08	1.04874e+08	9.38299e+08		4120.92	473.369	0	4366.02	3986.98	488.471	466.584		3.47644e+09	2.88458e+09		3.50638e+06	6.46751e+06	4.21304e+07	5.14444e+07	5.49933e+07	5.33379e+07	5.31556e+07	586592	596863	6.23354e+06	5.65856e+06	5.04457e+06	3.80853e+06	3.08291e+06
		1.91138e+09	6.45326e+09	6.14554e+09	2.01405e+09	7.61257e+09	8.30532e+09		1.45102e+10		9.72798e+08	9.38586e+08		3.64368e+08	6.08429e+08	3.04695e+08	6.33891e+08	6.69063e+08	1.24232e+09		8.67614e+08	1.05184e+08	9.38586e+08		4136.2	473.514	0	4384.37	4000.58	495.834	463.485		3.53834e+09	2.91492e+09		3.74938e+06	6.84824e+06	4.35736e+07	5.31966e+07	5.66081e+07	5.44533e+07	5.38806e+07	613074	616847	6.35926e+06	5.76849e+06	5.13666e+06	3.85478e+06	3.11106e+06
		1.91111e+09	6.43764e+09	6.15895e+09	2.01765e+09	7.62776e+09	8.31393e+09		1.45077e+10		9.65991e+08	9.45116e+08		3.63349e+08	6.02642e+08	3.05779e+08	6.39337e+08	6.69128e+08	1.24198e+09		8.61458e+08	1.04533e+08	9.45116e+08		4107.26	476.808	0	4372.11	3962.53	497.598	467.467		3.48844e+09	2.9492e+09		3.45127e+06	6.49039e+06	4.26295e+07	5.22047e+07	5.52438e+07	5.38993e+07	5.34021e+07	580250	602131	6.32693e+06	5.76063e+06	5.08007e+06	3.85627e+06	3.1005e+06
		1.91484e+09	6.37671e+09	6.17909e+09	2.02576e+09	7.65541e+09	8.34493e+09		1.44706e+10		9.70525e+08	9.4432e+08		3.63947e+08	6.06578e+08	3.04629e+08	6.39691e+08	6.68575e+08	1.24627e+09		8.65612e+08	1.04913e+08	9.4432e+08		4126.53	476.407	0	4379.3	3988.41	495.727	467.726		3.46663e+09	2.91008e+09		3.53619e+06	6.36137e+06	4.20333e+07	5.12348e+07	5.54352e+07	5.34096e+07	5.31357e+07	606377	602604	6.31393e+06	5.72454e+06	5.14641e+06	3.85032e+06	3.09758e+06
		1.92181e+09	6.45432e+09	6.15951e+09	2.02e+09	7.63234e+09	8.31212e+09		1.45356e+10		9.74831e+08	9.46982e+08		3.64663e+08	6.10168e+08	3.05279e+08	6.41702e+08	6.69942e+08	1.25187e+09		8.69418e+08	1.05413e+08	9.46982e+08		4144.84	477.749	0	4387.92	4012.02	496.785	469.196		3.53418e+09	2.92013e+09		3.51856e+06	6.53487e+06	4.25398e+07	5.21251e+07	5.54481e+07	5.38282e+07	5.35479e+07	590320	604908	6.30544e+06	5.74417e+06	5.09367e+06	3.84804e+06	3.10768e+06
		1.91177e+09	6.4153e+09	6.16276e+09	2.01967e+09	7.63386e+09	8.31411e+09		1.44898e+10		9.69686e+08	9.42083e+08		3.62751e+08	6.06935e+08	3.04179e+08	6.37904e+08	6.6693e+08	1.24484e+09		8.64838e+08	1.04848e+08	9.42083e+08		4122.97	475.278	0	4364.92	3990.76	494.994	466.419		3.49148e+09	2.92382e+09		3.42739e+06	6.14792e+06	4.16216e+07	5.08587e+07	5.45845e+07	5.31652e+07	5.30161e+07	599105	594331	6.32564e+06	5.75149e+06	5.1155e+06	3.86097e+06	3.10277e+06
		1.91001e+09	6.2682e+09	6.14557e+09	2.01579e+09	7.61571e+09	8.3002e+09		1.43238e+10		9.70761e+08	9.39246e+08		3.65389e+08	6.05371e+08	3.04474e+08	6.34772e+08	6.69864e+08	1.24014e+09		8.65717e+08	1.05043e+08	9.39246e+08		4127.54	473.847	0	4396.66	3980.47	495.476	464.129		3.36397e+09	2.90423e+09		3.50508e+06	5.89053e+06	4.10446e+07	4.98016e+07	5.31817e+07	5.21799e+07	5.26682e+07	630697	587934	6.35365e+06	5.74159e+06	5.06172e+06	3.83586e+06	3.10207e+06
		1.91177e+09	6.47004e+09	6.15584e+09	2.01845e+09	7.62716e+09	8.31214e+09		1.45376e+10		9.63148e+08	9.48617e+08		3.60191e+08	6.02958e+08	3.06524e+08	6.42093e+08	6.66715e+08	1.24505e+09		8.58982e+08	1.04166e+08	9.48617e+08		4095.17	478.575	0	4334.11	3964.6	498.811	469.482		3.57091e+09	2.89913e+09		3.77981e+06	6.65802e+06	4.29582e+07	5.26012e+07	5.60272e+07	5.40411e+07	5.35603e+07	628678	610537	6.33333e+06	5.7645e+06	5.12503e+06	3.85015e+06	3.10278e+06
		1.9226e+09	6.51233e+09	6.18027e+09	2.02512e+09	7.65504e+09	8.34268e+09		1.46152e+10		9.73612e+08	9.48991e+08		3.63512e+08	6.101e+08	3.07065e+08	6.41926e+08	6.70577e+08	1.25203e+09		8.68315e+08	1.05297e+08	9.48991e+08		4139.66	478.763	0	4374.07	4011.57	499.692	469.36		3.5709e+09	2.94144e+09		3.87302e+06	6.70142e+06	4.36946e+07	5.33613e+07	5.62933e+07	5.47708e+07	5.39082e+07	625006	594782	6.3246e+06	5.73712e+06	5.07316e+06	3.85782e+06	3.10412e+06
		1.90765e+09	6.31012e+09	6.15987e+09	2.01935e+09	7.6314e+09	8.3115e+09		1.43776e+10		9.68495e+08	9.39156e+08		3.64861e+08	6.03634e+08	3.03733e+08	6.35422e+08	6.68594e+08	1.23906e+09		8.63739e+08	1.04756e+08	9.39156e+08		4117.9	473.801	0	4390.3	3969.05	494.27	464.604		3.37966e+09	2.93046e+09		3.36045e+06	5.89431e+06	4.03576e+07	4.98821e+07	5.30657e+07	5.19843e+07	5.25907e+07	619408	603060	6.34172e+06	5.83477e+06	5.10931e+06	3.85691e+06	3.11248e+06
		1.91147e+09	6.47963e+09	6.15412e+09	2.01771e+09	7.62473e+09	8.31361e+09		1.45452e+10		9.72264e+08	9.39203e+08		3.63595e+08	6.08668e+08	3.0479e+08	6.34413e+08	6.68385e+08	1.24308e+09		8.67107e+08	1.05157e+08	9.39203e+08		4133.93	473.825	0	4375.07	4002.15	495.989	463.866		3.57985e+09	2.89978e+09		3.62462e+06	6.28509e+06	4.21677e+07	5.13957e+07	5.49393e+07	5.32744e+07	5.32003e+07	612753	586466	6.27919e+06	5.69086e+06	5.06559e+06	3.81955e+06	3.09223e+06
		1.91445e+09	6.50357e+09	6.15205e+09	2.01669e+09	7.62155e+09	8.30712e+09		1.45701e+10		9.72795e+08	9.41651e+08		3.61234e+08	6.11561e+08	3.02949e+08	6.38702e+08	6.64184e+08	1.25026e+09		8.67672e+08	1.05124e+08	9.41651e+08		4136.19	475.06	0	4346.67	4021.17	492.993	467.003		3.59441e+09	2.90915e+09		3.86574e+06	6.78313e+06	4.39734e+07	5.39623e+07	5.69919e+07	5.48247e+07	5.41559e+07	609184	587026	6.27441e+06	5.71745e+06	5.07939e+06	3.82638e+06	3.10427e+06
		1.90884e+09	6.45644e+09	6.16701e+09	2.02194e+09	7.64069e+09	8.32361e+09		1.45323e+10		9.69775e+08	9.39068e+08		3.62617e+08	6.07158e+08	3.04091e+08	6.34977e+08	6.66708e+08	1.24214e+09		8.64929e+08	1.04846e+08	9.39068e+08		4123.35	473.757	0	4363.3	3992.23	494.852	464.279		3.52107e+09	2.93536e+09		3.64612e+06	6.54741e+06	4.36159e+07	5.27443e+07	5.59572e+07	5.4141e+07	5.37205e+07	582319	575172	6.2769e+06	5.63479e+06	5.01828e+06	3.79745e+06	3.08674e+06
		1.90326e+09	6.4611e+09	6.15176e+09	2.01966e+09	7.62669e+09	8.3084e+09		1.45161e+10		9.6923e+08	9.34034e+08		3.63545e+08	6.05685e+08	3.02327e+08	6.31708e+08	6.65872e+08	1.23739e+09		8.64405e+08	1.04825e+08	9.34034e+08		4121.03	471.218	0	4374.47	3982.53	491.981	461.888		3.56062e+09	2.90048e+09		3.7816e+06	6.67408e+06	4.30261e+07	5.29745e+07	5.60429e+07	5.43558e+07	5.36157e+07	620555	603257	6.29097e+06	5.75653e+06	5.09267e+06	3.85284e+06	3.09742e+06
		1.90633e+09	6.45048e+09	6.15333e+09	2.01766e+09	7.62411e+09	8.30412e+09		1.45101e+10		9.66247e+08	9.40088e+08		3.61617e+08	6.04631e+08	3.02817e+08	6.3727e+08	6.64434e+08	1.2419e+09		8.61775e+08	1.04472e+08	9.40088e+08		4108.35	474.271	0	4351.26	3975.61	492.779	465.956		3.54011e+09	2.91036e+09		3.59678e+06	6.22637e+06	4.25201e+07	5.15702e+07	5.51846e+07	5.3589e+07	5.33425e+07	620207	593452	6.4081e+06	5.78221e+06	5.13752e+06	3.87143e+06	3.11297e+06
		1.91765e+09	6.49716e+09	6.16061e+09	2.02013e+09	7.6333e+09	8.32172e+09		1.45754e+10		9.75574e+08	9.42075e+08		3.6634e+08	6.09234e+08	3.04013e+08	6.38063e+08	6.70352e+08	1.2473e+09		8.6998e+08	1.05594e+08	9.42075e+08		4148	475.274	0	4408.1	4005.87	494.724	466.535		3.58322e+09	2.91394e+09		3.67522e+06	7.03834e+06	4.37341e+07	5.33432e+07	5.6799e+07	5.46681e+07	5.39901e+07	582081	613523	6.26219e+06	5.67084e+06	5.07649e+06	3.82389e+06	3.0979e+06
		1.91424e+09	6.52555e+09	6.16239e+09	2.02012e+09	7.63443e+09	8.32058e+09		1.46022e+10		9.76508e+08	9.37736e+08		3.65617e+08	6.10892e+08	3.02531e+08	6.35205e+08	6.68148e+08	1.2461e+09		8.7093e+08	1.05578e+08	9.37736e+08		4151.98	473.085	0	4399.4	4016.77	492.313	464.445		3.56862e+09	2.95693e+09		3.72094e+06	6.60358e+06	4.32096e+07	5.24065e+07	5.57463e+07	5.41045e+07	5.35819e+07	607986	594213	6.30243e+06	5.67854e+06	5.0547e+06	3.82837e+06	3.09276e+06
		1.91267e+09	6.49082e+09	6.13663e+09	2.01276e+09	7.60446e+09	8.28421e+09		1.45401e+10		9.69041e+08	9.43632e+08		3.61533e+08	6.07508e+08	3.08379e+08	6.35253e+08	6.69912e+08	1.24276e+09		8.64276e+08	1.04765e+08	9.43632e+08		4120.22	476.06	0	4350.26	3994.52	501.83	464.481		3.55548e+09	2.93533e+09		3.62501e+06	6.23938e+06	4.1745e+07	5.11292e+07	5.47928e+07	5.32897e+07	5.30956e+07	629288	599034	6.31943e+06	5.75831e+06	5.11871e+06	3.86036e+06	3.10324e+06
		1.92247e+09	6.37444e+09	6.16405e+09	2.0209e+09	7.63691e+09	8.31956e+09		1.4461e+10		9.7336e+08	9.49106e+08		3.64569e+08	6.08792e+08	3.07983e+08	6.41123e+08	6.72552e+08	1.24991e+09		8.68075e+08	1.05285e+08	9.49106e+08		4138.59	478.821	0	4386.79	4002.97	501.185	468.772		3.46798e+09	2.90645e+09		3.6719e+06	6.477e+06	4.26211e+07	5.23481e+07	5.53348e+07	5.40084e+07	5.35641e+07	615364	598775	6.3129e+06	5.7645e+06	5.0802e+06	3.85923e+06	3.10787e+06
		1.90881e+09	6.42261e+09	6.15268e+09	2.0186e+09	7.62539e+09	8.30915e+09		1.44841e+10		9.69706e+08	9.39108e+08		3.62682e+08	6.07024e+08	3.03541e+08	6.35567e+08	6.66223e+08	1.24259e+09		8.64854e+08	1.04852e+08	9.39108e+08		4123.05	473.777	0	4364.09	3991.34	493.957	464.71		3.50241e+09	2.9202e+09		3.91419e+06	6.98614e+06	4.43219e+07	5.40909e+07	5.70245e+07	5.496e+07	5.41507e+07	614112	601921	6.30857e+06	5.71465e+06	5.07069e+06	3.82944e+06	3.10097e+06
		1.91288e+09	6.39149e+09	6.15003e+09	2.01713e+09	7.62103e+09	8.30248e+09		1.44544e+10		9.72141e+08	9.40736e+08		3.63339e+08	6.08802e+08	3.05214e+08	6.35523e+08	6.68553e+08	1.24432e+09		8.67001e+08	1.0514e+08	9.40736e+08		4133.4	474.599	0	4371.99	4003.03	496.679	464.678		3.47523e+09	2.91626e+09		3.63672e+06	6.34731e+06	4.17511e+07	5.17125e+07	5.48476e+07	5.33168e+07	5.32689e+07	613915	591360	6.21163e+06	5.72067e+06	5.05353e+06	3.82043e+06	3.09529e+06
		1.91456e+09	6.49301e+09	6.16097e+09	2.01947e+09	7.63235e+09	8.31354e+09		1.45685e+10		9.70604e+08	9.43959e+08		3.63017e+08	6.07587e+08	3.02723e+08	6.41236e+08	6.6574e+08	1.24882e+09		8.6563e+08	1.04974e+08	9.43959e+08		4126.87	476.224	0	4368.11	3995.04	492.625	468.855		3.56725e+09	2.92575e+09		3.5359e+06	6.22054e+06	4.26282e+07	5.19715e+07	5.51319e+07	5.38386e+07	5.35202e+07	588333	570698	6.28688e+06	5.69734e+06	5.04386e+06	3.83657e+06	3.10087e+06
		1.90883e+09	6.50747e+09	6.16282e+09	2.02237e+09	7.63874e+09	8.32954e+09		1.45791e+10		9.68199e+08	9.40632e+08		3.60913e+08	6.07286e+08	3.03466e+08	6.37166e+08	6.64379e+08	1.24445e+09		8.63559e+08	1.0464e+08	9.40632e+08		4116.64	474.546	0	4342.79	3993.07	493.835	465.879		3.6038e+09	2.90367e+09		3.67375e+06	6.69905e+06	4.37449e+07	5.36441e+07	5.69049e+07	5.47267e+07	5.38645e+07	596847	599333	6.36104e+06	5.79572e+06	5.14906e+06	3.86564e+06	3.10621e+06
		1.91458e+09	6.42043e+09	6.13412e+09	2.01283e+09	7.60296e+09	8.28707e+09		1.44691e+10		9.71551e+08	9.43028e+08		3.64588e+08	6.06963e+08	3.05534e+08	6.37494e+08	6.70122e+08	1.24446e+09		8.6645e+08	1.05101e+08	9.43028e+08		4130.9	475.755	0	4387.02	3990.94	497.2	466.119		3.49749e+09	2.92294e+09		3.4578e+06	6.15713e+06	4.15068e+07	5.09811e+07	5.46314e+07	5.31491e+07	5.30904e+07	610303	601437	6.34632e+06	5.80045e+06	5.14401e+06	3.87423e+06	3.11307e+06
		1.90695e+09	6.30796e+09	6.14719e+09	2.01458e+09	7.6146e+09	8.29316e+09		1.43621e+10		9.71422e+08	9.35529e+08		3.65831e+08	6.05591e+08	3.02295e+08	6.33234e+08	6.68126e+08	1.23882e+09		8.66333e+08	1.05089e+08	9.35529e+08		4130.35	471.972	0	4401.98	3981.92	491.929	463.005		3.38647e+09	2.92149e+09		3.39384e+06	6.12247e+06	4.06115e+07	5.01245e+07	5.36717e+07	5.27716e+07	5.27885e+07	605133	604391	6.25173e+06	5.74169e+06	5.08154e+06	3.86242e+06	3.10249e+06
		1.8991e+09	6.47687e+09	6.1607e+09	2.02002e+09	7.63316e+09	8.31821e+09		1.45367e+10		9.71656e+08	9.27445e+08		3.65559e+08	6.06096e+08	2.99907e+08	6.27539e+08	6.65466e+08	1.23364e+09		8.66578e+08	1.05077e+08	9.27445e+08		4131.34	467.893	0	4398.71	3985.24	488.042	458.84		3.53542e+09	2.94145e+09		3.77954e+06	6.61609e+06	4.30956e+07	5.25821e+07	5.60853e+07	5.44157e+07	5.36979e+07	618961	596681	6.29351e+06	5.70564e+06	5.09155e+06	3.8542e+06	3.10105e+06
		1.91458e+09	6.347e+09	6.15496e+09	2.01764e+09	7.62515e+09	8.30862e+09		1.44165e+10		9.73394e+08	9.41189e+08		3.65878e+08	6.07516e+08	3.06055e+08	6.35134e+08	6.71933e+08	1.24265e+09		8.68077e+08	1.05318e+08	9.41189e+08		4138.73	474.827	0	4402.54	3994.58	498.047	464.394		3.4486e+09	2.89839e+09		3.50567e+06	6.22687e+06	4.23885e+07	5.1776e+07	5.48553e+07	5.36826e+07	5.31024e+07	605027	593942	6.39126e+06	5.80747e+06	5.10915e+06	3.87908e+06	3.09973e+06
		1.91156e+09	6.48787e+09	6.17643e+09	2.02376e+09	7.65009e+09	8.33072e+09		1.45759e+10		9.73843e+08	9.37715e+08		3.63088e+08	6.10755e+08	3.06098e+08	6.31617e+08	6.69186e+08	1.24237e+09		8.68516e+08	1.05327e+08	9.37715e+08		4140.64	473.074	0	4368.97	4015.87	498.117	461.822		3.54612e+09	2.94175e+09		3.61234e+06	6.45585e+06	4.2637e+07	5.19756e+07	5.53824e+07	5.40016e+07	5.35029e+07	615813	607783	6.38135e+06	5.78546e+06	5.12724e+06	3.88393e+06	3.11503e+06
		1.91056e+09	6.38929e+09	6.16408e+09	2.02182e+09	7.63857e+09	8.32406e+09		1.44639e+10		9.69132e+08	9.41427e+08		3.62387e+08	6.06746e+08	3.06772e+08	6.34654e+08	6.69159e+08	1.2414e+09		8.64343e+08	1.04789e+08	9.41427e+08		4120.61	474.947	0	4360.53	3989.51	499.215	464.043		3.49994e+09	2.88934e+09		3.67638e+06	6.60531e+06	4.32733e+07	5.24762e+07	5.56386e+07	5.41908e+07	5.36896e+07	597213	590787	6.29006e+06	5.66568e+06	5.03042e+06	3.8262e+06	3.0956e+06
		1.90973e+09	6.50788e+09	6.16363e+09	2.0213e+09	7.63736e+09	8.32385e+09		1.45812e+10		9.69648e+08	9.40078e+08		3.63905e+08	6.05743e+08	3.05938e+08	6.34139e+08	6.69843e+08	1.23988e+09		8.64788e+08	1.0486e+08	9.40078e+08		4122.81	474.266	0	4378.79	3982.92	497.858	463.666		3.57467e+09	2.93321e+09		3.61523e+06	6.49259e+06	4.28791e+07	5.23451e+07	5.57561e+07	5.40245e+07	5.36013e+07	599979	594056	6.31394e+06	5.72898e+06	5.09501e+06	3.84603e+06	3.10395e+06
		1.90435e+09	6.39754e+09	6.16338e+09	2.02119e+09	7.63698e+09	8.32052e+09		1.44653e+10		9.66681e+08	9.37673e+08		3.62348e+08	6.04333e+08	3.0129e+08	6.36383e+08	6.63638e+08	1.24072e+09		8.62096e+08	1.04585e+08	9.37673e+08		4110.19	473.053	0	4360.06	3973.65	490.294	465.307		3.46272e+09	2.93481e+09		3.41287e+06	6.07221e+06	4.1208e+07	5.00161e+07	5.365e+07	5.27935e+07	5.27654e+07	606220	597146	6.32583e+06	5.71631e+06	5.07034e+06	3.85849e+06	3.09887e+06
		1.90915e+09	6.49209e+09	6.16663e+09	2.02089e+09	7.63858e+09	8.32031e+09		1.45679e+10		9.74636e+08	9.34517e+08		3.65501e+08	6.09135e+08	3.01237e+08	6.3328e+08	6.66738e+08	1.24241e+09		8.69238e+08	1.05398e+08	9.34517e+08		4144.02	471.461	0	4398	4005.23	490.208	463.038		3.55055e+09	2.94154e+09		3.68806e+06	6.58233e+06	4.27566e+07	5.25933e+07	5.58023e+07	5.41107e+07	5.35018e+07	619674	610205	6.34307e+06	5.80103e+06	5.12982e+06	3.8704e+06	3.10586e+06
		1.91674e+09	6.38413e+09	6.16519e+09	2.01815e+09	7.63271e+09	8.31906e+09		1.44661e+10		9.73e+08	9.43741e+08		3.64037e+08	6.08963e+08	3.05005e+08	6.38736e+08	6.69042e+08	1.2477e+09		8.67828e+08	1.05172e+08	9.43741e+08		4137.06	476.114	0	4380.38	4004.09	496.339	467.027		3.47858e+09	2.90554e+09		3.54281e+06	6.44811e+06	4.21307e+07	5.1462e+07	5.4644e+07	5.34942e+07	5.33171e+07	603141	606148	6.30064e+06	5.72354e+06	5.0559e+06	3.84567e+06	3.10344e+06
		1.90318e+09	6.37057e+09	6.15609e+09	2.01796e+09	7.62645e+09	8.30942e+09		1.44298e+10		9.71788e+08	9.31396e+08		3.65154e+08	6.06634e+08	2.97124e+08	6.34272e+08	6.62278e+08	1.24091e+09		8.66653e+08	1.05135e+08	9.31396e+08		4131.9	469.886	0	4393.83	3988.78	483.514	463.763		3.4802e+09	2.89037e+09		3.65154e+06	6.40806e+06	4.20951e+07	5.14303e+07	5.51591e+07	5.33784e+07	5.33933e+07	630673	611805	6.35177e+06	5.7731e+06	5.13953e+06	3.85911e+06	3.11695e+06
		1.91788e+09	6.5405e+09	6.14204e+09	2.01553e+09	7.61295e+09	8.29462e+09		1.46004e+10		9.74375e+08	9.43504e+08		3.65115e+08	6.0926e+08	3.0601e+08	6.37494e+08	6.71125e+08	1.24675e+09		8.69001e+08	1.05374e+08	9.43504e+08		4142.91	475.995	0	4393.36	4006.05	497.974	466.119		3.62738e+09	2.91312e+09		3.85989e+06	6.96697e+06	4.48901e+07	5.43975e+07	5.72299e+07	5.54914e+07	5.42819e+07	592738	586956	6.31321e+06	5.67263e+06	5.03765e+06	3.83817e+06	3.09586e+06
		1.91626e+09	6.45282e+09	6.14173e+09	2.01396e+09	7.60993e+09	8.29569e+09		1.45108e+10		9.7278e+08	9.43484e+08		3.65353e+08	6.07428e+08	3.04273e+08	6.39211e+08	6.69626e+08	1.24664e+09		8.67573e+08	1.05207e+08	9.43484e+08		4136.12	475.985	0	4396.22	3994	495.149	467.374		3.5456e+09	2.90722e+09		3.71558e+06	6.45315e+06	4.29042e+07	5.26663e+07	5.59559e+07	5.42751e+07	5.35305e+07	613720	587342	6.29873e+06	5.74676e+06	5.10132e+06	3.85692e+06	3.09665e+06
		1.9123e+09	6.39606e+09	6.17259e+09	2.02414e+09	7.64828e+09	8.33258e+09		1.44809e+10		9.73219e+08	9.39077e+08		3.65719e+08	6.075e+08	3.04401e+08	6.34676e+08	6.7012e+08	1.24218e+09		8.67955e+08	1.05265e+08	9.39077e+08		4137.99	473.761	0	4400.62	3994.47	495.356	464.059		3.49826e+09	2.8978e+09		3.64593e+06	6.54453e+06	4.303e+07	5.25456e+07	5.5469e+07	5.38753e+07	5.35402e+07	613024	607160	6.38655e+06	5.79837e+06	5.10085e+06	3.85455e+06	3.10856e+06
		1.90923e+09	6.42244e+09	6.15741e+09	2.01963e+09	7.63032e+09	8.31287e+09		1.44891e+10		9.70415e+08	9.3882e+08		3.60368e+08	6.10047e+08	3.06485e+08	6.32336e+08	6.66852e+08	1.24238e+09		8.65523e+08	1.04891e+08	9.3882e+08		4126.06	473.632	0	4336.23	4011.22	498.747	462.348		3.5127e+09	2.90974e+09		3.67277e+06	6.46801e+06	4.2562e+07	5.18384e+07	5.57303e+07	5.36902e+07	5.33641e+07	612644	594970	6.28603e+06	5.69107e+06	5.1051e+06	3.82934e+06	3.09317e+06
		1.91141e+09	6.53598e+09	6.16498e+09	2.02031e+09	7.63646e+09	8.31595e+09		1.46124e+10		9.67715e+08	9.43692e+08		3.6172e+08	6.05995e+08	3.03136e+08	6.40556e+08	6.64855e+08	1.24655e+09		8.63104e+08	1.04611e+08	9.43692e+08		4114.59	476.09	0	4352.51	3984.58	493.297	468.358		3.5903e+09	2.94568e+09		3.60994e+06	6.68207e+06	4.28258e+07	5.264e+07	5.55067e+07	5.4125e+07	5.35541e+07	593244	605193	6.26835e+06	5.72627e+06	5.04747e+06	3.83883e+06	3.09496e+06
		1.91052e+09	6.31594e+09	6.18459e+09	2.02544e+09	7.65842e+09	8.34904e+09		1.44111e+10		9.69344e+08	9.41179e+08		3.64136e+08	6.05208e+08	3.0322e+08	6.37958e+08	6.67357e+08	1.24317e+09		8.64495e+08	1.0485e+08	9.41179e+08		4121.51	474.822	0	4381.58	3979.4	493.435	466.459		3.42201e+09	2.89392e+09		3.50684e+06	6.33615e+06	4.21268e+07	5.18349e+07	5.51259e+07	5.35442e+07	5.31661e+07	605096	604167	6.35158e+06	5.8132e+06	5.13335e+06	3.86897e+06	3.10322e+06
		1.91529e+09	6.47496e+09	6.16842e+09	2.02048e+09	7.63899e+09	8.32762e+09		1.45587e+10		9.73225e+08	9.4207e+08		3.6712e+08	6.06104e+08	3.07464e+08	6.34606e+08	6.74584e+08	1.24071e+09		8.67904e+08	1.05321e+08	9.4207e+08		4138.01	475.272	0	4417.49	3985.3	500.341	464.008		3.54926e+09	2.9257e+09		3.56978e+06	6.3259e+06	4.23173e+07	5.17244e+07	5.48933e+07	5.35384e+07	5.32245e+07	608064	595042	6.33056e+06	5.75461e+06	5.08021e+06	3.84966e+06	3.09845e+06
		1.91164e+09	6.52998e+09	6.15656e+09	2.01636e+09	7.62388e+09	8.30801e+09		1.45982e+10		9.69104e+08	9.4254e+08		3.62986e+08	6.06119e+08	3.05988e+08	6.36552e+08	6.68973e+08	1.24267e+09		8.64234e+08	1.04871e+08	9.4254e+08		4120.49	475.508	0	4367.74	3985.39	497.938	465.43		3.58355e+09	2.94644e+09		3.65255e+06	6.50923e+06	4.33157e+07	5.33241e+07	5.64696e+07	5.48192e+07	5.37925e+07	604800	594115	6.3701e+06	5.82905e+06	5.15545e+06	3.90018e+06	3.1138e+06
		1.91321e+09	6.45042e+09	6.186e+09	2.02779e+09	7.66355e+09	8.3523e+09		1.45496e+10		9.71896e+08	9.41318e+08		3.65047e+08	6.06849e+08	3.03978e+08	6.3734e+08	6.69025e+08	1.24419e+09		8.66768e+08	1.05128e+08	9.41318e+08		4132.36	474.892	0	4392.54	3990.19	494.668	466.006		3.5063e+09	2.94412e+09		3.52207e+06	6.33353e+06	4.211e+07	5.13323e+07	5.46924e+07	5.31932e+07	5.31368e+07	620112	617015	6.42712e+06	5.83115e+06	5.14405e+06	3.87406e+06	3.11428e+06
		1.90707e+09	6.43196e+09	6.16399e+09	2.02028e+09	7.63576e+09	8.32025e+09		1.4503e+10		9.71935e+08	9.3513e+08		3.63312e+08	6.08624e+08	3.02126e+08	6.33004e+08	6.65438e+08	1.24163e+09		8.66801e+08	1.05134e+08	9.3513e+08		4132.53	471.77	0	4371.66	4001.86	491.654	462.836		3.54093e+09	2.89103e+09		3.63071e+06	6.34532e+06	4.25591e+07	5.20648e+07	5.54157e+07	5.38604e+07	5.35848e+07	618031	596470	6.36411e+06	5.78999e+06	5.12666e+06	3.87171e+06	3.11883e+06
		1.90751e+09	6.46335e+09	6.13365e+09	2.01217e+09	7.60147e+09	8.28155e+09		1.45045e+10		9.68945e+08	9.38565e+08		3.61807e+08	6.07137e+08	3.04899e+08	6.33666e+08	6.66707e+08	1.2408e+09		8.64186e+08	1.04759e+08	9.38565e+08		4119.82	473.503	0	4353.56	3992.09	496.167	463.32		3.52796e+09	2.93539e+09		3.72513e+06	6.41487e+06	4.31086e+07	5.33269e+07	5.58182e+07	5.45005e+07	5.34945e+07	608042	576436	6.2833e+06	5.77685e+06	5.05879e+06	3.85574e+06	3.08685e+06
		1.91164e+09	6.52911e+09	6.15992e+09	2.02078e+09	7.634e+09	8.32017e+09		1.46007e+10		9.69982e+08	9.41659e+08		3.62934e+08	6.07048e+08	3.04165e+08	6.37494e+08	6.67099e+08	1.24454e+09		8.65099e+08	1.04883e+08	9.41659e+08		4124.23	475.064	0	4367.12	3991.5	494.972	466.119		3.62743e+09	2.90168e+09		3.85574e+06	6.71867e+06	4.29922e+07	5.27005e+07	5.628e+07	5.43154e+07	5.37924e+07	649955	624991	6.39064e+06	5.82465e+06	5.1819e+06	3.88985e+06	3.12482e+06
		1.91857e+09	6.45105e+09	6.16844e+09	2.02266e+09	7.64293e+09	8.33142e+09		1.45381e+10		9.71808e+08	9.46765e+08		3.61818e+08	6.0999e+08	3.07943e+08	6.38822e+08	6.69761e+08	1.24881e+09		8.66729e+08	1.05079e+08	9.46765e+08		4131.99	477.64	0	4353.69	4010.84	501.12	467.09		3.54069e+09	2.91037e+09		3.55282e+06	6.38986e+06	4.28307e+07	5.18727e+07	5.57889e+07	5.39806e+07	5.33972e+07	614449	610815	6.4653e+06	5.82611e+06	5.19988e+06	3.90336e+06	3.11788e+06
		1.91949e+09	6.44219e+09	6.15272e+09	2.0156e+09	7.62004e+09	8.30409e+09		1.45144e+10		9.73218e+08	9.46273e+08		3.63876e+08	6.09343e+08	3.06335e+08	6.39938e+08	6.7021e+08	1.24928e+09		8.68009e+08	1.0521e+08	9.46273e+08		4137.99	477.392	0	4378.45	4006.59	498.503	467.906		3.55561e+09	2.88658e+09		3.66944e+06	6.62311e+06	4.33143e+07	5.30596e+07	5.60826e+07	5.4481e+07	5.37465e+07	605452	602282	6.35616e+06	5.78682e+06	5.11066e+06	3.87043e+06	3.10885e+06
		1.90632e+09	6.48252e+09	6.1649e+09	2.02252e+09	7.64036e+09	8.32591e+09		1.45537e+10		9.71187e+08	9.35136e+08		3.6164e+08	6.09547e+08	3.00881e+08	6.34254e+08	6.62521e+08	1.2438e+09		8.66202e+08	1.04985e+08	9.35136e+08		4129.35	471.773	0	4351.54	4007.93	489.628	463.751		3.56485e+09	2.91767e+09		3.67347e+06	6.79485e+06	4.34046e+07	5.3498e+07	5.62608e+07	5.45585e+07	5.38391e+07	597863	609136	6.31695e+06	5.7859e+06	5.09324e+06	3.85593e+06	3.10579e+06
		1.91185e+09	6.46326e+09	6.17288e+09	2.02237e+09	7.64528e+09	8.33183e+09		1.4548e+10		9.69831e+08	9.42014e+08		3.61695e+08	6.08135e+08	3.02881e+08	6.39133e+08	6.64576e+08	1.24727e+09		8.64952e+08	1.04879e+08	9.42014e+08		4123.58	475.243	0	4352.21	3998.65	492.882	467.318		3.55199e+09	2.91127e+09		3.58421e+06	6.66828e+06	4.26929e+07	5.23172e+07	5.61051e+07	5.40044e+07	5.37971e+07	595657	611130	6.2917e+06	5.73108e+06	5.13091e+06	3.84669e+06	3.1164e+06
		1.91237e+09	6.38668e+09	6.16819e+09	2.0214e+09	7.6405e+09	8.33027e+09		1.44672e+10		9.72328e+08	9.40039e+08		3.63012e+08	6.09316e+08	3.04998e+08	6.35041e+08	6.6801e+08	1.24436e+09		8.67193e+08	1.05135e+08	9.40039e+08		4134.2	474.247	0	4368.05	4006.41	496.328	464.326		3.45319e+09	2.93349e+09		3.62268e+06	6.39349e+06	4.22649e+07	5.18768e+07	5.5167e+07	5.3586e+07	5.33092e+07	614685	598927	6.3079e+06	5.75749e+06	5.09576e+06	3.84735e+06	3.1009e+06
		1.91175e+09	6.34662e+09	6.13546e+09	2.01424e+09	7.60635e+09	8.29269e+09		1.43938e+10		9.68232e+08	9.43517e+08		3.62352e+08	6.05881e+08	3.04181e+08	6.39336e+08	6.66532e+08	1.24522e+09		8.63518e+08	1.04714e+08	9.43517e+08		4116.79	476.001	0	4360.11	3983.82	494.998	467.466		3.45137e+09	2.89525e+09		3.49979e+06	6.13336e+06	4.10646e+07	5.07898e+07	5.43225e+07	5.27669e+07	5.29282e+07	625044	606857	6.3273e+06	5.82302e+06	5.14584e+06	3.86531e+06	3.11159e+06
		1.90523e+09	6.32577e+09	6.15045e+09	2.01777e+09	7.62245e+09	8.30573e+09		1.43814e+10		9.6693e+08	9.38302e+08		3.61828e+08	6.05102e+08	3.02074e+08	6.36229e+08	6.63902e+08	1.24133e+09		8.62309e+08	1.04621e+08	9.38302e+08		4111.25	473.371	0	4353.81	3978.7	491.569	465.194		3.40431e+09	2.92146e+09		3.63805e+06	6.23192e+06	4.13552e+07	5.04566e+07	5.40157e+07	5.29517e+07	5.30742e+07	640161	607143	6.31479e+06	5.73403e+06	5.08225e+06	3.85695e+06	3.1107e+06
		1.91895e+09	6.55096e+09	6.16368e+09	2.02011e+09	7.63524e+09	8.31792e+09		1.46336e+10		9.7203e+08	9.46921e+08		3.67015e+08	6.05015e+08	3.09581e+08	6.3734e+08	6.76596e+08	1.24236e+09		8.66848e+08	1.05182e+08	9.46921e+08		4132.93	477.719	0	4416.22	3978.13	503.786	466.007		3.60763e+09	2.94332e+09		3.73602e+06	6.51927e+06	4.33241e+07	5.3123e+07	5.60234e+07	5.45568e+07	5.37371e+07	606228	582189	6.29258e+06	5.73267e+06	5.06307e+06	3.85106e+06	3.09762e+06
		1.91552e+09	6.509e+09	6.17675e+09	2.02546e+09	7.65336e+09	8.33506e+09		1.46013e+10		9.68982e+08	9.46534e+08		3.59547e+08	6.09436e+08	3.04237e+08	6.42297e+08	6.63784e+08	1.25173e+09		8.6429e+08	1.04692e+08	9.46534e+08		4119.98	477.523	0	4326.36	4007.2	495.089	469.631		3.55732e+09	2.95169e+09		3.6953e+06	6.65975e+06	4.31362e+07	5.28287e+07	5.60541e+07	5.41977e+07	5.36165e+07	603544	599095	6.29015e+06	5.72413e+06	5.08255e+06	3.83466e+06	3.09462e+06
		1.91296e+09	6.50215e+09	6.15612e+09	2.01938e+09	7.62903e+09	8.30864e+09		1.45712e+10		9.68441e+08	9.44522e+08		3.61351e+08	6.0709e+08	3.06384e+08	6.38138e+08	6.67735e+08	1.24523e+09		8.63729e+08	1.04712e+08	9.44522e+08		4117.67	476.508	0	4348.07	3991.77	498.583	466.59		3.55935e+09	2.9428e+09		3.70466e+06	6.38103e+06	4.23371e+07	5.22002e+07	5.52755e+07	5.35749e+07	5.35265e+07	619397	588384	6.26139e+06	5.73946e+06	5.06875e+06	3.82446e+06	3.10417e+06
		1.90791e+09	6.42503e+09	6.16029e+09	2.01936e+09	7.63171e+09	8.31535e+09		1.44932e+10		9.69598e+08	9.38313e+08		3.6315e+08	6.06448e+08	3.01077e+08	6.37236e+08	6.64227e+08	1.24368e+09		8.64699e+08	1.049e+08	9.38313e+08		4122.59	473.376	0	4369.72	3987.56	489.946	465.931		3.5394e+09	2.88563e+09		3.58764e+06	6.48468e+06	4.25052e+07	5.27062e+07	5.56157e+07	5.417e+07	5.34546e+07	604342	602798	6.31564e+06	5.82292e+06	5.11904e+06	3.87847e+06	3.10474e+06
		1.91211e+09	6.43886e+09	6.17471e+09	2.02516e+09	7.6515e+09	8.33546e+09		1.45257e+10		9.72049e+08	9.40062e+08		3.65943e+08	6.06106e+08	3.0169e+08	6.38371e+08	6.67633e+08	1.24448e+09		8.66871e+08	1.05178e+08	9.40062e+08		4133.01	474.258	0	4403.32	3985.31	490.945	466.761		3.53887e+09	2.89998e+09		3.70319e+06	6.69806e+06	4.32292e+07	5.28709e+07	5.60345e+07	5.42454e+07	5.35651e+07	617517	615969	6.38408e+06	5.80412e+06	5.13237e+06	3.86888e+06	3.10476e+06
		1.91322e+09	6.44405e+09	6.14324e+09	2.01485e+09	7.61252e+09	8.29091e+09		1.45005e+10		9.71306e+08	9.41909e+08		3.63127e+08	6.08179e+08	3.09981e+08	6.31929e+08	6.73107e+08	1.24011e+09		8.66252e+08	1.05054e+08	9.41909e+08		4129.85	475.19	0	4369.43	3998.94	504.436	462.05		3.50044e+09	2.94361e+09		3.67446e+06	6.56572e+06	4.26214e+07	5.24635e+07	5.56073e+07	5.37561e+07	5.34539e+07	634248	626391	6.4277e+06	5.88517e+06	5.17911e+06	3.885e+06	3.12005e+06
		1.91974e+09	6.32037e+09	6.12933e+09	2.01049e+09	7.59564e+09	8.28134e+09		1.43694e+10		9.75336e+08	9.44405e+08		3.65076e+08	6.1026e+08	3.03649e+08	6.40756e+08	6.68725e+08	1.25102e+09		8.69861e+08	1.05475e+08	9.44405e+08		4146.99	476.449	0	4392.89	4012.62	494.132	468.504		3.41892e+09	2.90145e+09		3.43574e+06	6.20282e+06	4.15569e+07	5.07389e+07	5.41526e+07	5.31619e+07	5.30578e+07	594391	593085	6.2765e+06	5.70107e+06	5.05052e+06	3.84557e+06	3.09863e+06
		1.91447e+09	6.46567e+09	6.13816e+09	2.01102e+09	7.60234e+09	8.28272e+09		1.45183e+10		9.70669e+08	9.438e+08		3.62937e+08	6.07732e+08	3.04689e+08	6.39111e+08	6.67626e+08	1.24684e+09		8.65669e+08	1.05e+08	9.438e+08		4127.15	476.144	0	4367.15	3996	495.824	467.302		3.53837e+09	2.9273e+09		3.56673e+06	6.08696e+06	4.22274e+07	5.18023e+07	5.53639e+07	5.36302e+07	5.32227e+07	590973	555861	6.21088e+06	5.66332e+06	5.05482e+06	3.81521e+06	3.08061e+06
		1.90993e+09	6.50289e+09	6.17796e+09	2.02581e+09	7.65477e+09	8.33946e+09		1.45908e+10		9.69719e+08	9.40211e+08		3.64222e+08	6.05497e+08	3.01573e+08	6.38639e+08	6.65794e+08	1.24414e+09		8.6476e+08	1.04958e+08	9.40211e+08		4123.11	474.334	0	4382.61	3981.3	490.753	466.956		3.55717e+09	2.94572e+09		3.67181e+06	6.74971e+06	4.36837e+07	5.31794e+07	5.62737e+07	5.4703e+07	5.38136e+07	601758	609500	6.38532e+06	5.77562e+06	5.11166e+06	3.87667e+06	3.10861e+06
		1.91104e+09	6.53684e+09	6.16781e+09	2.02183e+09	7.64103e+09	8.32767e+09		1.46157e+10		9.68427e+08	9.42608e+08		3.65239e+08	6.03188e+08	3.06566e+08	6.36042e+08	6.71805e+08	1.23923e+09		8.63673e+08	1.04754e+08	9.42608e+08		4117.62	475.543	0	4394.85	3966.12	498.88	465.057		3.65072e+09	2.88612e+09		3.97622e+06	7.09257e+06	4.47153e+07	5.45812e+07	5.76125e+07	5.53212e+07	5.42871e+07	618295	605218	6.33145e+06	5.73513e+06	5.10305e+06	3.84251e+06	3.10354e+06
		1.91685e+09	6.51252e+09	6.14564e+09	2.01384e+09	7.61226e+09	8.29512e+09		1.4575e+10		9.74379e+08	9.42474e+08		3.63186e+08	6.11193e+08	3.01022e+08	6.41452e+08	6.64208e+08	1.25264e+09		8.69049e+08	1.0533e+08	9.42474e+08		4142.92	475.475	0	4370.14	4018.76	489.858	469.013		3.58104e+09	2.93149e+09		3.8657e+06	6.7229e+06	4.36565e+07	5.31855e+07	5.65826e+07	5.48114e+07	5.3809e+07	617244	589979	6.27781e+06	5.67895e+06	5.07373e+06	3.84504e+06	3.09129e+06
		1.91155e+09	6.3491e+09	6.13865e+09	2.01369e+09	7.60745e+09	8.2885e+09		1.43993e+10		9.7062e+08	9.40932e+08		3.62036e+08	6.08583e+08	3.0323e+08	6.37703e+08	6.65266e+08	1.24629e+09		8.65641e+08	1.04979e+08	9.40932e+08		4126.94	474.698	0	4356.31	4001.59	493.45	466.272		3.44797e+09	2.90114e+09		3.56866e+06	6.36389e+06	4.24157e+07	5.2254e+07	5.53915e+07	5.37807e+07	5.33629e+07	588396	578252	6.22015e+06	5.69569e+06	5.04518e+06	3.81883e+06	3.08575e+06
		1.91347e+09	6.47233e+09	6.12217e+09	2.00925e+09	7.58876e+09	8.26962e+09		1.4508e+10		9.70343e+08	9.43124e+08		3.64403e+08	6.05941e+08	3.03254e+08	6.3987e+08	6.67657e+08	1.24581e+09		8.6536e+08	1.04984e+08	9.43124e+08		4125.76	475.803	0	4384.79	3984.22	493.489	467.857		3.57243e+09	2.89991e+09		3.60733e+06	6.48312e+06	4.33141e+07	5.30028e+07	5.61054e+07	5.42426e+07	5.36912e+07	586112	580018	6.29785e+06	5.7257e+06	5.07512e+06	3.83065e+06	3.09598e+06
		1.91021e+09	6.46973e+09	6.15708e+09	2.01858e+09	7.62821e+09	8.31882e+09		1.4537e+10		9.68864e+08	9.41349e+08		3.62599e+08	6.06265e+08	3.01786e+08	6.39563e+08	6.64385e+08	1.24583e+09		8.6408e+08	1.04783e+08	9.41349e+08		4119.47	474.908	0	4363.08	3986.35	491.1	467.632		3.52657e+09	2.94316e+09		3.40665e+06	6.23308e+06	4.18494e+07	5.07038e+07	5.4679e+07	5.29061e+07	5.31699e+07	588232	594719	6.31237e+06	5.69008e+06	5.09376e+06	3.82455e+06	3.10377e+06
		1.91529e+09	6.34554e+09	6.13137e+09	2.01264e+09	7.60083e+09	8.28522e+09		1.43922e+10		9.70715e+08	9.44575e+08		3.64729e+08	6.05986e+08	3.0559e+08	6.38985e+08	6.70319e+08	1.24497e+09		8.6567e+08	1.05045e+08	9.44575e+08		4127.34	476.535	0	4388.72	3984.51	497.291	467.21		3.46914e+09	2.87641e+09		3.52283e+06	6.1512e+06	4.2109e+07	5.07936e+07	5.46904e+07	5.29904e+07	5.29921e+07	605970	584705	6.33709e+06	5.68699e+06	5.08587e+06	3.82516e+06	3.09134e+06
		1.92125e+09	6.52334e+09	6.15993e+09	2.01966e+09	7.63201e+09	8.31196e+09		1.46045e+10		9.73779e+08	9.47473e+08		3.66206e+08	6.07573e+08	3.05277e+08	6.42196e+08	6.71483e+08	1.24977e+09		8.68368e+08	1.05411e+08	9.47473e+08		4140.37	477.997	0	4406.49	3994.95	496.782	469.557		3.61072e+09	2.91262e+09		3.83492e+06	6.8311e+06	4.3804e+07	5.30887e+07	5.67405e+07	5.47653e+07	5.3878e+07	610528	597846	6.28915e+06	5.65804e+06	5.08162e+06	3.83748e+06	3.09373e+06
		1.91298e+09	6.42091e+09	6.15389e+09	2.01856e+09	7.6261e+09	8.31394e+09		1.44878e+10		9.68986e+08	9.43994e+08		3.64806e+08	6.0418e+08	3.04481e+08	6.39512e+08	6.69288e+08	1.24369e+09		8.64181e+08	1.04806e+08	9.43994e+08		4119.99	476.242	0	4389.64	3972.64	495.487	467.595		3.51042e+09	2.9105e+09		3.43541e+06	6.09046e+06	4.15284e+07	5.07559e+07	5.43549e+07	5.29154e+07	5.30252e+07	609060	597769	6.36633e+06	5.79141e+06	5.12973e+06	3.86432e+06	3.11216e+06
		1.90872e+09	6.40668e+09	6.13919e+09	2.0137e+09	7.60782e+09	8.29328e+09		1.44546e+10		9.71473e+08	9.37248e+08		3.64002e+08	6.07471e+08	3.02621e+08	6.34627e+08	6.66623e+08	1.2421e+09		8.66397e+08	1.05076e+08	9.37248e+08		4130.57	472.839	0	4379.97	3994.28	492.46	464.023		3.50225e+09	2.90443e+09		3.55173e+06	6.40114e+06	4.2714e+07	5.21061e+07	5.57665e+07	5.38276e+07	5.34066e+07	587742	583927	6.27869e+06	5.69251e+06	5.0891e+06	3.82767e+06	3.09069e+06
		1.90221e+09	6.51333e+09	6.13857e+09	2.01313e+09	7.60638e+09	8.28229e+09		1.45541e+10		9.65846e+08	9.36363e+08		3.61986e+08	6.03859e+08	3.01332e+08	6.35032e+08	6.63318e+08	1.23889e+09		8.61457e+08	1.04389e+08	9.36363e+08		4106.64	472.392	0	4355.71	3970.53	490.362	464.319		3.59073e+09	2.9226e+09		3.83608e+06	6.66892e+06	4.41034e+07	5.36076e+07	5.67984e+07	5.50595e+07	5.39953e+07	609104	581770	6.32384e+06	5.70611e+06	5.08047e+06	3.85539e+06	3.09926e+06
		1.90797e+09	6.50009e+09	6.15739e+09	2.01962e+09	7.63029e+09	8.31541e+09		1.45654e+10		9.68416e+08	9.39557e+08		3.62411e+08	6.06005e+08	3.04007e+08	6.35549e+08	6.66418e+08	1.24155e+09		8.63665e+08	1.04751e+08	9.39557e+08		4117.57	474.004	0	4360.82	3984.64	494.715	464.697		3.56132e+09	2.93876e+09		3.76085e+06	6.82073e+06	4.39626e+07	5.33795e+07	5.63364e+07	5.47367e+07	5.38235e+07	611778	610965	6.39735e+06	5.76986e+06	5.09832e+06	3.8678e+06	3.10435e+06
		1.91187e+09	6.43162e+09	6.17744e+09	2.02558e+09	7.65401e+09	8.34284e+09		1.45209e+10		9.70501e+08	9.41369e+08		3.61908e+08	6.08593e+08	3.06287e+08	6.35082e+08	6.68195e+08	1.24368e+09		8.65566e+08	1.04935e+08	9.41369e+08		4126.43	474.918	0	4354.77	4001.66	498.425	464.356		3.51328e+09	2.91834e+09		3.52329e+06	6.22374e+06	4.19813e+07	5.10132e+07	5.46327e+07	5.32226e+07	5.29543e+07	612300	598073	6.35771e+06	5.74852e+06	5.10617e+06	3.85685e+06	3.09577e+06
		1.91452e+09	6.38895e+09	6.17177e+09	2.02515e+09	7.64956e+09	8.33543e+09		1.44752e+10		9.73835e+08	9.40681e+08		3.64725e+08	6.0911e+08	3.02771e+08	6.3791e+08	6.67495e+08	1.24702e+09		8.68492e+08	1.05343e+08	9.40681e+08		4140.61	474.571	0	4388.66	4005.06	492.703	466.424		3.47716e+09	2.91179e+09		3.55904e+06	6.33222e+06	4.22384e+07	5.15421e+07	5.44875e+07	5.33458e+07	5.30756e+07	630995	621576	6.47369e+06	5.88026e+06	5.14322e+06	3.89521e+06	3.11533e+06
		1.90768e+09	6.46227e+09	6.14573e+09	2.0144e+09	7.61333e+09	8.29479e+09		1.45157e+10		9.69211e+08	9.38467e+08		3.6518e+08	6.04031e+08	3.01922e+08	6.36545e+08	6.67102e+08	1.24058e+09		8.64327e+08	1.04884e+08	9.38467e+08		4120.95	473.454	0	4394.15	3971.66	491.322	465.426		3.55179e+09	2.91048e+09		3.46383e+06	6.43144e+06	4.24378e+07	5.20102e+07	5.5761e+07	5.38493e+07	5.34206e+07	587426	602102	6.33135e+06	5.7701e+06	5.14895e+06	3.8653e+06	3.10697e+06
		1.91428e+09	6.41302e+09	6.14887e+09	2.01455e+09	7.61564e+09	8.30059e+09		1.44762e+10		9.73206e+08	9.41073e+08		3.65908e+08	6.07298e+08	3.06346e+08	6.34727e+08	6.72254e+08	1.24203e+09		8.67928e+08	1.05278e+08	9.41073e+08		4137.93	474.768	0	4402.9	3993.14	498.521	464.096		3.47982e+09	2.9332e+09		3.55597e+06	6.25135e+06	4.1875e+07	5.16228e+07	5.54058e+07	5.37362e+07	5.33929e+07	608723	591158	6.2839e+06	5.7613e+06	5.13954e+06	3.87105e+06	3.11126e+06
		1.91379e+09	6.4912e+09	6.1492e+09	2.01776e+09	7.62162e+09	8.30731e+09		1.45542e+10		9.68645e+08	9.45141e+08		3.62917e+08	6.05727e+08	3.08836e+08	6.36306e+08	6.71753e+08	1.24203e+09		8.63911e+08	1.04734e+08	9.45141e+08		4118.54	476.821	0	4366.92	3982.82	502.573	465.25		3.55397e+09	2.93723e+09		3.6873e+06	6.43092e+06	4.30784e+07	5.22684e+07	5.57643e+07	5.37812e+07	5.35524e+07	619687	596295	6.39187e+06	5.7659e+06	5.12688e+06	3.84706e+06	3.10896e+06
		1.91431e+09	6.48456e+09	6.14702e+09	2.0166e+09	7.61811e+09	8.30005e+09		1.45459e+10		9.75237e+08	9.39072e+08		3.66655e+08	6.08582e+08	3.03672e+08	6.35399e+08	6.70328e+08	1.24398e+09		8.69742e+08	1.05495e+08	9.39072e+08		4146.57	473.759	0	4411.89	4001.58	494.171	464.588		3.56051e+09	2.92405e+09		3.73012e+06	6.41446e+06	4.23494e+07	5.21235e+07	5.56011e+07	5.3959e+07	5.34164e+07	625473	593316	6.27449e+06	5.74155e+06	5.10612e+06	3.85645e+06	3.09957e+06
		1.92089e+09	6.54977e+09	6.15514e+09	2.01762e+09	7.62523e+09	8.31238e+09		1.46258e+10		9.76632e+08	9.44259e+08		3.67963e+08	6.0867e+08	3.03982e+08	6.40276e+08	6.71945e+08	1.24895e+09		8.70964e+08	1.05668e+08	9.44259e+08		4152.5	476.376	0	4427.63	4002.16	494.675	468.154		3.60439e+09	2.94537e+09		3.81237e+06	6.7147e+06	4.36787e+07	5.38151e+07	5.65891e+07	5.4502e+07	5.38159e+07	613184	594030	6.31039e+06	5.77641e+06	5.09324e+06	3.83346e+06	3.09657e+06
		1.91141e+09	6.45218e+09	6.16382e+09	2.02223e+09	7.63915e+09	8.32715e+09		1.45274e+10		9.73531e+08	9.37876e+08		3.64516e+08	6.09015e+08	3.04512e+08	6.33364e+08	6.69028e+08	1.24238e+09		8.68218e+08	1.05314e+08	9.37876e+08		4139.32	473.156	0	4386.15	4004.43	495.537	463.099		3.54309e+09	2.90909e+09		3.69468e+06	6.46251e+06	4.27542e+07	5.26898e+07	5.56124e+07	5.40239e+07	5.34605e+07	625063	603503	6.36937e+06	5.83678e+06	5.12946e+06	3.87434e+06	3.10781e+06
		1.90937e+09	6.40275e+09	6.14462e+09	2.01574e+09	7.61501e+09	8.29317e+09		1.44567e+10		9.68314e+08	9.41058e+08		3.62187e+08	6.06127e+08	2.99006e+08	6.42052e+08	6.61193e+08	1.24818e+09		8.6361e+08	1.04705e+08	9.41058e+08		4117.14	474.761	0	4358.13	3985.45	486.577	469.452		3.51143e+09	2.89132e+09		3.64489e+06	6.54183e+06	4.24058e+07	5.20532e+07	5.53583e+07	5.35278e+07	5.34496e+07	608265	602089	6.26461e+06	5.7166e+06	5.07187e+06	3.81835e+06	3.0985e+06
		1.91458e+09	6.40758e+09	6.15703e+09	2.0178e+09	7.62678e+09	8.31582e+09		1.44792e+10		9.72668e+08	9.41917e+08		3.62061e+08	6.10607e+08	3.03865e+08	6.38052e+08	6.65926e+08	1.24866e+09		8.67548e+08	1.05119e+08	9.41917e+08		4135.64	475.194	0	4356.61	4014.9	494.484	466.527		3.50171e+09	2.90587e+09		3.57402e+06	6.24355e+06	4.183e+07	5.12538e+07	5.45967e+07	5.33439e+07	5.31967e+07	621650	600603	6.33913e+06	5.77874e+06	5.10538e+06	3.86689e+06	3.11012e+06
		1.90626e+09	6.49516e+09	6.17548e+09	2.02432e+09	7.65048e+09	8.33588e+09		1.45769e+10		9.707e+08	9.35564e+08		3.64667e+08	6.06033e+08	3.01108e+08	6.34456e+08	6.65776e+08	1.24049e+09		8.65682e+08	1.05018e+08	9.35564e+08		4127.28	471.989	0	4387.97	3984.82	489.998	463.898		3.57122e+09	2.92394e+09		3.69708e+06	6.66458e+06	4.33831e+07	5.3334e+07	5.62259e+07	5.45847e+07	5.38573e+07	608515	604461	6.35673e+06	5.80812e+06	5.11774e+06	3.87427e+06	3.11386e+06
		1.90239e+09	6.48944e+09	6.16172e+09	2.01904e+09	7.63205e+09	8.31703e+09		1.45535e+10		9.63933e+08	9.38458e+08		3.60109e+08	6.03824e+08	3.04333e+08	6.34125e+08	6.64442e+08	1.23795e+09		8.59681e+08	1.04251e+08	9.38458e+08		4098.51	473.449	0	4333.12	3970.3	495.246	463.656		3.56722e+09	2.92221e+09		3.75765e+06	6.94074e+06	4.38716e+07	5.37454e+07	5.67549e+07	5.48063e+07	5.38176e+07	603622	613648	6.33537e+06	5.76499e+06	5.10628e+06	3.85439e+06	3.09602e+06
		1.90811e+09	6.38776e+09	6.15873e+09	2.01952e+09	7.63097e+09	8.31346e+09		1.44546e+10		9.68626e+08	9.39488e+08		3.6164e+08	6.06986e+08	2.99427e+08	6.4006e+08	6.61067e+08	1.24705e+09		8.63893e+08	1.04733e+08	9.39488e+08		4118.46	473.969	0	4351.54	3991.1	487.262	467.996		3.49098e+09	2.89679e+09		3.60716e+06	6.31259e+06	4.21456e+07	5.15489e+07	5.47571e+07	5.36078e+07	5.34234e+07	605803	584903	6.25048e+06	5.68391e+06	5.03228e+06	3.83363e+06	3.10102e+06
		1.9102e+09	6.37166e+09	6.14783e+09	2.01522e+09	7.61616e+09	8.29575e+09		1.44297e+10		9.67824e+08	9.42378e+08		3.6037e+08	6.07454e+08	3.01557e+08	6.40822e+08	6.61927e+08	1.24828e+09		8.63167e+08	1.04657e+08	9.42378e+08		4115.05	475.427	0	4336.27	3994.17	490.727	468.552		3.45611e+09	2.91556e+09		3.62264e+06	6.18966e+06	4.17327e+07	5.08931e+07	5.44986e+07	5.29589e+07	5.30355e+07	628907	594323	6.31778e+06	5.7324e+06	5.09197e+06	3.83708e+06	3.09987e+06
		1.90627e+09	6.53648e+09	6.16659e+09	2.02176e+09	7.6401e+09	8.3235e+09		1.46093e+10		9.7038e+08	9.35888e+08		3.63831e+08	6.06549e+08	3.04091e+08	6.31797e+08	6.67922e+08	1.23835e+09		8.6541e+08	1.0497e+08	9.35888e+08		4125.92	472.153	0	4377.91	3988.22	494.852	461.954		3.60806e+09	2.92842e+09		3.72273e+06	6.86643e+06	4.417e+07	5.4202e+07	5.73124e+07	5.51288e+07	5.41163e+07	586920	595231	6.30914e+06	5.74905e+06	5.11308e+06	3.85107e+06	3.10267e+06
		1.90566e+09	6.51898e+09	6.14667e+09	2.01534e+09	7.61562e+09	8.29815e+09		1.45713e+10		9.68967e+08	9.36696e+08		3.62463e+08	6.06503e+08	3.03283e+08	6.33413e+08	6.65746e+08	1.23992e+09		8.6422e+08	1.04746e+08	9.36696e+08		4119.91	472.56	0	4361.45	3987.92	493.537	463.135		3.58231e+09	2.93667e+09		3.44274e+06	6.29338e+06	4.17695e+07	5.13973e+07	5.43596e+07	5.32485e+07	5.31017e+07	598297	604571	6.32544e+06	5.79014e+06	5.08069e+06	3.85836e+06	3.10397e+06
		1.91176e+09	6.32718e+09	6.15959e+09	2.02066e+09	7.63359e+09	8.31957e+09		1.43985e+10		9.6981e+08	9.41954e+08		3.66309e+08	6.03501e+08	3.03688e+08	6.38265e+08	6.69997e+08	1.24177e+09		8.64876e+08	1.04934e+08	9.41954e+08		4123.5	475.213	0	4407.73	3968.18	494.196	466.683		3.40907e+09	2.9181e+09		3.63792e+06	6.34353e+06	4.22425e+07	5.14866e+07	5.51109e+07	5.34304e+07	5.33096e+07	635719	613316	6.41917e+06	5.8222e+06	5.16437e+06	3.88017e+06	3.11953e+06
		1.91846e+09	6.51813e+09	6.1489e+09	2.01619e+09	7.61861e+09	8.30293e+09		1.45855e+10		9.75093e+08	9.43364e+08		3.63795e+08	6.11298e+08	3.03753e+08	6.39611e+08	6.67547e+08	1.25091e+09		8.69692e+08	1.05401e+08	9.43364e+08		4145.96	475.924	0	4377.47	4019.44	494.301	467.667		3.58693e+09	2.93121e+09		3.68441e+06	6.46857e+06	4.26762e+07	5.23978e+07	5.5428e+07	5.39841e+07	5.35983e+07	620557	601197	6.34048e+06	5.78821e+06	5.10133e+06	3.86488e+06	3.11301e+06
		1.9033e+09	6.3893e+09	6.14242e+09	2.01473e+09	7.61176e+09	8.29189e+09		1.4435e+10		9.6834e+08	9.34955e+08		3.63586e+08	6.04754e+08	2.98063e+08	6.36892e+08	6.61649e+08	1.24165e+09		8.63553e+08	1.04787e+08	9.34955e+08		4117.24	471.682	0	4374.96	3976.42	485.042	465.679		3.50405e+09	2.88526e+09		3.59114e+06	6.54947e+06	4.24897e+07	5.22197e+07	5.55204e+07	5.37596e+07	5.33857e+07	594311	597535	6.24526e+06	5.70512e+06	5.06628e+06	3.82275e+06	3.08946e+06
		1.91203e+09	6.44687e+09	6.16442e+09	2.02121e+09	7.63771e+09	8.3243e+09		1.45233e+10		9.69579e+08	9.42449e+08		3.62612e+08	6.06967e+08	3.05026e+08	6.37423e+08	6.67638e+08	1.24439e+09		8.64712e+08	1.04867e+08	9.42449e+08		4122.51	475.463	0	4363.24	3990.97	496.373	466.068		3.53796e+09	2.9089e+09		3.70556e+06	6.49109e+06	4.30153e+07	5.26707e+07	5.5935e+07	5.42458e+07	5.35754e+07	609894	588589	6.30166e+06	5.73441e+06	5.09056e+06	3.84955e+06	3.09706e+06
		1.91513e+09	6.43646e+09	6.14848e+09	2.01552e+09	7.61712e+09	8.29888e+09		1.45001e+10		9.772e+08	9.37931e+08		3.6475e+08	6.1245e+08	3.03631e+08	6.343e+08	6.68381e+08	1.24675e+09		8.71465e+08	1.05735e+08	9.37931e+08		4154.92	473.183	0	4388.97	4027.02	494.103	463.784		3.55697e+09	2.87949e+09		3.73914e+06	6.70234e+06	4.32117e+07	5.28217e+07	5.61346e+07	5.43914e+07	5.37162e+07	606518	598485	6.27435e+06	5.6979e+06	5.07256e+06	3.83839e+06	3.09613e+06
		1.91634e+09	6.48668e+09	6.16589e+09	2.02235e+09	7.64071e+09	8.32291e+09		1.45689e+10		9.71921e+08	9.44416e+08		3.65123e+08	6.06799e+08	3.0429e+08	6.40126e+08	6.69413e+08	1.24692e+09		8.6678e+08	1.05141e+08	9.44416e+08		4132.47	476.455	0	4393.45	3989.86	495.175	468.044		3.58915e+09	2.89753e+09		3.64972e+06	6.80958e+06	4.36648e+07	5.39163e+07	5.67019e+07	5.49345e+07	5.37953e+07	594065	610592	6.35658e+06	5.83304e+06	5.13492e+06	3.88373e+06	3.10328e+06
		1.91828e+09	6.43784e+09	6.17324e+09	2.02247e+09	7.64571e+09	8.32556e+09		1.45294e+10		9.6973e+08	9.48552e+08		3.63408e+08	6.06321e+08	3.04204e+08	6.44348e+08	6.67612e+08	1.25067e+09		8.64839e+08	1.0489e+08	9.48552e+08		4123.15	478.541	0	4372.82	3986.72	495.035	471.131		3.53202e+09	2.90582e+09		3.39078e+06	6.30403e+06	4.15165e+07	5.09447e+07	5.45712e+07	5.30853e+07	5.30743e+07	596445	613245	6.33368e+06	5.78319e+06	5.12949e+06	3.86439e+06	3.10989e+06
		1.90321e+09	6.45798e+09	6.16008e+09	2.0176e+09	7.62841e+09	8.31465e+09		1.45213e+10		9.66028e+08	9.37179e+08		3.61052e+08	6.04976e+08	3.03021e+08	6.34158e+08	6.64073e+08	1.23913e+09		8.61551e+08	1.04477e+08	9.37179e+08		4107.41	472.804	0	4344.47	3977.88	493.11	463.68		3.55311e+09	2.90487e+09		3.76381e+06	6.81315e+06	4.39628e+07	5.32557e+07	5.62636e+07	5.48022e+07	5.40046e+07	619494	617926	6.44267e+06	5.79885e+06	5.12084e+06	3.88985e+06	3.12253e+06
		1.90773e+09	6.38575e+09	6.16699e+09	2.0218e+09	7.64044e+09	8.32405e+09		1.44605e+10		9.69517e+08	9.3821e+08		3.63563e+08	6.05954e+08	3.0313e+08	6.35079e+08	6.66693e+08	1.24103e+09		8.64633e+08	1.04884e+08	9.3821e+08		4122.25	473.324	0	4374.68	3984.31	493.288	464.354		3.4889e+09	2.89685e+09		3.52537e+06	6.28599e+06	4.19789e+07	5.15013e+07	5.49161e+07	5.32532e+07	5.31499e+07	608725	599886	6.33249e+06	5.77905e+06	5.11602e+06	3.84947e+06	3.10277e+06
		1.89421e+09	6.49416e+09	6.16177e+09	2.01906e+09	7.63212e+09	8.31439e+09		1.45501e+10		9.62973e+08	9.31237e+08		3.61824e+08	6.01149e+08	2.99773e+08	6.31464e+08	6.61597e+08	1.23261e+09		8.58773e+08	1.04201e+08	9.31237e+08		4094.43	469.806	0	4353.76	3952.71	487.825	461.71		3.58935e+09	2.90481e+09		3.68796e+06	6.66896e+06	4.34626e+07	5.32707e+07	5.639e+07	5.43889e+07	5.38277e+07	606467	604297	6.36522e+06	5.79791e+06	5.13082e+06	3.85873e+06	3.11155e+06
		1.9156e+09	6.32521e+09	6.15701e+09	2.01702e+09	7.62537e+09	8.30934e+09		1.43978e+10		9.71211e+08	9.44393e+08		3.625e+08	6.08711e+08	3.04696e+08	6.39697e+08	6.67196e+08	1.24841e+09		8.66138e+08	1.05073e+08	9.44393e+08		4129.45	476.444	0	4361.9	4002.43	495.836	467.73		3.36919e+09	2.95602e+09		3.39751e+06	6.00014e+06	4.09183e+07	4.98998e+07	5.35734e+07	5.25077e+07	5.2617e+07	598026	584417	6.24764e+06	5.6703e+06	5.04051e+06	3.82493e+06	3.08472e+06
		1.91156e+09	6.59334e+09	6.15533e+09	2.01733e+09	7.62483e+09	8.30823e+09		1.46602e+10		9.71024e+08	9.40537e+08		3.62432e+08	6.08592e+08	3.04563e+08	6.35973e+08	6.66995e+08	1.24457e+09		8.66023e+08	1.05e+08	9.40537e+08		4128.66	474.498	0	4361.07	4001.65	495.62	465.007		3.66735e+09	2.92598e+09		4.01464e+06	7.38055e+06	4.57673e+07	5.60781e+07	5.86784e+07	5.61464e+07	5.46936e+07	605522	610214	6.3715e+06	5.79066e+06	5.12854e+06	3.85951e+06	3.11008e+06
		1.92112e+09	6.43712e+09	6.15684e+09	2.01772e+09	7.62651e+09	8.30788e+09		1.45151e+10		9.70495e+08	9.50622e+08		3.61521e+08	6.08973e+08	3.06015e+08	6.44607e+08	6.67536e+08	1.25358e+09		8.65526e+08	1.04968e+08	9.50622e+08		4126.41	479.586	0	4350.12	4004.16	497.983	471.32		3.51981e+09	2.91731e+09		3.55387e+06	6.32842e+06	4.15522e+07	5.11287e+07	5.45946e+07	5.32494e+07	5.3159e+07	608662	598731	6.23782e+06	5.70846e+06	5.06637e+06	3.83716e+06	3.09815e+06
		1.91105e+09	6.3653e+09	6.1601e+09	2.02053e+09	7.63367e+09	8.31821e+09		1.44364e+10		9.69101e+08	9.41951e+08		3.62509e+08	6.06592e+08	3.02572e+08	6.39379e+08	6.6508e+08	1.24597e+09		8.64282e+08	1.04818e+08	9.41951e+08		4120.48	475.211	0	4362	3988.5	492.379	467.498		3.45206e+09	2.91323e+09		3.67239e+06	6.36759e+06	4.22938e+07	5.14475e+07	5.50955e+07	5.3643e+07	5.34438e+07	624199	597626	6.31902e+06	5.71641e+06	5.09359e+06	3.85404e+06	3.10979e+06
		1.90887e+09	6.50941e+09	6.18028e+09	2.027e+09	7.65842e+09	8.34147e+09		1.45986e+10		9.68266e+08	9.40605e+08		3.6131e+08	6.06956e+08	3.03332e+08	6.37274e+08	6.64642e+08	1.24423e+09		8.63594e+08	1.04672e+08	9.40605e+08		4116.93	474.532	0	4347.58	3990.89	493.616	465.958		3.5847e+09	2.92471e+09		3.77456e+06	6.67179e+06	4.39646e+07	5.36847e+07	5.6676e+07	5.49416e+07	5.40443e+07	606211	589364	6.34819e+06	5.7572e+06	5.09816e+06	3.86395e+06	3.10965e+06
		1.91019e+09	6.41049e+09	6.14926e+09	2.01565e+09	7.61786e+09	8.30056e+09		1.44699e+10		9.67505e+08	9.42682e+08		3.60345e+08	6.0716e+08	3.05708e+08	6.36973e+08	6.66053e+08	1.24413e+09		8.62875e+08	1.0463e+08	9.42682e+08		4113.7	475.58	0	4335.96	3992.24	497.483	465.739		3.51473e+09	2.89575e+09		3.72327e+06	6.37783e+06	4.25214e+07	5.21333e+07	5.51741e+07	5.37298e+07	5.34862e+07	622261	587825	6.28722e+06	5.73054e+06	5.05833e+06	3.83499e+06	3.10154e+06
		1.90658e+09	6.45125e+09	6.16276e+09	2.01885e+09	7.63238e+09	8.32001e+09		1.45206e+10		9.67684e+08	9.38892e+08		3.61826e+08	6.05858e+08	3.03053e+08	6.35839e+08	6.64879e+08	1.2417e+09		8.63042e+08	1.04643e+08	9.38892e+08		4114.46	473.668	0	4353.78	3983.68	493.163	464.909		3.53559e+09	2.91566e+09		3.60904e+06	6.42327e+06	4.29791e+07	5.2485e+07	5.56532e+07	5.43829e+07	5.37074e+07	590087	578453	6.27177e+06	5.6908e+06	5.04847e+06	3.85014e+06	3.1009e+06
		1.9161e+09	6.36842e+09	6.15596e+09	2.01741e+09	7.62539e+09	8.30846e+09		1.44405e+10		9.72905e+08	9.43197e+08		3.63107e+08	6.09798e+08	3.06147e+08	6.3705e+08	6.69254e+08	1.24685e+09		8.67661e+08	1.05244e+08	9.43197e+08		4136.65	475.84	0	4369.2	4009.58	498.197	465.794		3.4448e+09	2.92363e+09		3.47196e+06	6.18527e+06	4.17981e+07	5.08196e+07	5.4234e+07	5.29504e+07	5.30312e+07	607838	598987	6.35833e+06	5.75331e+06	5.0878e+06	3.84838e+06	3.10469e+06
		1.91189e+09	6.43971e+09	6.14874e+09	2.01482e+09	7.61604e+09	8.30243e+09		1.45003e+10		9.68329e+08	9.43566e+08		3.6281e+08	6.05519e+08	3.03225e+08	6.40341e+08	6.66036e+08	1.24586e+09		8.63605e+08	1.04724e+08	9.43566e+08		4117.2	476.026	0	4365.63	3981.44	493.443	468.201		3.49859e+09	2.94112e+09		3.67647e+06	6.55541e+06	4.28548e+07	5.26213e+07	5.53534e+07	5.40074e+07	5.36848e+07	601318	590546	6.25376e+06	5.70644e+06	5.02091e+06	3.82296e+06	3.09964e+06
		1.90883e+09	6.42586e+09	6.16766e+09	2.0208e+09	7.63908e+09	8.32437e+09		1.45023e+10		9.70244e+08	9.38582e+08		3.64263e+08	6.05981e+08	3.03279e+08	6.35303e+08	6.67542e+08	1.24128e+09		8.65274e+08	1.0497e+08	9.38582e+08		4125.34	473.512	0	4383.11	3984.48	493.53	464.517		3.54272e+09	2.88314e+09		3.34224e+06	6.16826e+06	4.12097e+07	5.05251e+07	5.41809e+07	5.26201e+07	5.28299e+07	589535	601809	6.29805e+06	5.74614e+06	5.10038e+06	3.8356e+06	3.09784e+06
		1.90941e+09	6.54735e+09	6.15855e+09	2.01971e+09	7.6312e+09	8.31299e+09		1.46153e+10		9.7028e+08	9.39128e+08		3.65374e+08	6.04906e+08	3.05412e+08	6.33716e+08	6.70786e+08	1.23862e+09		8.65295e+08	1.04985e+08	9.39128e+08		4125.49	473.787	0	4396.47	3977.42	497.001	463.357		3.62933e+09	2.91802e+09		3.6243e+06	6.34485e+06	4.25173e+07	5.23111e+07	5.55481e+07	5.40499e+07	5.34883e+07	605917	585039	6.28824e+06	5.75175e+06	5.09396e+06	3.85869e+06	3.10193e+06
		1.91051e+09	6.49203e+09	6.1674e+09	2.02168e+09	7.6405e+09	8.32439e+09		1.45699e+10		9.70324e+08	9.40189e+08		3.62776e+08	6.07548e+08	3.03941e+08	6.36248e+08	6.66716e+08	1.2438e+09		8.65343e+08	1.0498e+08	9.40189e+08		4125.68	474.322	0	4365.21	3994.79	494.607	465.208		3.55113e+09	2.9409e+09		3.90023e+06	6.58981e+06	4.33516e+07	5.29552e+07	5.63675e+07	5.44397e+07	5.38536e+07	647434	602858	6.38358e+06	5.79581e+06	5.15118e+06	3.87577e+06	3.11872e+06
		1.91617e+09	6.44766e+09	6.17479e+09	2.02541e+09	7.652e+09	8.33791e+09		1.45386e+10		9.69088e+08	9.47085e+08		3.61533e+08	6.07555e+08	3.06073e+08	6.41012e+08	6.67605e+08	1.24857e+09		8.6435e+08	1.04739e+08	9.47085e+08		4120.43	477.801	0	4350.26	3994.83	498.076	468.691		3.52556e+09	2.9221e+09		3.573e+06	6.37869e+06	4.21354e+07	5.17223e+07	5.49251e+07	5.36162e+07	5.32392e+07	602550	593646	6.26493e+06	5.7181e+06	5.05814e+06	3.84039e+06	3.09292e+06
		1.922e+09	6.39898e+09	6.16352e+09	2.02101e+09	7.63676e+09	8.32871e+09		1.44845e+10		9.70222e+08	9.51779e+08		3.63521e+08	6.06701e+08	3.05635e+08	6.46145e+08	6.69156e+08	1.25285e+09		8.65272e+08	1.0495e+08	9.51779e+08		4125.25	480.17	0	4374.18	3989.22	497.363	472.445		3.46008e+09	2.93891e+09		3.35375e+06	5.98556e+06	4.10777e+07	4.98344e+07	5.36938e+07	5.24197e+07	5.27227e+07	616176	610046	6.43532e+06	5.81754e+06	5.15738e+06	3.88184e+06	3.11752e+06
		1.91204e+09	6.41441e+09	6.16236e+09	2.02034e+09	7.63479e+09	8.31828e+09		1.44888e+10		9.71257e+08	9.40786e+08		3.64526e+08	6.06731e+08	3.03141e+08	6.37645e+08	6.67667e+08	1.24438e+09		8.66178e+08	1.05079e+08	9.40786e+08		4129.65	474.624	0	4386.27	3989.41	493.306	466.229		3.49753e+09	2.91687e+09		3.54637e+06	6.46189e+06	4.22883e+07	5.1681e+07	5.50353e+07	5.34605e+07	5.32253e+07	612266	616509	6.37805e+06	5.79856e+06	5.12668e+06	3.86401e+06	3.10701e+06
		1.91458e+09	6.34208e+09	6.16229e+09	2.01886e+09	7.6321e+09	8.31679e+09		1.44189e+10		9.7288e+08	9.41696e+08		3.65652e+08	6.07228e+08	3.0574e+08	6.35956e+08	6.71393e+08	1.24318e+09		8.67583e+08	1.05297e+08	9.41696e+08		4136.55	475.083	0	4399.83	3992.68	497.535	464.995		3.47153e+09	2.87054e+09		3.54314e+06	6.41117e+06	4.23819e+07	5.1774e+07	5.53496e+07	5.36654e+07	5.325e+07	605425	605040	6.35216e+06	5.77137e+06	5.12985e+06	3.86332e+06	3.1019e+06
		1.91303e+09	6.42498e+09	6.14661e+09	2.01545e+09	7.61578e+09	8.30385e+09		1.44846e+10		9.69825e+08	9.43205e+08		3.62121e+08	6.07704e+08	3.04294e+08	6.38912e+08	6.66414e+08	1.24662e+09		8.64938e+08	1.04888e+08	9.43205e+08		4123.56	475.844	0	4357.33	3995.82	495.181	467.156		3.51045e+09	2.91452e+09		3.57114e+06	6.27404e+06	4.21136e+07	5.19318e+07	5.47193e+07	5.38216e+07	5.337e+07	607155	588994	6.29303e+06	5.77073e+06	5.05953e+06	3.8671e+06	3.10566e+06
		1.90691e+09	6.38625e+09	6.15455e+09	2.01755e+09	7.62472e+09	8.30997e+09		1.44477e+10		9.68717e+08	9.3819e+08		3.64991e+08	6.03725e+08	3.05682e+08	6.32508e+08	6.70673e+08	1.23623e+09		8.63934e+08	1.04782e+08	9.3819e+08		4118.85	473.314	0	4391.87	3969.65	497.44	462.474		3.45858e+09	2.92766e+09		3.49435e+06	6.10475e+06	4.15572e+07	5.00223e+07	5.39244e+07	5.27961e+07	5.29609e+07	614453	594095	6.33991e+06	5.68153e+06	5.07083e+06	3.8442e+06	3.10358e+06
		1.91542e+09	6.47534e+09	6.15297e+09	2.01705e+09	7.62279e+09	8.3039e+09		1.45437e+10		9.71466e+08	9.43957e+08		3.65988e+08	6.05478e+08	3.03714e+08	6.40243e+08	6.69702e+08	1.24572e+09		8.66337e+08	1.05128e+08	9.43957e+08		4130.53	476.223	0	4403.86	3981.17	494.238	468.129		3.55332e+09	2.92203e+09		3.71893e+06	6.48219e+06	4.29752e+07	5.27392e+07	5.59361e+07	5.44128e+07	5.35853e+07	620930	596850	6.35107e+06	5.79409e+06	5.12638e+06	3.8828e+06	3.10674e+06
		1.91551e+09	6.44102e+09	6.16085e+09	2.02108e+09	7.63516e+09	8.32167e+09		1.45174e+10		9.70754e+08	9.44752e+08		3.6333e+08	6.07424e+08	3.03942e+08	6.40811e+08	6.67272e+08	1.24823e+09		8.65785e+08	1.04969e+08	9.44752e+08		4127.51	476.625	0	4371.89	3993.97	494.608	468.544		3.52312e+09	2.9179e+09		3.88323e+06	6.83023e+06	4.34011e+07	5.35164e+07	5.61249e+07	5.44499e+07	5.37036e+07	643362	623680	6.38346e+06	5.85095e+06	5.12384e+06	3.87364e+06	3.10864e+06
		1.90459e+09	6.49825e+09	6.14962e+09	2.01647e+09	7.61957e+09	8.29742e+09		1.45525e+10		9.69559e+08	9.35034e+08		3.6672e+08	6.02839e+08	3.01456e+08	6.33578e+08	6.68176e+08	1.23642e+09		8.64676e+08	1.04883e+08	9.35034e+08		4122.43	471.722	0	4412.67	3963.82	490.564	463.256		3.58177e+09	2.91648e+09		3.63659e+06	6.71683e+06	4.3042e+07	5.30276e+07	5.61093e+07	5.43594e+07	5.37429e+07	584782	594572	6.21723e+06	5.69093e+06	5.04962e+06	3.82378e+06	3.09248e+06
		1.91248e+09	6.41212e+09	6.15071e+09	2.01668e+09	7.62066e+09	8.30577e+09		1.44753e+10		9.704e+08	9.42084e+08		3.6438e+08	6.0602e+08	3.032e+08	6.38883e+08	6.6758e+08	1.2449e+09		8.6548e+08	1.0492e+08	9.42084e+08		4126	475.278	0	4384.51	3984.74	493.402	467.135		3.48603e+09	2.92608e+09		3.63438e+06	6.15654e+06	4.24057e+07	5.15985e+07	5.50816e+07	5.37518e+07	5.32169e+07	612870	572929	6.30493e+06	5.70419e+06	5.07243e+06	3.85003e+06	3.09158e+06
		1.91709e+09	6.56447e+09	6.16001e+09	2.01987e+09	7.63243e+09	8.32077e+09		1.46416e+10		9.75556e+08	9.41531e+08		3.63277e+08	6.12279e+08	3.02655e+08	6.38876e+08	6.65932e+08	1.25116e+09		8.70068e+08	1.05488e+08	9.41531e+08		4147.93	474.999	0	4371.24	4025.9	492.515	467.13		3.64432e+09	2.92015e+09		3.9265e+06	7.04332e+06	4.49836e+07	5.50602e+07	5.79806e+07	5.55128e+07	5.43875e+07	596913	586878	6.28638e+06	5.70817e+06	5.08298e+06	3.82396e+06	3.09583e+06
		1.91226e+09	6.46145e+09	6.17142e+09	2.02451e+09	7.64817e+09	8.32878e+09		1.45451e+10		9.71121e+08	9.41141e+08		3.62829e+08	6.08292e+08	3.05179e+08	6.35962e+08	6.68008e+08	1.24425e+09		8.6614e+08	1.0498e+08	9.41141e+08		4129.07	474.803	0	4365.85	3999.68	496.622	464.999		3.56263e+09	2.89881e+09		3.62028e+06	6.40999e+06	4.24242e+07	5.16618e+07	5.49418e+07	5.34598e+07	5.33053e+07	626104	612813	6.40552e+06	5.80329e+06	5.12283e+06	3.86674e+06	3.11274e+06
		1.90502e+09	6.44967e+09	6.15583e+09	2.01893e+09	7.62802e+09	8.3112e+09		1.45105e+10		9.69622e+08	9.35401e+08		3.64225e+08	6.05397e+08	3.01908e+08	6.33493e+08	6.66134e+08	1.23889e+09		8.64738e+08	1.04884e+08	9.35401e+08		4122.7	471.907	0	4382.65	3980.65	491.3	463.194		3.54886e+09	2.90081e+09		3.65979e+06	6.30475e+06	4.26605e+07	5.21966e+07	5.57322e+07	5.42239e+07	5.35501e+07	601909	571186	6.24624e+06	5.67954e+06	5.07011e+06	3.84701e+06	3.09514e+06
		1.90979e+09	6.42206e+09	6.17121e+09	2.02499e+09	7.64892e+09	8.33571e+09		1.45031e+10		9.68726e+08	9.41067e+08		3.62051e+08	6.06675e+08	3.05498e+08	6.35569e+08	6.67549e+08	1.24224e+09		8.63968e+08	1.04758e+08	9.41067e+08		4118.88	474.765	0	4356.49	3989.05	497.141	464.712		3.50764e+09	2.91443e+09		3.7362e+06	6.54142e+06	4.25249e+07	5.19166e+07	5.55558e+07	5.37067e+07	5.34196e+07	629224	607907	6.31756e+06	5.7346e+06	5.11285e+06	3.84483e+06	3.10254e+06
		1.91223e+09	6.38198e+09	6.16041e+09	2.02027e+09	7.63342e+09	8.32487e+09		1.44546e+10		9.72733e+08	9.39499e+08		3.63883e+08	6.0885e+08	3.02382e+08	6.37117e+08	6.66265e+08	1.24597e+09		8.67483e+08	1.0525e+08	9.39499e+08		4135.92	473.974	0	4378.54	4003.35	492.07	465.843		3.45429e+09	2.92769e+09		3.73389e+06	6.51937e+06	4.25821e+07	5.25313e+07	5.51915e+07	5.37695e+07	5.34974e+07	630382	607455	6.33566e+06	5.81163e+06	5.08546e+06	3.85302e+06	3.10863e+06
		1.90533e+09	6.4956e+09	6.17767e+09	2.02502e+09	7.65316e+09	8.33832e+09		1.45786e+10		9.67789e+08	9.37544e+08		3.62666e+08	6.05123e+08	3.02106e+08	6.35437e+08	6.64772e+08	1.24056e+09		8.63126e+08	1.04663e+08	9.37544e+08		4114.9	472.988	0	4363.89	3978.84	491.622	464.616		3.5898e+09	2.9058e+09		3.67916e+06	6.56927e+06	4.3173e+07	5.25528e+07	5.58526e+07	5.40387e+07	5.36517e+07	621613	612599	6.42653e+06	5.81676e+06	5.14827e+06	3.87343e+06	3.11807e+06
		1.91133e+09	6.48556e+09	6.14676e+09	2.01647e+09	7.61771e+09	8.30245e+09		1.45437e+10		9.694e+08	9.41931e+08		3.64166e+08	6.05234e+08	3.05533e+08	6.36397e+08	6.697e+08	1.24163e+09		8.64509e+08	1.04891e+08	9.41931e+08		4121.75	475.201	0	4381.95	3979.57	497.199	465.317		3.5755e+09	2.91006e+09		3.89769e+06	6.75871e+06	4.39432e+07	5.42378e+07	5.7051e+07	5.49176e+07	5.41059e+07	620898	591578	6.31107e+06	5.78684e+06	5.11155e+06	3.84917e+06	3.1079e+06
		1.90786e+09	6.34046e+09	6.15048e+09	2.01714e+09	7.62133e+09	8.30282e+09		1.43988e+10		9.70311e+08	9.37548e+08		3.61346e+08	6.08966e+08	3.04773e+08	6.32775e+08	6.66118e+08	1.24174e+09		8.6542e+08	1.04891e+08	9.37548e+08		4125.63	472.99	0	4348	4004.11	495.961	462.669		3.42463e+09	2.91583e+09		3.33463e+06	5.89168e+06	4.09364e+07	4.99468e+07	5.37496e+07	5.20903e+07	5.24615e+07	605657	593275	6.36959e+06	5.78769e+06	5.13356e+06	3.84201e+06	3.09604e+06
		1.91607e+09	6.42995e+09	6.15628e+09	2.01688e+09	7.62464e+09	8.31395e+09		1.45023e+10		9.70211e+08	9.45857e+08		3.64202e+08	6.06009e+08	3.04517e+08	6.4134e+08	6.68718e+08	1.24735e+09		8.65253e+08	1.04958e+08	9.45857e+08		4125.2	477.182	0	4382.37	3984.67	495.544	468.932		3.51182e+09	2.91813e+09		3.45447e+06	6.27446e+06	4.13196e+07	5.05575e+07	5.42137e+07	5.26469e+07	5.30122e+07	618071	621647	6.37115e+06	5.80315e+06	5.13994e+06	3.85932e+06	3.11721e+06
		1.9031e+09	6.53728e+09	6.17501e+09	2.02433e+09	7.6502e+09	8.33554e+09		1.46154e+10		9.7145e+08	9.31653e+08		3.63034e+08	6.08416e+08	3.00791e+08	6.30862e+08	6.63825e+08	1.23928e+09		8.66432e+08	1.05018e+08	9.31653e+08		4130.47	470.016	0	4368.32	4000.49	489.482	461.27		3.6161e+09	2.92119e+09		3.75245e+06	6.68876e+06	4.25746e+07	5.21416e+07	5.5801e+07	5.38587e+07	5.36506e+07	625511	614841	6.28493e+06	5.72184e+06	5.10972e+06	3.84035e+06	3.10952e+06
		1.90886e+09	6.42037e+09	6.15426e+09	2.01724e+09	7.62398e+09	8.30976e+09		1.44835e+10		9.72668e+08	9.36188e+08		3.63487e+08	6.09181e+08	2.97912e+08	6.38276e+08	6.61399e+08	1.24746e+09		8.67527e+08	1.0514e+08	9.36188e+08		4135.64	472.304	0	4373.77	4005.52	484.797	466.691		3.51556e+09	2.90481e+09		3.5491e+06	6.27632e+06	4.12145e+07	5.0435e+07	5.38991e+07	5.27422e+07	5.29677e+07	635518	622708	6.36078e+06	5.79451e+06	5.11484e+06	3.86791e+06	3.11559e+06
		1.90958e+09	6.45728e+09	6.15308e+09	2.01695e+09	7.62268e+09	8.3036e+09		1.45199e+10		9.71176e+08	9.38407e+08		3.63777e+08	6.07399e+08	3.04857e+08	6.33551e+08	6.68633e+08	1.24095e+09		8.66135e+08	1.0504e+08	9.38407e+08		4129.3	473.424	0	4377.26	3993.81	496.098	463.236		3.54069e+09	2.91659e+09		3.68031e+06	6.3187e+06	4.24526e+07	5.20231e+07	5.51807e+07	5.36887e+07	5.33016e+07	621826	589257	6.31946e+06	5.75829e+06	5.08645e+06	3.84841e+06	3.09776e+06
		1.90504e+09	6.40756e+09	6.15934e+09	2.02134e+09	7.63464e+09	8.3188e+09		1.44719e+10		9.6563e+08	9.39409e+08		3.60626e+08	6.05004e+08	3.04268e+08	6.35141e+08	6.64894e+08	1.24014e+09		8.61219e+08	1.04411e+08	9.39409e+08		4105.72	473.929	0	4339.34	3978.06	495.139	464.399		3.49723e+09	2.91033e+09		3.50945e+06	6.11649e+06	4.19127e+07	5.10812e+07	5.43003e+07	5.28847e+07	5.31314e+07	611105	589068	6.35503e+06	5.7631e+06	5.08071e+06	3.83592e+06	3.10702e+06
		1.90724e+09	6.52166e+09	6.16248e+09	2.01807e+09	7.6308e+09	8.31436e+09		1.45914e+10		9.63972e+08	9.43267e+08		3.62169e+08	6.01803e+08	3.07008e+08	6.36259e+08	6.69177e+08	1.23806e+09		8.59725e+08	1.04247e+08	9.43267e+08		4098.67	475.875	0	4357.92	3957.01	499.598	465.216		3.6116e+09	2.91006e+09		3.58466e+06	6.46812e+06	4.23771e+07	5.21637e+07	5.56719e+07	5.39723e+07	5.34418e+07	617641	615843	6.38381e+06	5.84488e+06	5.18012e+06	3.89741e+06	3.11814e+06
		1.90817e+09	6.48372e+09	6.16999e+09	2.02119e+09	7.64129e+09	8.33051e+09		1.45619e+10		9.69491e+08	9.38679e+08		3.63421e+08	6.0607e+08	3.04753e+08	6.33926e+08	6.68174e+08	1.24e+09		8.64612e+08	1.04879e+08	9.38679e+08		4122.14	473.561	0	4372.97	3985.07	495.929	463.51		3.58559e+09	2.89812e+09		3.66844e+06	6.86707e+06	4.37705e+07	5.38392e+07	5.71287e+07	5.48257e+07	5.4055e+07	573038	589756	6.21533e+06	5.67685e+06	5.07386e+06	3.81536e+06	3.09328e+06
		1.91132e+09	6.56672e+09	6.15703e+09	2.0187e+09	7.62839e+09	8.31446e+09		1.46351e+10		9.71512e+08	9.39806e+08		3.66457e+08	6.05055e+08	3.03816e+08	6.3599e+08	6.70273e+08	1.24105e+09		8.66379e+08	1.05134e+08	9.39806e+08		4130.73	474.129	0	4409.51	3978.4	494.404	465.02		3.64532e+09	2.9214e+09		4.12235e+06	7.07985e+06	4.49381e+07	5.50138e+07	5.80343e+07	5.58619e+07	5.45225e+07	630124	592320	6.29362e+06	5.71625e+06	5.09727e+06	3.85602e+06	3.10681e+06
		1.91288e+09	6.4558e+09	6.17533e+09	2.02502e+09	7.65165e+09	8.33863e+09		1.4544e+10		9.74821e+08	9.38058e+08		3.63209e+08	6.11612e+08	3.00846e+08	6.37212e+08	6.64054e+08	1.24882e+09		8.69382e+08	1.05438e+08	9.38058e+08		4144.8	473.247	0	4370.42	4021.51	489.57	465.913		3.52851e+09	2.92729e+09		3.54065e+06	6.39787e+06	4.17815e+07	5.20169e+07	5.5083e+07	5.3363e+07	5.31913e+07	597185	595531	6.21287e+06	5.75127e+06	5.0731e+06	3.82247e+06	3.09023e+06
		1.90638e+09	6.40206e+09	6.15492e+09	2.01962e+09	7.62867e+09	8.30718e+09		1.44634e+10		9.64674e+08	9.41708e+08		3.59697e+08	6.04977e+08	3.03918e+08	6.3779e+08	6.63615e+08	1.24277e+09		8.60397e+08	1.04277e+08	9.41708e+08		4101.66	475.089	0	4328.17	3977.88	494.57	466.336		3.48862e+09	2.91344e+09		3.53141e+06	6.43256e+06	4.25194e+07	5.15801e+07	5.49211e+07	5.35871e+07	5.33109e+07	602630	606202	6.3675e+06	5.74515e+06	5.08724e+06	3.85579e+06	3.10457e+06
		1.91259e+09	6.45566e+09	6.16285e+09	2.02052e+09	7.63544e+09	8.3198e+09		1.45311e+10		9.7187e+08	9.40715e+08		3.63438e+08	6.08433e+08	3.03005e+08	6.3771e+08	6.66443e+08	1.24614e+09		8.66766e+08	1.05104e+08	9.40715e+08		4132.25	474.588	0	4373.17	4000.6	493.085	466.277		3.55744e+09	2.89822e+09		3.68488e+06	6.64452e+06	4.32695e+07	5.27732e+07	5.61089e+07	5.41789e+07	5.3699e+07	603780	599774	6.32255e+06	5.72972e+06	5.09573e+06	3.83811e+06	3.10162e+06
		1.91072e+09	6.49935e+09	6.16911e+09	2.02107e+09	7.6405e+09	8.32484e+09		1.45792e+10		9.72231e+08	9.38493e+08		3.6485e+08	6.07381e+08	3.03317e+08	6.35175e+08	6.68167e+08	1.24256e+09		8.67057e+08	1.05174e+08	9.38493e+08		4133.79	473.467	0	4390.17	3993.69	493.593	464.424		3.56984e+09	2.9295e+09		3.69155e+06	6.66021e+06	4.27897e+07	5.28296e+07	5.63144e+07	5.44089e+07	5.37816e+07	600022	596079	6.21981e+06	5.70678e+06	5.09486e+06	3.84295e+06	3.10147e+06
		1.91347e+09	6.46154e+09	6.15676e+09	2.01953e+09	7.62971e+09	8.31749e+09		1.45318e+10		9.69931e+08	9.43541e+08		3.63602e+08	6.06328e+08	3.08645e+08	6.34895e+08	6.72248e+08	1.24122e+09		8.65036e+08	1.04894e+08	9.43541e+08		4124.01	476.013	0	4375.16	3986.77	502.263	464.219		3.5246e+09	2.93694e+09		3.682e+06	6.31554e+06	4.3097e+07	5.25791e+07	5.56782e+07	5.36672e+07	5.33544e+07	619621	586426	6.3998e+06	5.80516e+06	5.12227e+06	3.84087e+06	3.09826e+06
		1.91498e+09	6.40126e+09	6.14183e+09	2.01442e+09	7.61083e+09	8.29353e+09		1.44581e+10		9.67454e+08	9.47525e+08		3.61988e+08	6.05466e+08	3.04101e+08	6.43423e+08	6.66089e+08	1.24889e+09		8.62794e+08	1.04661e+08	9.47525e+08		4113.48	478.023	0	4355.73	3981.1	494.868	470.455		3.5003e+09	2.90095e+09		3.57845e+06	6.1938e+06	4.19878e+07	5.17409e+07	5.50468e+07	5.35798e+07	5.30846e+07	602744	575692	6.23833e+06	5.71581e+06	5.06636e+06	3.83599e+06	3.08314e+06
		1.9177e+09	6.45574e+09	6.15252e+09	2.01544e+09	7.61961e+09	8.2998e+09		1.4526e+10		9.73202e+08	9.445e+08		3.65375e+08	6.07827e+08	3.05781e+08	6.38719e+08	6.71156e+08	1.24655e+09		8.67879e+08	1.05322e+08	9.445e+08		4137.92	476.497	0	4396.49	3996.62	497.601	467.015		3.51339e+09	2.94235e+09		3.38976e+06	6.35808e+06	4.22836e+07	5.12876e+07	5.46366e+07	5.32548e+07	5.32674e+07	578523	599188	6.33236e+06	5.71271e+06	5.06105e+06	3.83208e+06	3.10205e+06
		1.92104e+09	6.4999e+09	6.15543e+09	2.01706e+09	7.6244e+09	8.3098e+09		1.45764e+10		9.72299e+08	9.48743e+08		3.62905e+08	6.09394e+08	3.10958e+08	6.37786e+08	6.73863e+08	1.24718e+09		8.67161e+08	1.05138e+08	9.48743e+08		4134.08	478.638	0	4366.77	4006.92	506.026	466.332		3.62939e+09	2.87051e+09		3.91263e+06	6.89625e+06	4.42967e+07	5.44887e+07	5.74773e+07	5.53666e+07	5.41785e+07	607341	587275	6.2635e+06	5.7202e+06	5.08701e+06	3.84404e+06	3.0959e+06
		1.91527e+09	6.412e+09	6.15882e+09	2.0197e+09	7.63136e+09	8.3139e+09		1.44861e+10		9.75709e+08	9.39562e+08		3.66536e+08	6.09173e+08	3.02596e+08	6.36966e+08	6.69132e+08	1.24614e+09		8.70134e+08	1.05575e+08	9.39562e+08		4148.58	474.006	0	4410.46	4005.47	492.418	465.733		3.50714e+09	2.90486e+09		3.51046e+06	6.1937e+06	4.21909e+07	5.1329e+07	5.45946e+07	5.33998e+07	5.31406e+07	594352	578865	6.28839e+06	5.68889e+06	5.03757e+06	3.83076e+06	3.08972e+06
		1.91559e+09	6.54475e+09	6.14127e+09	2.01414e+09	7.60997e+09	8.29513e+09		1.46016e+10		9.70644e+08	9.44946e+08		3.6421e+08	6.06434e+08	3.05701e+08	6.39245e+08	6.69911e+08	1.24568e+09		8.65617e+08	1.05027e+08	9.44946e+08		4127.04	476.722	0	4382.46	3987.46	497.472	467.399		3.61803e+09	2.92672e+09		3.76955e+06	6.52014e+06	4.34282e+07	5.25031e+07	5.5846e+07	5.41374e+07	5.35467e+07	631784	602786	6.43319e+06	5.78174e+06	5.12748e+06	3.86854e+06	3.10687e+06
		1.90289e+09	6.50611e+09	6.17534e+09	2.0234e+09	7.64874e+09	8.33602e+09		1.45843e+10		9.70381e+08	9.32511e+08		3.6415e+08	6.06231e+08	3.00941e+08	6.3157e+08	6.65091e+08	1.2378e+09		8.65452e+08	1.04929e+08	9.32511e+08		4125.92	470.449	0	4381.75	3986.12	489.725	461.788		3.54782e+09	2.95829e+09		3.64721e+06	6.36674e+06	4.24551e+07	5.16959e+07	5.48686e+07	5.35868e+07	5.31647e+07	629136	607063	6.40029e+06	5.79783e+06	5.10981e+06	3.87198e+06	3.10314e+06
		1.90877e+09	6.53914e+09	6.17406e+09	2.02463e+09	7.65011e+09	8.33791e+09		1.4622e+10		9.66467e+08	9.42305e+08		3.61688e+08	6.04779e+08	3.08062e+08	6.34243e+08	6.6975e+08	1.23902e+09		8.6197e+08	1.04498e+08	9.42305e+08		4109.28	475.39	0	4352.13	3976.58	501.314	463.742		3.62627e+09	2.91287e+09		4.0173e+06	7.00737e+06	4.40187e+07	5.43864e+07	5.7176e+07	5.52775e+07	5.40517e+07	627821	600800	6.24493e+06	5.73063e+06	5.07339e+06	3.84628e+06	3.0918e+06
		1.9078e+09	6.48301e+09	6.16341e+09	2.01905e+09	7.63317e+09	8.31699e+09		1.45542e+10		9.69498e+08	9.38306e+08		3.64059e+08	6.05438e+08	3.02391e+08	6.35915e+08	6.6645e+08	1.24135e+09		8.64617e+08	1.04881e+08	9.38306e+08		4122.17	473.373	0	4380.66	3980.92	492.085	464.965		3.57064e+09	2.91237e+09		3.67359e+06	6.59969e+06	4.26193e+07	5.24146e+07	5.57248e+07	5.36512e+07	5.35781e+07	616238	610763	6.31636e+06	5.77535e+06	5.11863e+06	3.83495e+06	3.1093e+06
		1.91036e+09	6.48161e+09	6.17491e+09	2.02333e+09	7.64834e+09	8.332e+09		1.45669e+10		9.64459e+08	9.45898e+08		3.6205e+08	6.0241e+08	3.05446e+08	6.40452e+08	6.67496e+08	1.24286e+09		8.6018e+08	1.04279e+08	9.45898e+08		4100.74	477.203	0	4356.47	3961	497.057	468.282		3.55216e+09	2.92945e+09		3.69137e+06	6.55801e+06	4.31992e+07	5.31338e+07	5.64215e+07	5.42656e+07	5.36879e+07	596985	583710	6.2617e+06	5.7224e+06	5.09242e+06	3.825e+06	3.09263e+06
		1.91274e+09	6.35983e+09	6.14646e+09	2.016e+09	7.61667e+09	8.30085e+09		1.4419e+10		9.69891e+08	9.42848e+08		3.65479e+08	6.04412e+08	3.03033e+08	6.39816e+08	6.68512e+08	1.24423e+09		8.64952e+08	1.04939e+08	9.42848e+08		4123.84	475.664	0	4397.74	3974.17	493.13	467.817		3.4426e+09	2.91724e+09		3.35132e+06	5.94081e+06	4.07387e+07	4.98701e+07	5.34366e+07	5.22479e+07	5.26403e+07	618927	608922	6.40524e+06	5.84025e+06	5.14717e+06	3.87769e+06	3.11631e+06
		1.91717e+09	6.42016e+09	6.1432e+09	2.01559e+09	7.61382e+09	8.29462e+09		1.44805e+10		9.71518e+08	9.45651e+08		3.65891e+08	6.05627e+08	3.04966e+08	6.40685e+08	6.70857e+08	1.24631e+09		8.66429e+08	1.05089e+08	9.45651e+08		4130.76	477.078	0	4402.69	3982.16	496.275	468.452		3.52464e+09	2.89552e+09		3.61738e+06	6.58483e+06	4.29634e+07	5.26551e+07	5.59273e+07	5.4028e+07	5.3527e+07	596719	598697	6.30331e+06	5.74151e+06	5.09592e+06	3.83735e+06	3.09574e+06
		1.91636e+09	6.45239e+09	6.16385e+09	2.01941e+09	7.63411e+09	8.32299e+09		1.45326e+10		9.73631e+08	9.42729e+08		3.65241e+08	6.0839e+08	3.08355e+08	6.34374e+08	6.73596e+08	1.24276e+09		8.68289e+08	1.05342e+08	9.42729e+08		4139.74	475.604	0	4394.88	4000.33	501.791	463.838		3.54579e+09	2.9066e+09		3.62548e+06	6.62265e+06	4.28838e+07	5.26273e+07	5.56941e+07	5.41558e+07	5.35133e+07	609048	613850	6.36144e+06	5.80425e+06	5.11946e+06	3.87342e+06	3.10644e+06
		1.9084e+09	6.36869e+09	6.16825e+09	2.02412e+09	7.64543e+09	8.33231e+09		1.44453e+10		9.70469e+08	9.37935e+08		3.63133e+08	6.07336e+08	3.03683e+08	6.34252e+08	6.66816e+08	1.24159e+09		8.65513e+08	1.04956e+08	9.37935e+08		4126.3	473.185	0	4369.51	3993.4	494.188	463.749		3.45587e+09	2.91281e+09		3.61674e+06	6.38059e+06	4.27454e+07	5.19689e+07	5.51136e+07	5.34215e+07	5.32618e+07	627462	612069	6.46532e+06	5.84868e+06	5.14637e+06	3.8687e+06	3.11225e+06
		1.91098e+09	6.29805e+09	6.19089e+09	2.02732e+09	7.66589e+09	8.35148e+09		1.43999e+10		9.67613e+08	9.43367e+08		3.62416e+08	6.05197e+08	3.02718e+08	6.40649e+08	6.65134e+08	1.24585e+09		8.62926e+08	1.04687e+08	9.43367e+08		4114.15	475.926	0	4360.88	3979.33	492.617	468.426		3.37718e+09	2.92086e+09		3.42698e+06	6.03131e+06	4.10581e+07	5.04248e+07	5.38243e+07	5.2641e+07	5.28488e+07	605018	589366	6.28032e+06	5.73951e+06	5.07106e+06	3.83888e+06	3.09967e+06
		1.92073e+09	6.44333e+09	6.15677e+09	2.01735e+09	7.6258e+09	8.30791e+09		1.45208e+10		9.72158e+08	9.48576e+08		3.66555e+08	6.05603e+08	3.06165e+08	6.42411e+08	6.7272e+08	1.24801e+09		8.66971e+08	1.05186e+08	9.48576e+08		4133.48	478.554	0	4410.68	3982	498.226	469.714		3.52988e+09	2.91345e+09		3.74352e+06	6.83847e+06	4.40922e+07	5.42411e+07	5.69431e+07	5.51065e+07	5.42135e+07	582770	584810	6.24864e+06	5.70752e+06	5.04651e+06	3.8306e+06	3.10072e+06
		1.92016e+09	6.4395e+09	6.16007e+09	2.02238e+09	7.63697e+09	8.31889e+09		1.45197e+10		9.75189e+08	9.44972e+08		3.65288e+08	6.09901e+08	3.04366e+08	6.40606e+08	6.69654e+08	1.25051e+09		8.69724e+08	1.05466e+08	9.44972e+08		4146.37	476.736	0	4395.45	4010.26	495.299	468.395		3.52999e+09	2.90951e+09		3.61678e+06	6.38984e+06	4.24264e+07	5.21079e+07	5.48892e+07	5.35743e+07	5.32776e+07	615129	600086	6.341e+06	5.79158e+06	5.07609e+06	3.85001e+06	3.10056e+06
		1.90577e+09	6.39466e+09	6.14497e+09	2.01316e+09	7.6106e+09	8.29756e+09		1.44454e+10		9.71431e+08	9.34341e+08		3.62485e+08	6.08947e+08	2.99612e+08	6.34729e+08	6.62097e+08	1.24368e+09		8.66306e+08	1.05126e+08	9.34341e+08		4130.39	471.372	0	4361.71	4003.99	487.563	464.098		3.4756e+09	2.91906e+09		3.33436e+06	6.0438e+06	4.1374e+07	5.06059e+07	5.41778e+07	5.2937e+07	5.28384e+07	590450	592222	6.33723e+06	5.76899e+06	5.10966e+06	3.86345e+06	3.10075e+06
		1.91022e+09	6.3526e+09	6.15638e+09	2.01821e+09	7.6271e+09	8.3108e+09		1.44192e+10		9.70336e+08	9.39881e+08		3.63591e+08	6.06745e+08	3.05593e+08	6.34288e+08	6.69184e+08	1.24103e+09		8.65349e+08	1.04987e+08	9.39881e+08		4125.73	474.167	0	4375.02	3989.51	497.296	463.775		3.43101e+09	2.92159e+09		3.3715e+06	6.02531e+06	4.10046e+07	4.98386e+07	5.37066e+07	5.31425e+07	5.27298e+07	598323	591894	6.29143e+06	5.69269e+06	5.07271e+06	3.88119e+06	3.09618e+06
		1.91998e+09	6.46737e+09	6.17815e+09	2.02442e+09	7.65239e+09	8.3422e+09		1.45655e+10		9.71728e+08	9.48253e+08		3.64585e+08	6.07142e+08	3.06799e+08	6.41454e+08	6.71384e+08	1.2486e+09		8.66565e+08	1.05163e+08	9.48253e+08		4131.65	478.391	0	4386.98	3992.12	499.259	469.014		3.57373e+09	2.89365e+09		3.61556e+06	6.57772e+06	4.25796e+07	5.26152e+07	5.57404e+07	5.39347e+07	5.35477e+07	603016	605045	6.28835e+06	5.77681e+06	5.10585e+06	3.84687e+06	3.10391e+06
		1.91276e+09	6.5026e+09	6.17124e+09	2.02072e+09	7.64126e+09	8.32446e+09		1.45866e+10		9.69959e+08	9.42796e+08		3.61448e+08	6.08512e+08	3.04543e+08	6.38254e+08	6.6599e+08	1.24677e+09		8.6506e+08	1.04899e+08	9.42796e+08		4124.13	475.638	0	4349.23	4001.12	495.586	466.675		3.6042e+09	2.8984e+09		3.68512e+06	6.8327e+06	4.38498e+07	5.38049e+07	5.69381e+07	5.50147e+07	5.41352e+07	584343	595988	6.28386e+06	5.72625e+06	5.0924e+06	3.85132e+06	3.10756e+06
		1.9049e+09	6.46177e+09	6.16179e+09	2.01998e+09	7.63379e+09	8.31403e+09		1.45285e+10		9.67195e+08	9.37704e+08		3.62675e+08	6.0452e+08	3.02454e+08	6.3525e+08	6.65129e+08	1.23977e+09		8.62609e+08	1.04586e+08	9.37704e+08		4112.38	473.069	0	4364	3974.88	492.188	464.478		3.53894e+09	2.92283e+09		3.49282e+06	6.17713e+06	4.22234e+07	5.16589e+07	5.48469e+07	5.34558e+07	5.32755e+07	607622	594220	6.39722e+06	5.82321e+06	5.12803e+06	3.87467e+06	3.11453e+06
		1.91943e+09	6.39059e+09	6.16564e+09	2.02273e+09	7.64122e+09	8.32394e+09		1.44757e+10		9.69821e+08	9.49612e+08		3.62598e+08	6.07224e+08	3.07812e+08	6.41799e+08	6.7041e+08	1.24902e+09		8.64971e+08	1.0485e+08	9.49612e+08		4123.54	479.076	0	4363.07	3992.65	500.907	469.267		3.51178e+09	2.87882e+09		3.62738e+06	6.57476e+06	4.29834e+07	5.26912e+07	5.57115e+07	5.35698e+07	5.35952e+07	613597	613885	6.40292e+06	5.8364e+06	5.13823e+06	3.84162e+06	3.11553e+06
		1.91416e+09	6.3544e+09	6.14816e+09	2.01525e+09	7.61644e+09	8.2989e+09		1.44167e+10		9.70302e+08	9.43859e+08		3.63987e+08	6.06315e+08	3.05758e+08	6.381e+08	6.69745e+08	1.24441e+09		8.65329e+08	1.04972e+08	9.43859e+08		4125.58	476.174	0	4379.79	3986.68	497.565	466.563		3.44773e+09	2.90667e+09		3.61002e+06	6.42844e+06	4.21474e+07	5.18921e+07	5.51508e+07	5.34463e+07	5.32287e+07	606440	595817	6.25175e+06	5.72284e+06	5.06927e+06	3.82241e+06	3.08982e+06
		1.90486e+09	6.45914e+09	6.16929e+09	2.02152e+09	7.64143e+09	8.32793e+09		1.45333e+10		9.66884e+08	9.37976e+08		3.62355e+08	6.04529e+08	3.05048e+08	6.32928e+08	6.67403e+08	1.23746e+09		8.62333e+08	1.04552e+08	9.37976e+08		4111.05	473.206	0	4360.15	3974.94	496.408	462.781		3.56021e+09	2.89894e+09		3.52508e+06	6.30969e+06	4.18723e+07	5.12903e+07	5.47858e+07	5.309e+07	5.31235e+07	608990	602465	6.31866e+06	5.75761e+06	5.10539e+06	3.83869e+06	3.1016e+06
		1.91754e+09	6.52828e+09	6.15341e+09	2.01951e+09	7.6275e+09	8.31283e+09		1.45992e+10		9.73962e+08	9.43573e+08		3.6489e+08	6.09072e+08	3.04437e+08	6.39136e+08	6.69327e+08	1.24821e+09		8.68658e+08	1.05304e+08	9.43573e+08		4141.15	476.03	0	4390.65	4004.81	495.414	467.32		3.62398e+09	2.90431e+09		3.95959e+06	6.85417e+06	4.41816e+07	5.408e+07	5.68988e+07	5.50033e+07	5.41177e+07	615367	584132	6.24943e+06	5.67766e+06	5.03407e+06	3.81795e+06	3.09261e+06
		1.90981e+09	6.451e+09	6.15982e+09	2.01998e+09	7.63251e+09	8.31856e+09		1.45206e+10		9.70396e+08	9.39415e+08		3.63819e+08	6.06577e+08	3.03111e+08	6.36304e+08	6.6693e+08	1.24288e+09		8.65436e+08	1.0496e+08	9.39415e+08		4125.99	473.932	0	4377.76	3988.4	493.257	465.249		3.55262e+09	2.89838e+09		3.61324e+06	6.43603e+06	4.25846e+07	5.23559e+07	5.55352e+07	5.38713e+07	5.35329e+07	615037	604950	6.36774e+06	5.82202e+06	5.13753e+06	3.87243e+06	3.11582e+06
		1.90957e+09	6.39065e+09	6.15546e+09	2.01944e+09	7.62869e+09	8.31396e+09		1.44557e+10		9.73309e+08	9.36259e+08		3.64499e+08	6.08809e+08	3.05933e+08	6.30326e+08	6.70433e+08	1.23914e+09		8.68038e+08	1.0527e+08	9.36259e+08		4138.37	472.34	0	4385.95	4003.08	497.849	460.878		3.47051e+09	2.92013e+09		3.64268e+06	6.3641e+06	4.20996e+07	5.18353e+07	5.50065e+07	5.36244e+07	5.32428e+07	600582	578154	6.17227e+06	5.64861e+06	5.00894e+06	3.80719e+06	3.07849e+06
		1.91101e+09	6.43079e+09	6.20176e+09	2.03285e+09	7.68289e+09	8.36857e+09		1.45436e+10		9.71431e+08	9.39582e+08		3.62808e+08	6.08623e+08	3.02443e+08	6.37139e+08	6.65251e+08	1.24576e+09		8.66365e+08	1.05066e+08	9.39582e+08		4130.39	474.016	0	4365.6	4001.85	492.17	465.86		3.4916e+09	2.93919e+09		3.67696e+06	6.32666e+06	4.23441e+07	5.18661e+07	5.52716e+07	5.37287e+07	5.33657e+07	644303	613592	6.44545e+06	5.87464e+06	5.18617e+06	3.90537e+06	3.12447e+06
		1.90987e+09	6.45491e+09	6.15731e+09	2.01862e+09	7.62844e+09	8.31302e+09		1.45221e+10		9.69776e+08	9.40093e+08		3.65176e+08	6.04599e+08	3.05514e+08	6.34579e+08	6.70691e+08	1.23918e+09		8.64809e+08	1.04967e+08	9.40093e+08		4123.35	474.274	0	4394.1	3975.4	497.168	463.988		3.54093e+09	2.91398e+09		3.5212e+06	6.30164e+06	4.19659e+07	5.16911e+07	5.50461e+07	5.34739e+07	5.32999e+07	603723	596868	6.30331e+06	5.7744e+06	5.11037e+06	3.85466e+06	3.10688e+06
		1.91589e+09	6.44292e+09	6.15094e+09	2.01757e+09	7.6224e+09	8.3051e+09		1.45097e+10		9.72569e+08	9.43319e+08		3.65148e+08	6.07421e+08	3.06819e+08	6.36501e+08	6.71967e+08	1.24392e+09		8.67311e+08	1.05259e+08	9.43319e+08		4135.23	475.902	0	4393.76	3993.95	499.291	465.393		3.53201e+09	2.9109e+09		3.78564e+06	6.57265e+06	4.28497e+07	5.25835e+07	5.61176e+07	5.37239e+07	5.35461e+07	641251	614619	6.38854e+06	5.82968e+06	5.17915e+06	3.85477e+06	3.11358e+06
		1.90846e+09	6.53562e+09	6.17104e+09	2.02443e+09	7.64778e+09	8.33352e+09		1.46151e+10		9.70085e+08	9.38376e+08		3.61324e+08	6.08761e+08	3.04796e+08	6.3358e+08	6.6612e+08	1.24234e+09		8.65227e+08	1.04858e+08	9.38376e+08		4124.66	473.408	0	4347.74	4002.76	496	463.257		3.60733e+09	2.92829e+09		3.71231e+06	6.63344e+06	4.29458e+07	5.234e+07	5.55262e+07	5.40494e+07	5.35117e+07	616385	607215	6.32515e+06	5.72961e+06	5.0745e+06	3.84831e+06	3.09887e+06
		1.90303e+09	6.42064e+09	6.17528e+09	2.02684e+09	7.65487e+09	8.33709e+09		1.44989e+10		9.64391e+08	9.38638e+08		3.58236e+08	6.06156e+08	3.00752e+08	6.37886e+08	6.58987e+08	1.24404e+09		8.60149e+08	1.04243e+08	9.38638e+08		4100.45	473.54	0	4310.58	3985.63	489.418	466.406		3.50991e+09	2.91073e+09		3.79278e+06	6.59538e+06	4.32462e+07	5.29617e+07	5.57856e+07	5.40826e+07	5.36278e+07	640472	614690	6.43538e+06	5.86009e+06	5.14079e+06	3.8758e+06	3.11635e+06
		1.90778e+09	6.38311e+09	6.14842e+09	2.01536e+09	7.61679e+09	8.30154e+09		1.44393e+10		9.71702e+08	9.36078e+08		3.62931e+08	6.08771e+08	2.99103e+08	6.36975e+08	6.62034e+08	1.24575e+09		8.66632e+08	1.0507e+08	9.36078e+08		4131.54	472.248	0	4367.08	4002.83	486.735	465.739		3.46991e+09	2.91321e+09		3.38142e+06	6.04921e+06	4.17731e+07	5.09372e+07	5.49214e+07	5.33078e+07	5.29687e+07	583570	576923	6.29886e+06	5.71382e+06	5.11452e+06	3.85215e+06	3.09194e+06
		1.90613e+09	6.48058e+09	6.15256e+09	2.01612e+09	7.62085e+09	8.30681e+09		1.45393e+10		9.73723e+08	9.32405e+08		3.6553e+08	6.08193e+08	3.04724e+08	6.27681e+08	6.70254e+08	1.23587e+09		8.68382e+08	1.05341e+08	9.32405e+08		4140.13	470.396	0	4398.35	3999.03	495.882	458.944		3.56886e+09	2.91173e+09		3.78931e+06	6.76978e+06	4.34942e+07	5.31064e+07	5.68008e+07	5.48538e+07	5.37584e+07	616512	606400	6.32756e+06	5.73981e+06	5.14191e+06	3.87648e+06	3.10048e+06
		1.90539e+09	6.38244e+09	6.17908e+09	2.02401e+09	7.65227e+09	8.33784e+09		1.44669e+10		9.6673e+08	9.38658e+08		3.60617e+08	6.06114e+08	3.04344e+08	6.34314e+08	6.6496e+08	1.24043e+09		8.62166e+08	1.04564e+08	9.38658e+08		4110.4	473.55	0	4339.23	3985.36	495.263	463.794		3.48646e+09	2.89598e+09		3.33854e+06	6.20601e+06	4.06575e+07	5.01646e+07	5.40171e+07	5.27775e+07	5.26693e+07	594620	611637	6.25327e+06	5.74117e+06	5.10941e+06	3.86081e+06	3.09502e+06
		1.91385e+09	6.57672e+09	6.1758e+09	2.02412e+09	7.65032e+09	8.34059e+09		1.46664e+10		9.68508e+08	9.45338e+08		3.60573e+08	6.07935e+08	3.0729e+08	6.38048e+08	6.67863e+08	1.24598e+09		8.63823e+08	1.04685e+08	9.45338e+08		4117.96	476.92	0	4338.71	3997.33	500.057	466.524		3.65057e+09	2.92615e+09		3.73734e+06	6.90253e+06	4.39442e+07	5.37235e+07	5.65438e+07	5.48161e+07	5.40285e+07	589721	598895	6.27811e+06	5.69847e+06	5.04228e+06	3.82887e+06	3.09771e+06
		1.9064e+09	6.32854e+09	6.15015e+09	2.01657e+09	7.6201e+09	8.3036e+09		1.43851e+10		9.66579e+08	9.3982e+08		3.63158e+08	6.03421e+08	3.05463e+08	6.34358e+08	6.68621e+08	1.23778e+09		8.61993e+08	1.04586e+08	9.3982e+08		4109.76	474.137	0	4369.81	3967.65	497.084	463.826		3.44064e+09	2.8879e+09		3.37628e+06	5.86628e+06	4.06089e+07	4.93923e+07	5.34974e+07	5.19362e+07	5.26662e+07	606182	583689	6.27767e+06	5.68559e+06	5.08279e+06	3.8145e+06	3.10007e+06
		1.91352e+09	6.34828e+09	6.14946e+09	2.01684e+09	7.62014e+09	8.29834e+09		1.44113e+10		9.74179e+08	9.39342e+08		3.64306e+08	6.09873e+08	3.05575e+08	6.33767e+08	6.69881e+08	1.24364e+09		8.688e+08	1.05379e+08	9.39342e+08		4142.07	473.895	0	4383.63	4010.07	497.266	463.395		3.42004e+09	2.92824e+09		3.38442e+06	6.19271e+06	4.13102e+07	5.05569e+07	5.39385e+07	5.27409e+07	5.30146e+07	604195	611990	6.35977e+06	5.79367e+06	5.10862e+06	3.86202e+06	3.11573e+06
		1.91807e+09	6.44198e+09	6.13733e+09	2.01256e+09	7.60456e+09	8.29e+09		1.44974e+10		9.75401e+08	9.42669e+08		3.66268e+08	6.09133e+08	3.07618e+08	6.3505e+08	6.73887e+08	1.24418e+09		8.69875e+08	1.05526e+08	9.42669e+08		4147.27	475.573	0	4407.24	4005.21	500.592	464.332		3.54322e+09	2.89876e+09		3.68246e+06	6.48646e+06	4.29246e+07	5.23012e+07	5.54639e+07	5.40765e+07	5.35136e+07	618267	600824	6.36518e+06	5.76597e+06	5.09671e+06	3.86683e+06	3.10607e+06
		1.91819e+09	6.30446e+09	6.16635e+09	2.02188e+09	7.64016e+09	8.3271e+09		1.4389e+10		9.75434e+08	9.42752e+08		3.65811e+08	6.09623e+08	3.03105e+08	6.39647e+08	6.68916e+08	1.24927e+09		8.69846e+08	1.05588e+08	9.42752e+08		4147.41	475.616	0	4401.74	4008.43	493.247	467.693		3.39235e+09	2.91211e+09		3.48676e+06	6.2756e+06	4.18216e+07	5.15038e+07	5.45493e+07	5.33857e+07	5.29254e+07	601082	597822	6.3026e+06	5.77318e+06	5.07825e+06	3.85634e+06	3.0889e+06
		1.90211e+09	6.42809e+09	6.16047e+09	2.01989e+09	7.63277e+09	8.316e+09		1.44907e+10		9.66134e+08	9.35974e+08		3.61539e+08	6.04595e+08	3.02984e+08	6.3299e+08	6.64524e+08	1.23758e+09		8.61643e+08	1.04492e+08	9.35974e+08		4107.87	472.196	0	4350.33	3975.37	493.051	462.826		3.50615e+09	2.92194e+09		3.49157e+06	6.28989e+06	4.14985e+07	5.08919e+07	5.44175e+07	5.28852e+07	5.30382e+07	602584	599890	6.25894e+06	5.70963e+06	5.06899e+06	3.82256e+06	3.09605e+06
		1.91144e+09	6.3524e+09	6.155e+09	2.01764e+09	7.62517e+09	8.30898e+09		1.44188e+10		9.71689e+08	9.39754e+08		3.63564e+08	6.08125e+08	3.01374e+08	6.3838e+08	6.64938e+08	1.24651e+09		8.6664e+08	1.05049e+08	9.39754e+08		4131.49	474.103	0	4374.7	3998.58	490.43	466.767		3.47786e+09	2.87454e+09		3.57749e+06	6.27833e+06	4.19571e+07	5.14563e+07	5.48922e+07	5.30924e+07	5.3327e+07	613238	594579	6.30145e+06	5.74793e+06	5.0959e+06	3.82734e+06	3.10835e+06
		1.9215e+09	6.46124e+09	6.159e+09	2.01953e+09	7.63117e+09	8.31438e+09		1.45417e+10		9.73473e+08	9.48024e+08		3.64957e+08	6.08516e+08	3.06803e+08	6.41221e+08	6.7176e+08	1.24974e+09		8.68198e+08	1.05275e+08	9.48024e+08		4139.07	478.275	0	4391.46	4001.15	499.265	468.844		3.54915e+09	2.91209e+09		3.65905e+06	6.51516e+06	4.26111e+07	5.20181e+07	5.55976e+07	5.37306e+07	5.33384e+07	616473	605731	6.33199e+06	5.74733e+06	5.11774e+06	3.84716e+06	3.09808e+06
		1.90167e+09	6.55939e+09	6.15155e+09	2.01679e+09	7.6214e+09	8.30988e+09		1.46126e+10		9.67812e+08	9.33857e+08		3.60229e+08	6.07583e+08	3.01792e+08	6.32065e+08	6.62021e+08	1.23965e+09		8.63205e+08	1.04607e+08	9.33857e+08		4115	471.128	0	4334.57	3995.02	491.11	462.15		3.6539e+09	2.90548e+09		3.93099e+06	6.75622e+06	4.44743e+07	5.46718e+07	5.72683e+07	5.51846e+07	5.41901e+07	616432	581314	6.32906e+06	5.77712e+06	5.09223e+06	3.84531e+06	3.10302e+06
		1.91235e+09	6.49257e+09	6.18831e+09	2.02652e+09	7.66278e+09	8.3494e+09		1.45932e+10		9.66009e+08	9.46337e+08		3.60816e+08	6.05194e+08	3.04429e+08	6.41908e+08	6.65245e+08	1.2471e+09		8.61549e+08	1.0446e+08	9.46337e+08		4107.33	477.424	0	4341.63	3979.31	495.402	469.346		3.553e+09	2.93956e+09		3.67925e+06	6.65576e+06	4.29111e+07	5.24003e+07	5.54954e+07	5.38035e+07	5.37022e+07	621890	620941	6.3892e+06	5.80144e+06	5.11642e+06	3.85721e+06	3.12126e+06
		1.91163e+09	6.35098e+09	6.13835e+09	2.01174e+09	7.60376e+09	8.28567e+09		1.4401e+10		9.69261e+08	9.42365e+08		3.61894e+08	6.07367e+08	3.05326e+08	6.37039e+08	6.67221e+08	1.24441e+09		8.64442e+08	1.04819e+08	9.42365e+08		4121.16	475.42	0	4354.61	3993.6	496.862	465.786		3.42733e+09	2.92365e+09		3.58319e+06	6.37109e+06	4.21764e+07	5.19009e+07	5.5164e+07	5.363e+07	5.32574e+07	602550	591146	6.26006e+06	5.72755e+06	5.07307e+06	3.83715e+06	3.09215e+06
		1.91338e+09	6.53541e+09	6.15205e+09	2.0167e+09	7.62156e+09	8.30445e+09		1.46008e+10		9.74847e+08	9.38538e+08		3.66198e+08	6.08649e+08	3.08082e+08	6.30455e+08	6.7428e+08	1.2391e+09		8.69393e+08	1.05454e+08	9.38538e+08		4144.91	473.489	0	4406.39	4002.03	501.347	460.973		3.63394e+09	2.90147e+09		3.73102e+06	6.68318e+06	4.33005e+07	5.31568e+07	5.63928e+07	5.44045e+07	5.38142e+07	606870	598522	6.29836e+06	5.74517e+06	5.10362e+06	3.84348e+06	3.1038e+06
		1.90976e+09	6.48392e+09	6.16931e+09	2.02105e+09	7.64061e+09	8.32721e+09		1.4563e+10		9.71206e+08	9.38557e+08		3.65713e+08	6.05494e+08	3.02148e+08	6.36409e+08	6.67861e+08	1.2419e+09		8.66091e+08	1.05115e+08	9.38557e+08		4129.43	473.499	0	4400.55	3981.28	491.69	465.326		3.56217e+09	2.92175e+09		3.54534e+06	6.37587e+06	4.20201e+07	5.14137e+07	5.52759e+07	5.3401e+07	5.32103e+07	612868	609172	6.34315e+06	5.77365e+06	5.15183e+06	3.86167e+06	3.10695e+06
		1.91949e+09	6.4928e+09	6.15368e+09	2.01762e+09	7.62428e+09	8.31401e+09		1.4566e+10		9.72478e+08	9.47008e+08		3.67087e+08	6.05392e+08	3.0448e+08	6.42528e+08	6.71567e+08	1.24792e+09		8.67229e+08	1.05249e+08	9.47008e+08		4134.84	477.763	0	4417.08	3980.61	495.485	469.8		3.58337e+09	2.90942e+09		3.61599e+06	6.47108e+06	4.31186e+07	5.2804e+07	5.57946e+07	5.40072e+07	5.36117e+07	600854	592864	6.35443e+06	5.78433e+06	5.10167e+06	3.84662e+06	3.10535e+06
		1.90837e+09	6.34509e+09	6.14005e+09	2.01376e+09	7.60848e+09	8.28903e+09		1.43935e+10		9.70893e+08	9.37475e+08		3.64209e+08	6.06684e+08	2.99608e+08	6.37867e+08	6.63816e+08	1.24455e+09		8.65848e+08	1.05045e+08	9.37475e+08		4128.1	472.953	0	4382.45	3989.11	487.556	466.392		3.40279e+09	2.9423e+09		3.29781e+06	5.8018e+06	4.04763e+07	4.93821e+07	5.2951e+07	5.20838e+07	5.25478e+07	601694	587061	6.31801e+06	5.74087e+06	5.07234e+06	3.8479e+06	3.10345e+06
		1.90401e+09	6.4741e+09	6.14284e+09	2.01402e+09	7.61076e+09	8.29514e+09		1.45209e+10		9.70431e+08	9.33583e+08		3.64107e+08	6.06324e+08	3.00377e+08	6.33206e+08	6.64484e+08	1.23953e+09		8.65475e+08	1.04956e+08	9.33583e+08		4126.14	470.99	0	4381.23	3986.74	488.808	462.984		3.52752e+09	2.94657e+09		3.60021e+06	6.68917e+06	4.29749e+07	5.25637e+07	5.56792e+07	5.38653e+07	5.36586e+07	603930	619090	6.36948e+06	5.79203e+06	5.11453e+06	3.85042e+06	3.11403e+06
		1.90548e+09	6.32891e+09	6.14608e+09	2.01517e+09	7.61494e+09	8.29616e+09		1.43805e+10		9.69427e+08	9.36055e+08		3.63935e+08	6.05492e+08	3.01175e+08	6.34879e+08	6.6511e+08	1.24037e+09		8.64576e+08	1.0485e+08	9.36055e+08		4121.86	472.237	0	4379.16	3981.27	490.107	464.208		3.45497e+09	2.87395e+09		3.3908e+06	5.92152e+06	4.06228e+07	5.00426e+07	5.36717e+07	5.23359e+07	5.27328e+07	623703	604597	6.37378e+06	5.84577e+06	5.15901e+06	3.87825e+06	3.11897e+06
		1.91105e+09	6.54324e+09	6.17339e+09	2.02377e+09	7.64815e+09	8.33038e+09		1.46277e+10		9.76186e+08	9.34869e+08		3.64867e+08	6.11318e+08	3.01311e+08	6.33558e+08	6.66178e+08	1.24488e+09		8.70618e+08	1.05568e+08	9.34869e+08		4150.6	471.639	0	4390.38	4019.58	490.327	463.242		3.61964e+09	2.9236e+09		3.73202e+06	6.77545e+06	4.36128e+07	5.34517e+07	5.63547e+07	5.43031e+07	5.37657e+07	605462	605208	6.33508e+06	5.76853e+06	5.09361e+06	3.8322e+06	3.09923e+06
		1.91101e+09	6.49223e+09	6.15477e+09	2.01904e+09	7.62753e+09	8.3096e+09		1.4558e+10		9.70293e+08	9.40718e+08		3.60545e+08	6.09748e+08	3.0089e+08	6.39829e+08	6.61435e+08	1.24958e+09		8.6547e+08	1.04823e+08	9.40718e+08		4125.55	474.59	0	4338.37	4009.26	489.642	467.826		3.57377e+09	2.91846e+09		3.68574e+06	6.63495e+06	4.35672e+07	5.30597e+07	5.64637e+07	5.42873e+07	5.38296e+07	607756	602938	6.39134e+06	5.78441e+06	5.14443e+06	3.85537e+06	3.11337e+06
		1.911e+09	6.48524e+09	6.14089e+09	2.01538e+09	7.61194e+09	8.29659e+09		1.45371e+10		9.73683e+08	9.37317e+08		3.64896e+08	6.08788e+08	3.01282e+08	6.36035e+08	6.66178e+08	1.24482e+09		8.68358e+08	1.05326e+08	9.37317e+08		4139.96	472.874	0	4390.72	4002.94	490.281	465.052		3.56131e+09	2.92393e+09		3.61353e+06	6.26897e+06	4.23829e+07	5.1223e+07	5.46789e+07	5.33379e+07	5.30905e+07	635993	610802	6.46755e+06	5.81913e+06	5.14284e+06	3.88419e+06	3.1117e+06
		1.91908e+09	6.43944e+09	6.15962e+09	2.01996e+09	7.63235e+09	8.31694e+09		1.45181e+10		9.7178e+08	9.47296e+08		3.62882e+08	6.08898e+08	3.06108e+08	6.41188e+08	6.6899e+08	1.25009e+09		8.66697e+08	1.05083e+08	9.47296e+08		4131.87	477.908	0	4366.49	4003.66	498.133	468.82		3.50438e+09	2.93506e+09		3.83375e+06	6.52211e+06	4.3102e+07	5.26682e+07	5.58552e+07	5.40728e+07	5.36149e+07	640437	600801	6.37155e+06	5.78773e+06	5.11992e+06	3.85889e+06	3.10874e+06
		1.90855e+09	6.51533e+09	6.15984e+09	2.02041e+09	7.6333e+09	8.32106e+09		1.45837e+10		9.73259e+08	9.35287e+08		3.6623e+08	6.07029e+08	3.00621e+08	6.34666e+08	6.66851e+08	1.24169e+09		8.67956e+08	1.05302e+08	9.35287e+08		4138.16	471.85	0	4406.78	3991.37	489.206	464.051		3.59598e+09	2.91935e+09		3.79938e+06	6.92519e+06	4.45575e+07	5.44058e+07	5.71685e+07	5.5231e+07	5.40626e+07	603453	604838	6.39395e+06	5.79677e+06	5.11662e+06	3.86887e+06	3.10372e+06
		1.90816e+09	6.39715e+09	6.13498e+09	2.0124e+09	7.60274e+09	8.28125e+09		1.44403e+10		9.69069e+08	9.39096e+08		3.62419e+08	6.0665e+08	3.0455e+08	6.34546e+08	6.66968e+08	1.2412e+09		8.64282e+08	1.04787e+08	9.39096e+08		4120.34	473.771	0	4360.91	3988.88	495.598	463.964		3.46989e+09	2.92726e+09		3.57475e+06	6.41303e+06	4.2777e+07	5.21828e+07	5.4945e+07	5.36502e+07	5.35318e+07	611674	606129	6.41634e+06	5.82172e+06	5.09627e+06	3.86433e+06	3.11897e+06
		1.91303e+09	6.45271e+09	6.13242e+09	2.01148e+09	7.59943e+09	8.28106e+09		1.44982e+10		9.7021e+08	9.4282e+08		3.64164e+08	6.06046e+08	3.0614e+08	6.3668e+08	6.70304e+08	1.24273e+09		8.65263e+08	1.04947e+08	9.4282e+08		4125.19	475.65	0	4381.92	3984.91	498.186	465.524		3.51889e+09	2.93381e+09		3.3957e+06	6.37079e+06	4.244e+07	5.18158e+07	5.52898e+07	5.34359e+07	5.33149e+07	573892	594268	6.31853e+06	5.73623e+06	5.09711e+06	3.83067e+06	3.09869e+06
		1.91013e+09	6.34421e+09	6.17643e+09	2.02423e+09	7.65093e+09	8.33393e+09		1.44308e+10		9.70958e+08	9.39167e+08		3.63512e+08	6.07446e+08	3.0063e+08	6.38538e+08	6.64141e+08	1.24598e+09		8.66013e+08	1.04945e+08	9.39167e+08		4128.38	473.807	0	4374.07	3994.12	489.219	466.883		3.44105e+09	2.90316e+09		3.2988e+06	5.92194e+06	4.10421e+07	5.00666e+07	5.34518e+07	5.24201e+07	5.28033e+07	607688	605118	6.43855e+06	5.85112e+06	5.14117e+06	3.8851e+06	3.12321e+06
		1.9083e+09	6.43493e+09	6.15424e+09	2.01936e+09	7.62777e+09	8.3084e+09		1.44975e+10		9.68714e+08	9.3959e+08		3.63246e+08	6.05468e+08	3.01366e+08	6.38224e+08	6.64612e+08	1.24369e+09		8.63959e+08	1.04755e+08	9.3959e+08		4118.84	474.02	0	4370.87	3981.11	490.417	466.653		3.5205e+09	2.91443e+09		3.65677e+06	6.61368e+06	4.30002e+07	5.28937e+07	5.61733e+07	5.42719e+07	5.35661e+07	625397	624760	6.44795e+06	5.89883e+06	5.20792e+06	3.90797e+06	3.1207e+06
		1.91374e+09	6.43908e+09	6.16154e+09	2.02092e+09	7.63532e+09	8.31543e+09		1.45144e+10		9.71792e+08	9.4195e+08		3.65982e+08	6.0581e+08	3.06936e+08	6.35014e+08	6.72918e+08	1.24082e+09		8.66663e+08	1.05129e+08	9.4195e+08		4131.92	475.211	0	4403.79	3983.36	499.482	464.306		3.50155e+09	2.93753e+09		3.62623e+06	6.17137e+06	4.15345e+07	5.1046e+07	5.43856e+07	5.31744e+07	5.32113e+07	631356	594439	6.29972e+06	5.75994e+06	5.08898e+06	3.85664e+06	3.11166e+06
		1.91044e+09	6.34589e+09	6.13841e+09	2.01213e+09	7.60449e+09	8.29301e+09		1.43947e+10		9.72175e+08	9.38263e+08		3.67501e+08	6.04674e+08	3.02335e+08	6.35928e+08	6.69836e+08	1.2406e+09		8.66948e+08	1.05227e+08	9.38263e+08		4133.55	473.351	0	4422.07	3975.89	491.994	464.974		3.45397e+09	2.89192e+09		3.7419e+06	6.3089e+06	4.22425e+07	5.16272e+07	5.50614e+07	5.37726e+07	5.34825e+07	631916	588027	6.28627e+06	5.71265e+06	5.0742e+06	3.85367e+06	3.10795e+06
		1.90629e+09	6.47084e+09	6.16253e+09	2.02213e+09	7.63812e+09	8.31978e+09		1.45397e+10		9.73699e+08	9.32594e+08		3.64535e+08	6.09164e+08	3.05976e+08	6.26619e+08	6.70511e+08	1.23578e+09		8.68411e+08	1.05288e+08	9.32594e+08		4140.03	470.491	0	4386.38	4005.41	497.918	458.167		3.55335e+09	2.91749e+09		3.59991e+06	6.38048e+06	4.27158e+07	5.23717e+07	5.53283e+07	5.37567e+07	5.34958e+07	606535	593236	6.34778e+06	5.78665e+06	5.09304e+06	3.84912e+06	3.10727e+06
		1.9128e+09	6.48537e+09	6.16621e+09	2.02149e+09	7.63938e+09	8.32711e+09		1.45644e+10		9.68011e+08	9.44788e+08		3.64046e+08	6.03965e+08	3.04374e+08	6.40414e+08	6.6842e+08	1.24438e+09		8.6327e+08	1.0474e+08	9.44788e+08		4115.84	476.642	0	4380.49	3971.23	495.312	468.254		3.57069e+09	2.91468e+09		3.55479e+06	6.52654e+06	4.2205e+07	5.15089e+07	5.50341e+07	5.35586e+07	5.32992e+07	605141	613467	6.31147e+06	5.72852e+06	5.0916e+06	3.85018e+06	3.10236e+06
[truncated: 217 more rows]
[truncated: 227 more columns]

## Sheet: projected population
Projected population on moderate fertility rate assumption in Japan
	Age	Projected population (thousands)
	(year)	2011	2014	2015	2020	2025	2030	2035	2040	2045	2050	2055	2060
	Total	73628.9	75873.3	76452.2	77874.7	77689.7	76259.5	74209.3	71918.2	69329	66635.2	63870.6	60602.6
[truncated: 35 more rows]
